# Supplementary material for: Transcriptome profiling disclosed the effect of single and combined drought and heat stress on reprogramming of genes expression in barley flag leaf
Source: Front Plant Sci. 2023 Jan 16;13:1096685. doi: 10.3389/fpls.2022.1096685 (PMC9885109; doi:10.3389/fpls.2022.1096685)
Supplement: Supplementary file 4 [file Table_1.xlsx]

## Sheet: Sheet1
Supplementary Table 1. Results of differential expression analysis and gene annotation
Gene identifier	Base mean	Log2FC for contrasts D, H, HD v. control																		Regulation status of DEGs in contrasts D, H, HD v. control [downregulation (-1), upregulation (1), no change (0)]																		Number of significant contrasts in group								Total number of significant contrasts	Gene identifier	Gene name	Gene description
		Small						Medium						Large						Small						Medium						Large
		T1			T2			T1			T2			T1			T2			T1			T2			T1			T2			T1			T2
		D	H	HD	D	H	HD	D	H	HD	D	H	HD	D	H	HD	D	H	HD	D	H	HD	D	H	HD	D	H	HD	D	H	HD	D	H	HD	D	H	HD	Small	Medium	Large	D	H	HD	T1	T2
AGP50735	33643.1	0.0583074	0.693101	0.870669	-0.896253	0.262006	-0.496439	0.515486	0.453984	0.193108	-0.678596	-0.318553	-0.716108	-0.0310389	-1.04894	-1.36572	-0.230203	0.11954	-0.410721	0	0	0	0	0	0	0	0	0	0	0	0	0	0	0	0	0	0	0	0	0	0	0	0	0	0	0	AGP50735	psbA	photosystem II protein D1
AGP50736	212.866	-0.376677	0.726973	0.0963153	-1.99215	0.695497	-1.92735	-0.922863	-0.446642	-1.0214	-1.77212	-0.542894	-1.64829	-0.514198	-0.454199	-1.45623	-1.10456	0.0562483	-0.624677	0	0	0	0	0	0	0	0	0	0	0	0	0	0	0	0	0	0	0	0	0	0	0	0	0	0	0	AGP50736	matK	maturase K
AGP50737	1094.68	-0.0630563	-0.180865	0.152569	-2.02314	-0.547811	-2.09941	-0.427144	-0.345896	-0.550711	-1.39252	-0.394666	-1.44395	0.0417882	0.437515	0.0169173	-0.672419	0.0510821	-0.397976	0	0	0	0	0	0	0	0	0	0	0	0	0	0	0	0	0	0	0	0	0	0	0	0	0	0	0	AGP50737	rps16	ribosomal protein S16
AGP50738	284.571	-0.364241	0.672186	0.313252	-1.74866	0.0873925	-2.13358	-0.360054	-0.289371	-0.966404	-1.88535	-0.391358	-1.84616	0.0678586	0.475569	-0.912809	-1.31597	-0.288402	-0.750316	0	0	0	0	0	0	0	0	0	0	0	0	0	0	0	0	0	0	0	0	0	0	0	0	0	0	0	AGP50738	psbK	photosystem II protein K
AGP50739	1.87162	0.159033	0.0224246	-0.283358	-0.358361	1.756	-0.00743084	-0.949248	-0.401838	-0.854797	-1.2831	-0.434613	-2.17088	0.809071	0.715509	-0.0293427	-0.477571	0.272935	-0.00188906	0	0	0	0	0	0	0	0	0	0	0	0	0	0	0	0	0	0	0	0	0	0	0	0	0	0	0	AGP50739	psbI	photosystem II protein I
AGP50740	5776.9	-0.0228178	0.38217	0.440868	-0.988862	0.131963	-0.665821	-0.0670452	-0.0838293	-0.240262	-0.800152	-0.917882	-0.736081	-0.303483	-1.34309	-1.3291	-0.337809	-0.665133	-1.15764	0	0	0	0	0	0	0	0	0	0	0	0	0	0	0	0	0	0	0	0	0	0	0	0	0	0	0	AGP50740	psbD	photosystem II protein D2
AGP50741	5310.08	-0.0107395	0.507513	0.485638	-1.20662	0.0936876	-0.688654	-0.0790525	0.0291339	-0.15522	-0.846573	-0.632669	-0.851408	-0.428407	-1.14361	-1.2575	-0.242693	-0.13201	-0.710423	0	0	0	0	0	0	0	0	0	0	0	0	0	0	0	0	0	0	0	0	0	0	0	0	0	0	0	AGP50741	psbC	photosystem II CP43 chlorophyll apoprotein
AGP50742	13.2454	-0.038234	0.494354	0.534864	-2.28582	-0.0318637	-1.5571	-0.684366	-0.046419	-0.366975	-1.4571	-0.517811	-1.28572	0.542935	0.380334	-1.51771	-2.44288	-0.429983	-1.17519	0	0	0	0	0	0	0	0	0	0	0	0	0	0	0	0	0	0	0	0	0	0	0	0	0	0	0	AGP50742	psbZ	photosystem II protein Z
AGP50743	0.665721	0.500449	0	0.244812	-0.289796	-0.00114334	-0.0688519	-0.599399	-0.32936	-0.133756	-0.21951	0.0548579	-0.899639	0.543054	0	0.723947	0.262195	0.24016	0.283399	0	0	0	0	0	0	0	0	0	0	0	0	0	0	0	0	0	0	0	0	0	0	0	0	0	0	0	AGP50743	psbM	photosystem II protein M
AGP50744	52.3961	-0.135776	0.0352088	0.280633	-0.969979	-0.0416935	-1.35727	-0.0109978	0.297409	-0.417641	-1.09694	-0.630188	-1.48033	0.137031	-0.926491	-1.29608	-0.291695	0.0776999	-1.48996	0	0	0	0	0	0	0	0	0	0	0	0	0	0	0	0	0	0	0	0	0	0	0	0	0	0	0	AGP50744	petN	cytochrome b6/f complex subunit VIII
AGP50745	53.3992	-0.222754	0.824056	0.352266	-1.34756	1.1054	-1.53429	0.0570566	0.600013	-0.0823283	-1.30089	-0.565337	-0.570656	-0.560029	-0.660388	-1.69731	-0.459392	0.113422	-0.69558	0	0	0	0	0	0	0	0	0	0	0	0	0	0	0	0	0	0	0	0	0	0	0	0	0	0	0	AGP50745	rpoB	RNA polymerase beta subunit
AGP50746	70.2298	-0.27778	0.39815	0.164195	-1.7719	0.432688	-1.4938	0.147372	0.597824	0.14763	-1.28726	-0.884478	-1.18414	-0.349784	-0.679549	-1.20886	-0.103651	0.111115	-0.564621	0	0	0	0	0	0	0	0	0	0	0	0	0	0	0	0	0	0	0	0	0	0	0	0	0	0	0	AGP50746	rpoC1	RNA polymerase beta
AGP50747	103.939	-0.132226	0.544554	-0.166336	-2.37994	0.0749181	-2.72103	-0.676519	-0.246952	-0.96572	-1.5639	-0.657092	-1.40602	-0.734569	-0.719441	-1.50399	-1.24339	-0.650166	-1.72055	0	0	0	0	0	0	0	0	0	0	0	0	0	0	0	0	0	0	0	0	0	0	0	0	0	0	0	AGP50747	rpoC2	RNA polymerase beta' subunit
AGP50748	70.4445	-0.565624	0.200652	-0.464733	-1.86829	0.0144091	-2.56681	-0.354618	-0.376344	-1.14405	-1.69885	-0.818673	-1.66521	-0.784228	-1.4805	-2.23155	-0.782125	0.0582734	-0.746483	0	0	0	0	0	0	0	0	0	0	0	0	0	0	0	0	0	0	0	0	0	0	0	0	0	0	0	AGP50748	rps2	ribosomal protein S2
AGP50749	551.172	-0.0571403	0.496818	0.195119	-2.18769	0.0529426	-2.13877	0.0349798	0.100549	-0.765807	-1.57342	-0.590269	-1.58187	-0.564755	-1.32928	-1.73456	-0.316118	0.157892	-0.820553	0	0	0	0	0	0	0	0	0	0	0	0	0	0	0	0	0	0	0	0	0	0	0	0	0	0	0	AGP50749	atpI	ATP synthase CF0 subunit IV
AGP50750	308.982	-0.378665	0.360084	0.229417	-2.35862	-0.1774	-2.33017	-0.0563326	-0.0918168	-0.869599	-1.87294	-0.798661	-1.96571	-0.639645	-1.52467	-1.74151	-0.395067	0.228789	-0.713894	0	0	0	0	0	0	0	0	0	0	0	0	0	0	0	0	0	0	0	0	0	0	0	0	0	0	0	AGP50750	atpH	ATP synthase CF0 subunit III
AGP50751	1894.48	-0.0462527	-0.174575	-0.18721	-2.08473	-0.460138	-2.38775	-0.542199	-0.48054	-0.977362	-1.57351	-0.869216	-1.94405	-0.168268	-0.726109	-0.90266	-0.615789	-0.263197	-1.14811	0	0	0	0	0	0	0	0	0	0	0	0	0	0	0	0	0	0	0	0	0	0	0	0	0	0	0	AGP50751	atpF	ATP synthase CF0 subunit I
AGP50752	2556.72	-0.235741	0.152378	-0.178554	-2.70793	-0.246263	-2.40409	-0.380122	-0.445736	-0.960809	-1.69872	-0.868711	-1.98923	-0.635697	-1.2116	-1.32554	-0.619061	-0.039875	-0.841615	0	0	0	0	0	0	0	0	0	0	0	0	0	0	0	0	0	0	0	0	0	0	0	0	0	0	0	AGP50752	atpA	ATP synthase CF1 alpha subunit
AGP50753	366.047	-0.108495	0.498108	0.428637	-1.95305	-0.114346	-1.46093	-0.309192	0.0343539	-0.407714	-1.47144	-0.639351	-1.44035	-0.143811	-1.23805	-1.23733	-0.5902	-0.401712	-1.1729	0	0	0	0	0	0	0	0	0	0	0	0	0	0	0	0	0	0	0	0	0	0	0	0	0	0	0	AGP50753	rps14	ribosomal protein S14
AGP50754	4322.21	0.0789406	0.626076	0.537333	-1.84603	-0.0466578	-1.25511	-0.0660045	-0.00668068	-0.289742	-1.17682	-0.729907	-1.20599	-0.545417	-1.54624	-1.74847	-0.450797	-0.177168	-0.835039	0	0	0	0	0	0	0	0	0	0	0	0	0	0	0	0	0	0	0	0	0	0	0	0	0	0	0	AGP50754	psaB	photosystem I P700 apoprotein A2
AGP50755	3356.38	0.0941297	0.786812	0.634547	-1.51924	0.0930932	-0.900081	0.131547	0.3548	-0.074483	-0.924195	-0.583904	-0.495782	-0.560615	-1.51728	-1.66255	-0.201634	-0.0147402	-0.410616	0	0	0	0	0	0	0	0	0	0	0	0	0	0	0	0	0	0	0	0	0	0	0	0	0	0	0	AGP50755	psaA	photosystem I P700 apoprotein A1
AGP50756	125.442	-0.0691886	0.687866	0.817007	-1.9043	-0.301757	-1.66168	-0.0368463	-0.020573	-0.322498	-1.34941	-0.395607	-1.49379	-0.420257	-0.923851	-0.960021	-0.168903	0.735401	0.0160443	0	0	0	0	0	0	0	0	0	0	0	0	0	0	0	0	0	0	0	0	0	0	0	0	0	0	0	AGP50756	ycf3	hypothetical chloroplast RF34
AGP50757	202.696	-0.294001	-0.195292	-0.53814	-2.95268	-0.563466	-3.55223	-0.880412	-0.74054	-1.57466	-1.84508	-1.11226	-2.57851	-0.179616	-0.742727	-1.00829	-1.21514	-1.02713	-1.67717	0	0	0	0	0	-1	0	0	0	0	0	0	0	0	0	0	0	0	1	0	0	0	0	1	0	1	1	AGP50757	rps4	ribosomal protein S4
AGP50758	795.054	-0.384806	-0.418954	-0.417309	-3.61749	-1.1237	-3.72571	-0.973737	-0.694671	-1.75483	-2.12513	-1.3445	-2.70006	-0.617426	-0.98707	-0.85416	-1.26878	-0.944755	-2.1062	0	0	0	-1	0	-1	0	0	0	0	0	0	0	0	0	0	0	0	2	0	0	1	0	1	0	2	2	AGP50758	ndhJ	NADH-plastoquinone oxidoreductase subunit J
AGP50759	1051.13	-0.288171	-0.361027	-0.441469	-3.88392	-1.12375	-3.8392	-1.03266	-0.86665	-1.85625	-2.087	-1.30292	-2.75613	-0.621274	-1.04281	-0.966647	-1.51265	-1.23164	-2.61206	0	0	0	-1	0	-1	0	0	0	0	0	0	0	0	0	0	0	0	2	0	0	1	0	1	0	2	2	AGP50759	ndhK	NADH-plastoquinone oxidoreductase subunit K
AGP50760	745.154	-0.111865	-0.478866	-0.528932	-3.5149	-0.926337	-4.17378	-1.11737	-1.15551	-2.05702	-1.89822	-1.28923	-2.91666	-0.214496	-0.737192	-1.2585	-1.77217	-1.49323	-2.80323	0	0	0	-1	0	-1	0	0	0	0	0	0	0	0	0	0	0	0	2	0	0	1	0	1	0	2	2	AGP50760	ndhC	NADH-plastoquinone oxidoreductase subunit 3
AGP50761	276.418	-0.0532738	0.412172	0.276178	-3.18201	-0.0801918	-2.58502	-0.0177569	0.227839	-0.538887	-1.9502	-0.762372	-2.08018	-0.47922	-1.31358	-1.48272	-0.371023	0.318274	-0.92501	0	0	0	-1	0	0	0	0	0	0	0	0	0	0	0	0	0	0	1	0	0	1	0	0	0	1	1	AGP50761	atpE	ATP synthase CF1 epsilon subunit
AGP50762	1470.13	-0.142677	0.507323	0.248724	-3.16146	0.146662	-2.64326	0.0417913	0.314656	-0.46319	-1.86394	-0.641713	-1.88615	-0.538644	-1.35981	-1.57873	-0.458563	0.245914	-1.02342	0	0	0	-1	0	0	0	0	0	0	0	0	0	0	0	0	0	0	1	0	0	1	0	0	0	1	1	AGP50762	atpB	ATP synthase CF1 beta subunit
AGP50763	9377.6	-0.242071	0.614526	-0.377885	-4.20545	-0.58288	-3.8531	-0.908803	-0.569749	-1.85928	-1.49407	-0.696525	-1.70591	-0.43787	-0.987928	-1.448	-0.778104	-0.574227	-1.4025	0	0	0	-1	0	-1	0	0	0	0	0	0	0	0	0	0	0	0	2	0	0	1	0	1	0	2	2	AGP50763	rbcL	ribulose-1,5-bisphosphate carboxylase/oxygenase large subunit
AGP50764	31.4927	-0.516516	0.401937	0.685806	-1.56679	-0.0536485	-1.15525	0.0600657	-0.10109	-0.58329	-1.732	-0.364319	-1.55567	-0.539621	-0.966581	-1.03494	0.00964416	0.540484	0.300208	0	0	0	0	0	0	0	0	0	0	0	0	0	0	0	0	0	0	0	0	0	0	0	0	0	0	0	AGP50764	psaI	photosystem I subunit VIII
AGP50765	293.259	0.117477	0.546704	0.400533	-2.21031	0.0444206	-2.16175	-0.0807972	-0.00576628	-0.648302	-1.73631	-0.692073	-1.75278	-0.441403	-1.34006	-1.68725	-0.66131	0.141295	-0.889123	0	0	0	0	0	0	0	0	0	0	0	0	0	0	0	0	0	0	0	0	0	0	0	0	0	0	0	AGP50765	ycf4	photosystem I assembly protein Ycf4
AGP50766	270.145	-0.269591	0.425421	0.379458	-2.14781	0.164489	-1.95258	-0.0944883	0.130433	-0.484809	-1.81907	-0.584744	-1.64868	-0.606176	-1.42216	-1.84727	-0.437852	0.3189	-0.300064	0	0	0	0	0	0	0	0	0	0	0	0	0	0	0	0	0	0	0	0	0	0	0	0	0	0	0	AGP50766	cemA	chloroplast envelope membrane protein
AGP50767	538.009	-0.117476	0.494623	0.336747	-2.30755	0.123542	-1.76427	-0.0107697	0.109636	-0.574879	-1.77241	-0.736417	-1.85126	-0.692188	-1.60136	-1.94854	-0.526812	0.2149	-0.669779	0	0	0	0	0	0	0	0	0	0	0	0	0	0	0	0	0	0	0	0	0	0	0	0	0	0	0	AGP50767	petA	cytochrome f
AGP50768	278.735	0.331048	0.482651	0.57318	-1.41947	-0.293126	-1.59989	-0.317874	-0.129146	-0.659807	-1.26997	-0.535852	-1.53088	0.168567	-0.47409	-0.538334	-0.746988	0.00317979	-0.933705	0	0	0	0	0	0	0	0	0	0	0	0	0	0	0	0	0	0	0	0	0	0	0	0	0	0	0	AGP50768	psbJ	photosystem II protein J
AGP50769	119.977	-0.159869	0.749738	0.840843	-1.73176	0.170028	-1.8596	0.00488139	0.0498615	-0.45264	-1.45694	-0.30087	-1.47844	-0.20198	-0.974289	-1.25178	-0.376549	0.446901	0.0191828	0	0	0	0	0	0	0	0	0	0	0	0	0	0	0	0	0	0	0	0	0	0	0	0	0	0	0	AGP50769	psbL	photosystem II protein L
AGP50770	11.0816	-0.121291	1.24235	0.570868	-2.30226	0.204754	-1.45513	-0.777173	0.143254	-0.705655	-1.71698	-0.464921	-1.18011	0.401919	-0.670322	-1.54349	-0.36079	-0.244423	-0.481753	0	0	0	0	0	0	0	0	0	0	0	0	0	0	0	0	0	0	0	0	0	0	0	0	0	0	0	AGP50770	psbF	photosystem II cytochrome b559 beta subunit
AGP50771	319.111	-0.0598112	0.571281	0.650247	-2.08802	-0.0341904	-2.00289	-0.0346977	0.0369218	-0.588256	-1.50538	-0.574068	-1.61205	-0.248315	-1.11065	-1.06153	-0.170047	0.211956	-0.771384	0	0	0	0	0	0	0	0	0	0	0	0	0	0	0	0	0	0	0	0	0	0	0	0	0	0	0	AGP50771	psbE	photosystem II cytochrome b559 alpha subunit
AGP50772	89.8146	0.0259212	0.540887	0.521339	-1.47177	-0.392708	-1.09136	-0.0580289	-0.295375	-0.583211	-2.00913	-0.671167	-1.52037	-0.137083	-0.0942693	-0.123411	-0.936836	-0.0847489	-0.189924	0	0	0	0	0	0	0	0	0	0	0	0	0	0	0	0	0	0	0	0	0	0	0	0	0	0	0	AGP50772	petL	cytochrome b6/f complex subunit VI
AGP50773	166.336	-0.114094	0.250799	0.242642	-1.05653	-0.341835	-1.31435	-0.194445	-0.339943	-0.638814	-1.18509	-0.38741	-1.16489	0.30199	0.115399	0.0218987	-0.571751	0.081347	-0.194053	0	0	0	0	0	0	0	0	0	0	0	0	0	0	0	0	0	0	0	0	0	0	0	0	0	0	0	AGP50773	petG	cytochrome b6/f complex subunit V
AGP50774	1.07335	-0.296768	0.304997	-0.868485	-0.897072	-0.177553	-0.393883	0.0288286	0.391741	-0.966054	-1.57946	-0.149053	-1.30019	-0.622244	-0.163435	-1.22853	0	0.537302	0	0	0	0	0	0	0	0	0	0	0	0	0	0	0	0	0	0	0	0	0	0	0	0	0	0	0	0	AGP50774	psaJ	photosystem I subunit IX
AGP50775	39.2829	-0.215544	0.639086	0.109725	-2.61453	0.472246	-1.76561	-0.631934	-0.138847	-0.852641	-1.22539	-0.666832	-1.70228	-0.429857	-0.684249	-1.17338	-0.946174	-0.212349	-1.14499	0	0	0	0	0	0	0	0	0	0	0	0	0	0	0	0	0	0	0	0	0	0	0	0	0	0	0	AGP50775	rpl33	ribosomal protein L33
AGP50776	102.76	-0.424273	0.416802	0.149737	-2.25991	0.398094	-1.80506	-0.53715	-0.336577	-0.635374	-1.4489	-0.820519	-1.71966	0.0181564	0.184406	-0.638412	-1.28853	-0.699879	-1.3204	0	0	0	0	0	0	0	0	0	0	0	0	0	0	0	0	0	0	0	0	0	0	0	0	0	0	0	AGP50776	rps18	ribosomal protein S18
AGP50777	57.8994	-0.0806067	0.713018	0.720513	-2.50234	0.152317	-2.01412	-0.281624	0.363735	-0.141908	-1.82136	-0.511757	-1.62767	-0.822378	-0.986004	-1.12393	-0.974327	-0.0418906	-0.756238	0	0	0	0	0	0	0	0	0	0	0	0	0	0	0	0	0	0	0	0	0	0	0	0	0	0	0	AGP50777	rpl20	ribosomal protein L20
AGP50779	169.92	0.327955	0.78549	0.693731	-1.76184	0.27671	-1.4746	-0.149598	-0.0628486	-0.46621	-1.18741	-0.354973	-1.05399	-0.376183	-0.632774	-0.977475	-0.627142	-0.58465	-0.826834	0	0	0	0	0	0	0	0	0	0	0	0	0	0	0	0	0	0	0	0	0	0	0	0	0	0	0	AGP50779	clpP	ATP-dependent Clp protease proteolytic subunit
AGP50780	4692.51	0.0703928	0.628524	0.497843	-1.71476	0.141682	-0.86312	-0.0639051	-0.192084	-0.519831	-1.08522	-0.390604	-0.968814	-0.502482	-1.17457	-1.38121	-0.486898	0.156376	-0.411125	0	0	0	0	0	0	0	0	0	0	0	0	0	0	0	0	0	0	0	0	0	0	0	0	0	0	0	AGP50780	psbB	photosystem II 47 kDa protein
AGP50781	332.659	0.00822094	0.646799	0.546467	-1.56677	0.206069	-0.759923	0.00827319	0.0195795	-0.268457	-1.07279	-0.117598	-0.85874	-0.447385	-0.711805	-1.24886	-0.319595	0.322614	0.09952	0	0	0	0	0	0	0	0	0	0	0	0	0	0	0	0	0	0	0	0	0	0	0	0	0	0	0	AGP50781	psbT	photosystem II protein T
AGP50782	102.807	0.100925	0.396804	0.226899	-1.77938	0.148194	-1.10309	-0.0876773	-0.0446126	-0.299396	-1.16172	-0.390574	-1.09509	-0.544863	-1.2737	-1.15454	-0.474464	0.241278	-0.0428717	0	0	0	0	0	0	0	0	0	0	0	0	0	0	0	0	0	0	0	0	0	0	0	0	0	0	0	AGP50782	psbN	photosystem II protein N
AGP50783	137.438	0.0574768	0.647804	0.556647	-1.60493	0.205214	-0.940065	0.169587	0.172873	-0.208179	-1.18179	-0.589262	-1.15208	-0.44443	-1.57136	-1.58062	-0.161495	-0.0225135	-0.159465	0	0	0	0	0	0	0	0	0	0	0	0	0	0	0	0	0	0	0	0	0	0	0	0	0	0	0	AGP50783	psbH	photosystem II phosphoprotein
AGP50784	1037.88	0.07384	0.534779	0.636835	-1.36356	0.1251	-0.818623	0.0885256	0.137782	-0.188007	-1.16999	-0.527864	-1.03573	-0.452516	-1.17063	-1.38582	0.0611221	0.307423	-0.11028	0	0	0	0	0	0	0	0	0	0	0	0	0	0	0	0	0	0	0	0	0	0	0	0	0	0	0	AGP50784	petB	cytochrome b6
AGP50785	1174.87	0.00540569	0.579145	0.80346	-1.2579	0.0980347	-0.73146	0.290792	0.317764	0.0119021	-1.11193	-0.528265	-1.12215	-0.384704	-1.25067	-1.40543	0.173726	0.342242	-0.0264695	0	0	0	0	0	0	0	0	0	0	0	0	0	0	0	0	0	0	0	0	0	0	0	0	0	0	0	AGP50785	petD	cytochrome b6/f complex subunit IV
AGP50786	104.897	-0.323471	0.40878	-0.113256	-2.22143	-0.0350387	-1.75328	-0.495145	-0.118559	-0.768331	-1.4268	-0.427358	-1.39109	-0.735949	-0.764565	-1.12491	-0.585845	0.113583	-0.81631	0	0	0	0	0	0	0	0	0	0	0	0	0	0	0	0	0	0	0	0	0	0	0	0	0	0	0	AGP50786	rpoA	RNA polymerase alpha subunit
AGP50787	39.379	-0.595812	0.358727	-0.334103	-2.10387	-0.0467407	-2.50568	-0.528672	-0.292956	-1.08009	-1.6315	-0.79828	-1.77383	-0.953464	-0.357206	-0.959323	-0.829793	-0.277178	-0.872447	0	0	0	0	0	0	0	0	0	0	0	0	0	0	0	0	0	0	0	0	0	0	0	0	0	0	0	AGP50787	rps11	ribosomal protein S11
AGP50788	16.8134	-0.538523	-0.57494	-0.340749	-1.99344	0.362988	-2.25091	-0.886945	-0.922962	-1.18626	-1.43532	-0.525399	-1.53593	-0.334449	-0.56151	-1.39795	-1.55148	-1.34563	-1.63216	0	0	0	0	0	0	0	0	0	0	0	0	0	0	0	0	0	0	0	0	0	0	0	0	0	0	0	AGP50788	rpl36	ribosomal protein L36
AGP50789	76.8357	0.530871	-0.631987	-0.900323	-1.67056	-0.154356	-2.55102	-1.16551	-0.878048	-1.57068	-1.16398	-0.952726	-2.14761	-0.278323	-0.325068	-1.29044	-0.966503	-0.493338	-2.17491	0	0	0	0	0	0	0	0	0	0	0	0	0	0	0	0	0	0	0	0	0	0	0	0	0	0	0	AGP50789	infA	translational initiation factor 1
AGP50790	122.329	0.354033	-0.484845	-0.622009	-2.09853	-0.510467	-2.83211	-0.992949	-0.861711	-1.30783	-1.01966	-0.781096	-1.97585	-0.265517	0.034015	-1.67142	-1.47971	-0.509069	-1.59438	0	0	0	0	0	0	0	0	0	0	0	0	0	0	0	0	0	0	0	0	0	0	0	0	0	0	0	AGP50790	rps8	ribosomal protein S8
AGP50791	67.675	0.102359	0.235993	-0.297639	-2.6251	-0.546572	-3.37068	-0.774647	-0.491862	-1.19218	-1.17054	-0.596322	-1.58357	-0.450526	-0.256107	-1.06567	-0.936991	-0.367053	-1.61416	0	0	0	0	0	-1	0	0	0	0	0	0	0	0	0	0	0	0	1	0	0	0	0	1	0	1	1	AGP50791	rpl14	ribosomal protein L14
AGP50792	39.9595	-0.219459	0.41123	-0.29072	-2.01835	0.288563	-2.91117	-0.473915	-0.139461	-0.868259	-1.5652	-0.828445	-1.98659	-0.928163	-0.777685	-1.51513	-0.46876	-0.22703	-2.07407	0	0	0	0	0	0	0	0	0	0	0	0	0	0	0	0	0	0	0	0	0	0	0	0	0	0	0	AGP50792	rpl16	ribosomal protein L16
AGP50793	64.7321	-0.459093	0.186126	-0.254999	-2.13407	0.0986416	-2.33499	-0.295131	-0.170596	-0.9489	-1.82167	-0.582431	-1.61835	-0.0417372	-0.798162	-1.54429	-0.162194	0.022729	-0.727788	0	0	0	0	0	0	0	0	0	0	0	0	0	0	0	0	0	0	0	0	0	0	0	0	0	0	0	AGP50793	rps3	ribosomal protein S3
AGP50794	32.0014	-0.200436	0.337514	-0.093305	-2.46487	0.238484	-2.44339	-0.539598	-0.257146	-1.11648	-1.40053	-0.74067	-1.40296	-0.664992	-1.23535	-2.16609	-0.434973	-0.309531	-0.642551	0	0	0	0	0	0	0	0	0	0	0	0	0	0	0	0	0	0	0	0	0	0	0	0	0	0	0	AGP50794	rpl22	ribosomal protein L22
AGP50795	13.858	0.660248	0.622572	0.0685558	-1.23532	0.526853	-1.03089	-0.602347	-0.52669	-0.454561	-0.387633	-0.188061	-0.0960175	0.0810103	-0.537563	-1.00285	-0.468103	0.216441	-0.56811	0	0	0	0	0	0	0	0	0	0	0	0	0	0	0	0	0	0	0	0	0	0	0	0	0	0	0	AGP50795	rps19	ribosomal protein S19
AGP50796	10.149	-0.233636	0.283229	0.0162037	-2.39457	-0.135702	-1.97024	-0.666693	0.182532	-0.441502	-0.452955	-0.456549	-0.690454	-0.992226	-1.12644	-1.75575	-0.550076	0.528985	-0.272913	0	0	0	0	0	0	0	0	0	0	0	0	0	0	0	0	0	0	0	0	0	0	0	0	0	0	0	AGP50796	rpl23	ribosomal protein L23
AGP50797	4.19082	-0.594101	1.05146	0.747872	-0.890753	0.996998	-1.5036	-1.18603	-0.750736	-1.11768	-0.0915535	-0.855428	-0.126452	0.100151	-0.496533	-0.811221	0.200734	-0.203377	-0.0738924	0	0	0	0	0	0	0	0	0	0	0	0	0	0	0	0	0	0	0	0	0	0	0	0	0	0	0	AGP50797	ycf15	hypothetical chloroplast RF15
AGP50798	384.371	-0.281739	0.373199	0.358751	-1.89626	-0.295981	-1.91501	-0.133247	-0.0654669	-0.451168	-1.50814	-0.531544	-1.71422	-0.606737	-0.792674	-1.3343	-0.708	0.0263499	-0.570914	0	0	0	0	0	0	0	0	0	0	0	0	0	0	0	0	0	0	0	0	0	0	0	0	0	0	0	AGP50798	ndhB	NADH-plastoquinone oxidoreductase subunit 2
AGP50799	345.266	-0.0346457	0.272352	0.143081	-2.09705	-0.523572	-2.10969	-0.190756	-0.00668469	-0.492548	-1.3314	-0.532204	-1.51949	-0.0349476	-0.31687	-0.612892	-0.341731	0.151003	-0.53386	0	0	0	0	0	0	0	0	0	0	0	0	0	0	0	0	0	0	0	0	0	0	0	0	0	0	0	AGP50799	rps7	ribosomal protein S7
AGP50800	31.5004	-0.199817	0.895156	0.56259	-2.17642	0.142131	-2.08108	-0.168481	-0.153841	-0.654255	-1.53334	-0.270443	-1.71442	-0.671453	-0.904642	-1.67678	-0.866684	-0.0757391	-0.93328	0	0	0	0	0	0	0	0	0	0	0	0	0	0	0	0	0	0	0	0	0	0	0	0	0	0	0	AGP50800	rps15	ribosomal protein S15
AGP50802	275.582	-0.0705981	0.838666	0.395289	-2.48748	0.382821	-2.10408	-0.428125	-0.0360974	-0.703764	-1.98712	-0.321686	-1.77268	-0.595161	-0.495209	-1.35395	-1.33759	0.16132	-0.982583	0	0	0	0	0	0	0	0	0	0	0	0	0	0	0	0	0	0	0	0	0	0	0	0	0	0	0	AGP50802	ndhF	NADH-plastoquinone oxidoreductase subunit 5
AGP50803	62.0277	-0.618748	0.203347	-0.0709604	-2.0177	-0.639547	-2.59716	-0.574879	-0.91978	-1.29176	-1.97553	-0.815103	-2.25173	0.124565	0.563365	-0.24017	-1.00456	-0.756772	-0.728645	0	0	0	0	0	0	0	0	0	0	0	0	0	0	0	0	0	0	0	0	0	0	0	0	0	0	0	AGP50803	rpl32	ribosomal protein L32
AGP50804	104.063	-0.474101	0.684287	0.385261	-2.20331	-0.0804788	-1.79419	-0.274514	0.158061	-0.0360756	-1.40081	-0.151696	-1.21262	-0.601368	-0.374354	-0.118644	-0.443996	-0.366444	-0.37949	0	0	0	0	0	0	0	0	0	0	0	0	0	0	0	0	0	0	0	0	0	0	0	0	0	0	0	AGP50804	ccsA	cytochrome c heme attachment protein
AGP50805	6304.7	-0.329603	-0.3666	-0.307715	-2.34133	-0.893477	-1.96439	-0.678402	-0.467988	-0.755284	-1.28436	-0.54943	-1.5041	-0.512076	0.107963	0.116099	-0.264252	-0.10976	-0.194579	0	0	0	0	0	0	0	0	0	0	0	0	0	0	0	0	0	0	0	0	0	0	0	0	0	0	0	AGP50805	ndhD	NADH-plastoquinone oxidoreductase subunit 4
AGP50806	14902.7	0.0214342	-0.391733	-0.312512	-0.907336	-0.351106	-0.803305	-0.456616	-0.437434	-0.383656	-0.689508	-0.3452	-0.830402	0.586678	0.416047	0.311142	-0.498093	-0.236245	-0.260316	0	0	0	0	0	0	0	0	0	0	0	0	0	0	0	0	0	0	0	0	0	0	0	0	0	0	0	AGP50806	psaC	photosystem I subunit VII
AGP50807	69.0098	-0.672806	0.29265	-0.0447281	-2.02063	0.376585	-1.6801	-0.119822	-0.141724	-0.635527	-1.82258	-0.585427	-1.42193	-0.655275	-0.864291	-1.60238	-0.264442	0.265151	0.182354	0	0	0	0	0	0	0	0	0	0	0	0	0	0	0	0	0	0	0	0	0	0	0	0	0	0	0	AGP50807	ndhE	NADH-plastoquinone oxidoreductase subunit 4L
AGP50808	103.417	-0.0120064	0.647038	0.418893	-2.09713	0.177178	-1.45705	-0.015522	-0.165042	-0.836421	-1.86828	-0.545416	-1.48601	-0.711418	-1.19969	-2.28837	-0.524796	-0.0663255	-0.443057	0	0	0	0	0	0	0	0	0	0	0	0	0	0	0	0	0	0	0	0	0	0	0	0	0	0	0	AGP50808	ndhG	NADH-plastoquinone oxidoreductase subunit 6
AGP50809	62.2396	0.106974	0.721453	0.417756	-2.03103	0.313575	-1.60388	-0.0255668	0.146662	-0.470228	-1.72124	-0.475199	-1.18624	-0.901291	-1.07022	-1.89326	-0.652104	0.039088	-0.670014	0	0	0	0	0	0	0	0	0	0	0	0	0	0	0	0	0	0	0	0	0	0	0	0	0	0	0	AGP50809	ndhI	NADH-plastoquinone oxidoreductase subunit I
AGP50810	54.0004	-0.260871	0.684209	0.73711	-2.52012	0.207341	-2.04226	0.220133	0.0925297	-0.512834	-2.20092	-0.235942	-1.87033	-1.10679	-1.16925	-2.19208	0.105404	0.498867	0.0255468	0	0	0	0	0	0	0	0	0	0	0	0	0	0	0	0	0	0	0	0	0	0	0	0	0	0	0	AGP50810	ndhA	NADH-plastoquinone oxidoreductase subunit 1
ENSRNA049434181	0																																														ENSRNA049434181	tRNA-Tyr	tRNA-Tyr for anticodon GUA
ENSRNA049434208	0																																														ENSRNA049434208	tRNA-Ala	tRNA-Ala for anticodon UGC
ENSRNA049434223	0.340701	0.215951	0.121375	-0.0303159	0.138599	0.219797	0.913298	0.264459	0.0763224	0	-0.0949485	0.201824	0.160326	0.0921209	0.154974	0.0632326	0	0.299273	0.254414	0	0	0	0	0	0	0	0	0	0	0	0	0	0	0	0	0	0	0	0	0	0	0	0	0	0	0	ENSRNA049434223	tRNA-Phe	tRNA-Phe for anticodon GAA
ENSRNA049434228	0.0140778	0	0	0	0	0	0.0182866	0	0	0	0	0	0	0	0	0	0	0	0	0	0	0	0	0	0	0	0	0	0	0	0	0	0	0	0	0	0	0	0	0	0	0	0	0	0	0	ENSRNA049434228	tRNA-Phe	tRNA-Phe for anticodon GAA
ENSRNA049434241	0.00560875	0	0	0	0	0	0	0	0	-0.013156	0	0	0	0	0	0	0	0	0	0	0	0	0	0	0	0	0	0	0	0	0	0	0	0	0	0	0	0	0	0	0	0	0	0	0	0	ENSRNA049434241	tRNA-Asp	tRNA-Asp for anticodon GUC
ENSRNA049434256	0																																														ENSRNA049434256	tRNA-Leu	tRNA-Leu for anticodon CAG
ENSRNA049434269	0																																														ENSRNA049434269	tRNA-Leu	tRNA-Leu for anticodon CAG
ENSRNA049434272	0																																														ENSRNA049434272	tRNA-Leu	tRNA-Leu for anticodon CAG
ENSRNA049434277	0																																														ENSRNA049434277	tRNA-Leu	tRNA-Leu for anticodon CAG
ENSRNA049434310	0																																														ENSRNA049434310	tRNA-Glu	tRNA-Glu for anticodon CUC
ENSRNA049434322	0																																														ENSRNA049434322	tRNA-Glu	tRNA-Glu for anticodon CUC
ENSRNA049434335	0																																														ENSRNA049434335	tRNA-Glu	tRNA-Glu for anticodon CUC
ENSRNA049434355	0																																														ENSRNA049434355	tRNA-Ser	tRNA-Ser for anticodon AGA
ENSRNA049434403	0																																														ENSRNA049434403	tRNA-Cys	tRNA-Cys for anticodon GCA
ENSRNA049434419	0																																														ENSRNA049434419	tRNA-Ser	tRNA-Ser for anticodon UGA
ENSRNA049434451	0																																														ENSRNA049434451	tRNA-Gly	tRNA-Gly for anticodon GCC
ENSRNA049434462	0.577039	0.725068	-0.0908669	0.731508	-0.718358	0.245111	-0.0889824	0.102749	0.429295	1.33918	-0.460092	-0.426039	0.355046	0.266379	0	0	-0.434461	1.27521	0.780725	0	0	0	0	0	0	0	0	0	0	0	0	0	0	0	0	0	0	0	0	0	0	0	0	0	0	0	ENSRNA049434462	tRNA-Pro	tRNA-Pro for anticodon AGG
ENSRNA049434470	0																																														ENSRNA049434470	tRNA-Pro	tRNA-Pro for anticodon AGG
ENSRNA049434502	0																																														ENSRNA049434502	tRNA-Glu	tRNA-Glu for anticodon CUC
ENSRNA049434576	0.0112175	0	0	0	0	0	0	0	0	-0.000225357	0	0	0	0	0	0	0	0	0	0	0	0	0	0	0	0	0	0	0	0	0	0	0	0	0	0	0	0	0	0	0	0	0	0	0	0	ENSRNA049434576	tRNA-Ile	tRNA-Ile for anticodon AAU
ENSRNA049434591	0																																														ENSRNA049434591	tRNA-Val	tRNA-Val for anticodon AAC
ENSRNA049434624	0																																														ENSRNA049434624	tRNA-Ile	tRNA-Ile for anticodon AAU
ENSRNA049434636	0																																														ENSRNA049434636	tRNA-Val	tRNA-Val for anticodon AAC
ENSRNA049434656	0																																														ENSRNA049434656	tRNA-Ile	tRNA-Ile for anticodon AAU
ENSRNA049434686	0																																														ENSRNA049434686	tRNA-Arg	tRNA-Arg for anticodon UCG
ENSRNA049434708	0																																														ENSRNA049434708	tRNA-Leu	tRNA-Leu for anticodon UAG
ENSRNA049434711	0																																														ENSRNA049434711	tRNA-Leu	tRNA-Leu for anticodon UAG
ENSRNA049434716	0.0113417	0	0	0	0	0	0	0	0	0	0	0	0	0	0	0.0230515	0	0	0	0	0	0	0	0	0	0	0	0	0	0	0	0	0	0	0	0	0	0	0	0	0	0	0	0	0	0	ENSRNA049434716	tRNA-Leu	tRNA-Leu for anticodon UAG
ENSRNA049434724	0																																														ENSRNA049434724	tRNA-Leu	tRNA-Leu for anticodon UAG
ENSRNA049434748	0																																														ENSRNA049434748	tRNA-Ile	tRNA-Ile for anticodon AAU
ENSRNA049434763	0																																														ENSRNA049434763	tRNA-Val	tRNA-Val for anticodon AAC
ENSRNA049434778	0																																														ENSRNA049434778	tRNA-Ala	tRNA-Ala for anticodon UGC
ENSRNA049434790	0																																														ENSRNA049434790	tRNA-Ala	tRNA-Ala for anticodon UGC
ENSRNA049434803	0.0164646	0	0	0	-0.0443588	-0.0438598	-0.048153	0	0	0	0	0	0	0	0	0	0	0	0	0	0	0	0	0	0	0	0	0	0	0	0	0	0	0	0	0	0	0	0	0	0	0	0	0	0	0	ENSRNA049434803	tRNA-Ala	tRNA-Ala for anticodon UGC
ENSRNA049434914	0																																														ENSRNA049434914	tRNA-Lys	tRNA-Lys for anticodon CUU
ENSRNA049434937	0																																														ENSRNA049434937	tRNA-Leu	tRNA-Leu for anticodon CAG
ENSRNA049434996	0																																														ENSRNA049434996	tRNA-Arg	tRNA-Arg for anticodon UCG
ENSRNA049435018	4.8211	-0.817421	0.884065	0.330312	-1.04947	0.511673	-0.0473515	0.272488	0.285649	0.311049	-0.590835	-0.0576891	-0.205625	0.372319	0.621702	0.634751	-1.00677	0.205648	0.10342	0	0	0	0	0	0	0	0	0	0	0	0	0	0	0	0	0	0	0	0	0	0	0	0	0	0	0	ENSRNA049435018	tRNA-Asn	tRNA-Asn for anticodon GUU
ENSRNA049435041	0																																														ENSRNA049435041	tRNA-Phe	tRNA-Phe for anticodon GAA
ENSRNA049435058	0																																														ENSRNA049435058	tRNA-Leu	tRNA-Leu for anticodon CAG
ENSRNA049435077	0																																														ENSRNA049435077	tRNA-Leu	tRNA-Leu for anticodon CAA
ENSRNA049435081	0																																														ENSRNA049435081	tRNA-Leu	tRNA-Leu for anticodon CAA
ENSRNA049435146	0.129563	-0.00318583	0.00651885	0.0349166	0	0	0	0	0	0	0.0858143	0.0504066	0.0141966	0	0	0	0	0	0.0230641	0	0	0	0	0	0	0	0	0	0	0	0	0	0	0	0	0	0	0	0	0	0	0	0	0	0	0	ENSRNA049435146	tRNA-Asn	tRNA-Asn for anticodon GUU
ENSRNA049435175	0																																														ENSRNA049435175	tRNA-Ser	tRNA-Ser for anticodon CGA
ENSRNA049435198	0																																														ENSRNA049435198	tRNA-Ile	tRNA-Ile for anticodon AAU
ENSRNA049435204	0																																														ENSRNA049435204	tRNA-Ile	tRNA-Ile for anticodon AAU
ENSRNA049435214	0																																														ENSRNA049435214	tRNA-Ile	tRNA-Ile for anticodon AAU
ENSRNA049435220	0																																														ENSRNA049435220	tRNA-Ile	tRNA-Ile for anticodon AAU
ENSRNA049435234	0																																														ENSRNA049435234	tRNA-Ile	tRNA-Ile for anticodon AAU
ENSRNA049435259	0																																														ENSRNA049435259	tRNA-Ile	tRNA-Ile for anticodon AAU
ENSRNA049435289	0																																														ENSRNA049435289	tRNA-Arg	tRNA-Arg for anticodon CCG
ENSRNA049435300	0																																														ENSRNA049435300	tRNA-Leu	tRNA-Leu for anticodon UAG
ENSRNA049435330	0.0385869	0	0	0	0	0	0	-0.00694598	-0.0375505	-0.0260866	0	0	8.64112e-05	0	0	0	0	0	0	0	0	0	0	0	0	0	0	0	0	0	0	0	0	0	0	0	0	0	0	0	0	0	0	0	0	0	ENSRNA049435330	tRNA-Gln	tRNA-Gln for anticodon UUG
ENSRNA049435359	2.82986	-0.313627	-0.520111	-0.828161	-0.751902	-2.0739	0.424469	-1.00181	-0.252353	-0.298317	-0.276964	0.214139	-0.00512594	-0.269315	-0.282472	-0.566529	0	0.448459	0.591712	0	0	0	0	0	0	0	0	0	0	0	0	0	0	0	0	0	0	0	0	0	0	0	0	0	0	0	ENSRNA049435359	tRNA-Gln	tRNA-Gln for anticodon UUG
ENSRNA049435387	0																																														ENSRNA049435387	tRNA-Gln	tRNA-Gln for anticodon UUG
ENSRNA049435399	0.100238	0	0	0	0.0220808	0.0225798	0	0.0198491	-0.0375505	-0.0519479	0.0211612	0.0245453	0.0398703	0	0	0	0	0	0	0	0	0	0	0	0	0	0	0	0	0	0	0	0	0	0	0	0	0	0	0	0	0	0	0	0	0	ENSRNA049435399	tRNA-Gln	tRNA-Gln for anticodon UUG
ENSRNA049435419	0.312663	-0.0907487	-0.0376788	-0.101502	0.0492367	0	0	-0.146521	-0.189995	-0.0556611	0.040804	0.121686	0.404008	0	0.139587	0	0.450602	0	0.472477	0	0	0	0	0	0	0	0	0	0	0	0	0	0	0	0	0	0	0	0	0	0	0	0	0	0	0	ENSRNA049435419	tRNA-Gln	tRNA-Gln for anticodon UUG
ENSRNA049435444	0.0523994	0	0	0	0	0	0	0	0	0	0.0211612	-0.0271772	-0.0127129	0	0	0	0	0	0	0	0	0	0	0	0	0	0	0	0	0	0	0	0	0	0	0	0	0	0	0	0	0	0	0	0	0	ENSRNA049435444	tRNA-Gln	tRNA-Gln for anticodon UUG
ENSRNA049435461	1.89661	-0.229938	0.25027	0.320386	0.710229	0.953507	1.34509	-0.326916	0.118343	0.0557707	1.18523	1.31563	1.59107	-0.432879	-0.725093	0.209487	0.61924	1.18679	1.20664	0	0	0	0	0	0	0	0	0	0	0	0	0	0	0	0	0	0	0	0	0	0	0	0	0	0	0	ENSRNA049435461	tRNA-Gln	tRNA-Gln for anticodon UUG
ENSRNA049435482	0																																														ENSRNA049435482	tRNA-Gln	tRNA-Gln for anticodon UUG
ENSRNA049435576	0																																														ENSRNA049435576	tRNA-Leu	tRNA-Leu for anticodon AAG
ENSRNA049435616	0																																														ENSRNA049435616	tRNA-Asp	tRNA-Asp for anticodon GUC
ENSRNA049435653	0																																														ENSRNA049435653	tRNA-Gln	tRNA-Gln for anticodon CUG
ENSRNA049435668	0.00664863	0	0	0	0	0	0	0	0	0	0.00823058	0	0	0	0	0	0	0	0	0	0	0	0	0	0	0	0	0	0	0	0	0	0	0	0	0	0	0	0	0	0	0	0	0	0	0	ENSRNA049435668	tRNA-Gln	tRNA-Gln for anticodon CUG
ENSRNA049435696	0																																														ENSRNA049435696	tRNA-Asn	tRNA-Asn for anticodon GUU
ENSRNA049435720	0																																														ENSRNA049435720	tRNA-Arg	tRNA-Arg for anticodon CCG
ENSRNA049435761	0																																														ENSRNA049435761	tRNA-Arg	tRNA-Arg for anticodon ACG
ENSRNA049435837	0.00625233	0	0	0	0	0	0	0	0	0	0	0	0	0	0.00999877	0	0	0	0	0	0	0	0	0	0	0	0	0	0	0	0	0	0	0	0	0	0	0	0	0	0	0	0	0	0	0	ENSRNA049435837	tRNA-Phe	tRNA-Phe for anticodon GAA
ENSRNA049435856	0																																														ENSRNA049435856	tRNA-Glu	tRNA-Glu for anticodon CUC
ENSRNA049435911	0																																														ENSRNA049435911	tRNA-Gly	tRNA-Gly for anticodon GCC
ENSRNA049435931	0.0327944	0.0101021	0	0	0	0	0.00499864	0	0	-0.000225357	0	0	0.0130056	0	0	0	0	0	0	0	0	0	0	0	0	0	0	0	0	0	0	0	0	0	0	0	0	0	0	0	0	0	0	0	0	0	ENSRNA049435931	tRNA-Val	tRNA-Val for anticodon UAC
ENSRNA049435950	0.0445861	0.0101021	0	0	0.00879292	0	0.00499864	0	0	-0.000225357	0	0	0.0261436	0	0	0	0	0	0	0	0	0	0	0	0	0	0	0	0	0	0	0	0	0	0	0	0	0	0	0	0	0	0	0	0	0	ENSRNA049435950	tRNA-Val	tRNA-Val for anticodon UAC
ENSRNA049435984	0																																														ENSRNA049435984	tRNA-Phe	tRNA-Phe for anticodon GAA
ENSRNA049436001	0																																														ENSRNA049436001	tRNA-Arg	tRNA-Arg for anticodon ACG
ENSRNA049436016	0.0116453	0	0	0	0	0	0	0	0	0	0	0	0.0127078	0	0	0	0	0	0	0	0	0	0	0	0	0	0	0	0	0	0	0	0	0	0	0	0	0	0	0	0	0	0	0	0	0	ENSRNA049436016	tRNA-Tyr	tRNA-Tyr for anticodon GUA
ENSRNA049436027	0																																														ENSRNA049436027	tRNA-Gln	tRNA-Gln for anticodon CUG
ENSRNA049436036	0																																														ENSRNA049436036	tRNA-Thr	tRNA-Thr for anticodon AGU
ENSRNA049436102	0																																														ENSRNA049436102	tRNA-Ser	tRNA-Ser for anticodon AGA
ENSRNA049436125	0																																														ENSRNA049436125	tRNA-Ile	tRNA-Ile for anticodon AAU
ENSRNA049436142	0.0578293	0	0	0	0.0353688	0	0	0	0	0	0	0	0.0782471	0	0	0	0	0	0	0	0	0	0	0	0	0	0	0	0	0	0	0	0	0	0	0	0	0	0	0	0	0	0	0	0	0	ENSRNA049436142	tRNA-Tyr	tRNA-Tyr for anticodon GUA
ENSRNA049436173	0																																														ENSRNA049436173	tRNA-Val	tRNA-Val for anticodon AAC
ENSRNA049436197	2.82986	-0.313627	-0.520111	-0.828161	-0.751902	-2.0739	0.424469	-1.00181	-0.252353	-0.298317	-0.276964	0.214139	-0.00512594	-0.269315	-0.282472	-0.566529	0	0.448459	0.591712	0	0	0	0	0	0	0	0	0	0	0	0	0	0	0	0	0	0	0	0	0	0	0	0	0	0	0	ENSRNA049436197	tRNA-Gln	tRNA-Gln for anticodon UUG
ENSRNA049436214	0																																														ENSRNA049436214	tRNA-Gln	tRNA-Gln for anticodon UUG
ENSRNA049436258	0																																														ENSRNA049436258	tRNA-Leu	tRNA-Leu for anticodon UAG
ENSRNA049436299	0.207543	-0.0853702	-0.0661251	0.0428911	-0.0352647	0.0447772	-0.042789	0.0662299	0.0773442	-0.0254173	0.0408834	0.147349	0.0294671	-0.056892	-0.0340811	-0.0620215	0	0	0	0	0	0	0	0	0	0	0	0	0	0	0	0	0	0	0	0	0	0	0	0	0	0	0	0	0	0	ENSRNA049436299	tRNA-Pro	tRNA-Pro for anticodon CGG
ENSRNA049436321	0																																														ENSRNA049436321	tRNA-Leu	tRNA-Leu for anticodon UAG
ENSRNA049436327	0																																														ENSRNA049436327	tRNA-Leu	tRNA-Leu for anticodon UAG
ENSRNA049436384	0																																														ENSRNA049436384	tRNA-Glu	tRNA-Glu for anticodon CUC
ENSRNA049436403	0																																														ENSRNA049436403	tRNA-Ile	tRNA-Ile for anticodon AAU
ENSRNA049436420	0																																														ENSRNA049436420	tRNA-Ser	tRNA-Ser for anticodon AGA
ENSRNA049436461	0.0277995	0	0	0	0	0	0	0	0	0	-0.0564226	-0.0530385	-0.0648462	0	0	0	0	0	0	0	0	0	0	0	0	0	0	0	0	0	0	0	0	0	0	0	0	0	0	0	0	0	0	0	0	0	ENSRNA049436461	tRNA-Tyr	tRNA-Tyr for anticodon GUA
ENSRNA049436501	0																																														ENSRNA049436501	tRNA-Gly	tRNA-Gly for anticodon GCC
ENSRNA049436510	0																																														ENSRNA049436510	tRNA-Leu	tRNA-Leu for anticodon CAG
ENSRNA049436519	0																																														ENSRNA049436519	tRNA-Phe	tRNA-Phe for anticodon GAA
ENSRNA049436529	0																																														ENSRNA049436529	tRNA-Phe	tRNA-Phe for anticodon GAA
ENSRNA049436544	0																																														ENSRNA049436544	tRNA-Phe	tRNA-Phe for anticodon GAA
ENSRNA049436566	0																																														ENSRNA049436566	tRNA-Phe	tRNA-Phe for anticodon GAA
ENSRNA049436581	0																																														ENSRNA049436581	tRNA-Phe	tRNA-Phe for anticodon GAA
ENSRNA049436598	0																																														ENSRNA049436598	tRNA-Lys	tRNA-Lys for anticodon UUU
ENSRNA049436667	0																																														ENSRNA049436667	tRNA-Gly	tRNA-Gly for anticodon GCC
ENSRNA049436687	0																																														ENSRNA049436687	tRNA-Ile	tRNA-Ile for anticodon AAU
ENSRNA049436695	0																																														ENSRNA049436695	tRNA-Lys	tRNA-Lys for anticodon CUU
ENSRNA049436702	0																																														ENSRNA049436702	tRNA-Lys	tRNA-Lys for anticodon CUU
ENSRNA049436711	0																																														ENSRNA049436711	tRNA-Lys	tRNA-Lys for anticodon CUU
ENSRNA049436730	0																																														ENSRNA049436730	tRNA-Val	tRNA-Val for anticodon AAC
ENSRNA049436741	0.0113106	0	0	0	0.0220808	0	0	0	0	0	0	0	0	0	0	0	0	0	0	0	0	0	0	0	0	0	0	0	0	0	0	0	0	0	0	0	0	0	0	0	0	0	0	0	0	0	ENSRNA049436741	tRNA-Val	tRNA-Val for anticodon AAC
ENSRNA049436759	0.0100744	0.0101021	0	0	0	0	0	0	0	0	0	0	0	0	0	0	0	0	0	0	0	0	0	0	0	0	0	0	0	0	0	0	0	0	0	0	0	0	0	0	0	0	0	0	0	0	ENSRNA049436759	tRNA-Cys	tRNA-Cys for anticodon GCA
ENSRNA049436778	0																																														ENSRNA049436778	tRNA-Leu	tRNA-Leu for anticodon UAA
ENSRNA049436790	0																																														ENSRNA049436790	tRNA-Leu	tRNA-Leu for anticodon UAA
ENSRNA049436800	0.0732936	0	0	0	-0.004495	-0.0305719	-0.00828928	-0.0325447	-0.0116892	-0.0519479	0	0	0.0134542	0	0	0	0	0	0	0	0	0	0	0	0	0	0	0	0	0	0	0	0	0	0	0	0	0	0	0	0	0	0	0	0	0	ENSRNA049436800	tRNA-Leu	tRNA-Leu for anticodon UAA
ENSRNA049436826	0																																														ENSRNA049436826	tRNA-Lys	tRNA-Lys for anticodon CUU
ENSRNA049436837	0																																														ENSRNA049436837	tRNA-Val	tRNA-Val for anticodon AAC
ENSRNA049436848	0																																														ENSRNA049436848	tRNA-Val	tRNA-Val for anticodon AAC
ENSRNA049436870	0																																														ENSRNA049436870	tRNA-Ile	tRNA-Ile for anticodon AAU
ENSRNA049436894	0																																														ENSRNA049436894	tRNA-Ile	tRNA-Ile for anticodon AAU
ENSRNA049436903	0																																														ENSRNA049436903	tRNA-Val	tRNA-Val for anticodon AAC
ENSRNA049436913	0																																														ENSRNA049436913	tRNA-Val	tRNA-Val for anticodon AAC
ENSRNA049436981	0																																														ENSRNA049436981	tRNA-Glu	tRNA-Glu for anticodon CUC
ENSRNA049437126	0.425216	-1.12304	-0.0726869	-0.758476	0.0629508	0.227085	-0.0764874	-0.213874	-0.383393	-0.512458	-0.2424	0.194857	-0.0760993	-0.410389	-0.900534	-0.598884	-0.481296	-0.480798	-0.493597	0	0	0	0	0	0	0	0	0	0	0	0	0	0	0	0	0	0	0	0	0	0	0	0	0	0	0	ENSRNA049437126	tRNA-Gly	tRNA-Gly for anticodon GCC
ENSRNA049437216	0																																														ENSRNA049437216	tRNA-Ser	tRNA-Ser for anticodon UGA
ENSRNA049437230	0																																														ENSRNA049437230	tRNA-Cys	tRNA-Cys for anticodon GCA
ENSRNA049437237	0																																														ENSRNA049437237	tRNA-Cys	tRNA-Cys for anticodon GCA
ENSRNA049437247	0																																														ENSRNA049437247	tRNA-Cys	tRNA-Cys for anticodon GCA
ENSRNA049437297	0																																														ENSRNA049437297	tRNA-Ser	tRNA-Ser for anticodon AGA
ENSRNA049437311	0																																														ENSRNA049437311	tRNA-Glu	tRNA-Glu for anticodon CUC
ENSRNA049437327	0																																														ENSRNA049437327	tRNA-Leu	tRNA-Leu for anticodon CAG
ENSRNA049437336	0																																														ENSRNA049437336	tRNA-Leu	tRNA-Leu for anticodon CAG
ENSRNA049437371	0.00767768	0	0	0	0	0	0	0	0	0	0.00823058	0	0	0	0	0	0	0	0	0	0	0	0	0	0	0	0	0	0	0	0	0	0	0	0	0	0	0	0	0	0	0	0	0	0	0	ENSRNA049437371	tRNA-Gly	tRNA-Gly for anticodon GCC
ENSRNA049437385	0																																														ENSRNA049437385	tRNA-Leu	tRNA-Leu for anticodon CAA
ENSRNA049437435	0																																														ENSRNA049437435	tRNA-Asp	tRNA-Asp for anticodon GUC
ENSRNA049437439	0																																														ENSRNA049437439	tRNA-Met	tRNA-Met for anticodon CAU
ENSRNA049437449	0																																														ENSRNA049437449	tRNA-Ala	tRNA-Ala for anticodon UGC
ENSRNA049437458	0																																														ENSRNA049437458	tRNA-Met	tRNA-Met for anticodon CAU
ENSRNA049437470	0																																														ENSRNA049437470	tRNA-Met	tRNA-Met for anticodon CAU
ENSRNA049437503	0.0366866	0	0	0	0	0	0	0	0	0	-0.00470005	-0.0271772	-0.0128598	0	0	0	0	0	0	0	0	0	0	0	0	0	0	0	0	0	0	0	0	0	0	0	0	0	0	0	0	0	0	0	0	0	ENSRNA049437503	tRNA-Glu	tRNA-Glu for anticodon CUC
ENSRNA049437710	0																																														ENSRNA049437710	tRNA-Ser	tRNA-Ser for anticodon UGA
ENSRNA049437759	0.0671087	0.02339	0	0	0	0	0.0182866	0	0.0141721	0	0.00823058	0	0.0262925	0	0	0	0	0	0	0	0	0	0	0	0	0	0	0	0	0	0	0	0	0	0	0	0	0	0	0	0	0	0	0	0	0	ENSRNA049437759	tRNA-Pro	tRNA-Pro for anticodon AGG
ENSRNA049437771	0																																														ENSRNA049437771	tRNA-Pro	tRNA-Pro for anticodon UGG
ENSRNA049437792	0																																														ENSRNA049437792	tRNA-Pro	tRNA-Pro for anticodon UGG
ENSRNA049437838	0																																														ENSRNA049437838	tRNA-Pro	tRNA-Pro for anticodon UGG
ENSRNA049437887	0																																														ENSRNA049437887	tRNA-Gln	tRNA-Gln for anticodon CUG
ENSRNA049437906	0																																														ENSRNA049437906	tRNA-Ala	tRNA-Ala for anticodon AGC
ENSRNA049437950	0																																														ENSRNA049437950	tRNA-Leu	tRNA-Leu for anticodon CAG
ENSRNA049437958	0																																														ENSRNA049437958	tRNA-Leu	tRNA-Leu for anticodon CAG
ENSRNA049437994	0																																														ENSRNA049437994	tRNA-Leu	tRNA-Leu for anticodon AAG
ENSRNA049438004	0																																														ENSRNA049438004	tRNA-Leu	tRNA-Leu for anticodon AAG
ENSRNA049438012	0																																														ENSRNA049438012	tRNA-Leu	tRNA-Leu for anticodon AAG
ENSRNA049438045	0																																														ENSRNA049438045	tRNA-Asn	tRNA-Asn for anticodon GUU
ENSRNA049438076	0																																														ENSRNA049438076	tRNA-Asp	tRNA-Asp for anticodon GUC
ENSRNA049438185	0																																														ENSRNA049438185	tRNA-Tyr	tRNA-Tyr for anticodon GUA
ENSRNA049438279	0.0108586	0.02339	0	0	0	0	0	0	0	0	0	0	0	0	0	0	0	0	0	0	0	0	0	0	0	0	0	0	0	0	0	0	0	0	0	0	0	0	0	0	0	0	0	0	0	0	ENSRNA049438279	tRNA-Asn	tRNA-Asn for anticodon GUU
ENSRNA049438317	0																																														ENSRNA049438317	tRNA-Ala	tRNA-Ala for anticodon CGC
ENSRNA049438323	0																																														ENSRNA049438323	tRNA-Ala	tRNA-Ala for anticodon CGC
ENSRNA049438334	0																																														ENSRNA049438334	tRNA-Ala	tRNA-Ala for anticodon CGC
ENSRNA049438365	0																																														ENSRNA049438365	tRNA-Trp	tRNA-Trp for anticodon CCA
ENSRNA049438388	0																																														ENSRNA049438388	tRNA-Trp	tRNA-Trp for anticodon CCA
ENSRNA049438483	0																																														ENSRNA049438483	tRNA-Asp	tRNA-Asp for anticodon GUC
ENSRNA049438540	0																																														ENSRNA049438540	tRNA-Val	tRNA-Val for anticodon AAC
ENSRNA049438559	0																																														ENSRNA049438559	tRNA-Asn	tRNA-Asn for anticodon GUU
ENSRNA049438622	0																																														ENSRNA049438622	tRNA-Gly	tRNA-Gly for anticodon GCC
ENSRNA049438633	0																																														ENSRNA049438633	tRNA-Ile	tRNA-Ile for anticodon AAU
ENSRNA049438651	0																																														ENSRNA049438651	tRNA-Glu	tRNA-Glu for anticodon UUC
ENSRNA049438696	0																																														ENSRNA049438696	tRNA-Thr	tRNA-Thr for anticodon AGU
ENSRNA049438725	0																																														ENSRNA049438725	tRNA-Ile	tRNA-Ile for anticodon AAU
ENSRNA049438761	0																																														ENSRNA049438761	tRNA-Leu	tRNA-Leu for anticodon UAA
ENSRNA049438816	0																																														ENSRNA049438816	tRNA-Val	tRNA-Val for anticodon AAC
ENSRNA049438889	0																																														ENSRNA049438889	tRNA-Arg	tRNA-Arg for anticodon ACG
ENSRNA049438909	0																																														ENSRNA049438909	tRNA-Cys	tRNA-Cys for anticodon GCA
ENSRNA049438923	0																																														ENSRNA049438923	tRNA-Ile	tRNA-Ile for anticodon AAU
ENSRNA049438946	0																																														ENSRNA049438946	tRNA-Asp	tRNA-Asp for anticodon GUC
ENSRNA049438968	0																																														ENSRNA049438968	tRNA-Ser	tRNA-Ser for anticodon AGA
ENSRNA049438995	0																																														ENSRNA049438995	tRNA-Phe	tRNA-Phe for anticodon GAA
ENSRNA049439085	0																																														ENSRNA049439085	tRNA-Asn	tRNA-Asn for anticodon GUU
ENSRNA049439102	0																																														ENSRNA049439102	tRNA-Arg	tRNA-Arg for anticodon ACG
ENSRNA049439119	0																																														ENSRNA049439119	tRNA-Ala	tRNA-Ala for anticodon UGC
ENSRNA049439149	0																																														ENSRNA049439149	tRNA-Leu	tRNA-Leu for anticodon CAG
ENSRNA049439175	0																																														ENSRNA049439175	tRNA-Ile	tRNA-Ile for anticodon AAU
ENSRNA049439281	0																																														ENSRNA049439281	tRNA-Pro	tRNA-Pro for anticodon CGG
ENSRNA049439316	0																																														ENSRNA049439316	tRNA-Val	tRNA-Val for anticodon UAC
ENSRNA049439337	0																																														ENSRNA049439337	tRNA-Ala	tRNA-Ala for anticodon CGC
ENSRNA049439378	0																																														ENSRNA049439378	tRNA-Tyr	tRNA-Tyr for anticodon GUA
ENSRNA049439393	0																																														ENSRNA049439393	tRNA-Tyr	tRNA-Tyr for anticodon GUA
ENSRNA049439410	0																																														ENSRNA049439410	tRNA-Trp	tRNA-Trp for anticodon CCA
ENSRNA049439425	0																																														ENSRNA049439425	tRNA-Asp	tRNA-Asp for anticodon GUC
ENSRNA049439480	0																																														ENSRNA049439480	tRNA-Asn	tRNA-Asn for anticodon GUU
ENSRNA049439499	0																																														ENSRNA049439499	tRNA-Asn	tRNA-Asn for anticodon GUU
ENSRNA049439600	0																																														ENSRNA049439600	tRNA-Thr	tRNA-Thr for anticodon CGU
ENSRNA049439621	0.0206951	0	0.0330947	0	0	0	0	0	0	0	0	0	0	0	0	0	0	0	0	0	0	0	0	0	0	0	0	0	0	0	0	0	0	0	0	0	0	0	0	0	0	0	0	0	0	0	ENSRNA049439621	tRNA-Asn	tRNA-Asn for anticodon GUU
ENSRNA049439644	0																																														ENSRNA049439644	tRNA-Leu	tRNA-Leu for anticodon CAG
ENSRNA049439662	0																																														ENSRNA049439662	tRNA-Asp	tRNA-Asp for anticodon GUC
ENSRNA049439725	0																																														ENSRNA049439725	tRNA-Leu	tRNA-Leu for anticodon AAG
ENSRNA049439734	0																																														ENSRNA049439734	tRNA-Leu	tRNA-Leu for anticodon AAG
ENSRNA049439748	0																																														ENSRNA049439748	tRNA-Leu	tRNA-Leu for anticodon AAG
ENSRNA049439810	0																																														ENSRNA049439810	tRNA-Ile	tRNA-Ile for anticodon UAU
ENSRNA049439820	0.0275832	0.02339	0	0	0	0	0	0	0	0	0	0	0	0	0	0	0.0521176	0	0	0	0	0	0	0	0	0	0	0	0	0	0	0	0	0	0	0	0	0	0	0	0	0	0	0	0	0	ENSRNA049439820	tRNA-Ile	tRNA-Ile for anticodon UAU
ENSRNA049439836	0																																														ENSRNA049439836	tRNA-Pro	tRNA-Pro for anticodon UGG
ENSRNA049439853	0																																														ENSRNA049439853	tRNA-Pro	tRNA-Pro for anticodon UGG
ENSRNA049439871	0																																														ENSRNA049439871	tRNA-Pro	tRNA-Pro for anticodon UGG
ENSRNA049439905	0																																														ENSRNA049439905	tRNA-Ala	tRNA-Ala for anticodon CGC
ENSRNA049439922	0																																														ENSRNA049439922	tRNA-Gly	tRNA-Gly for anticodon UCC
ENSRNA049439957	0																																														ENSRNA049439957	tRNA-Gly	tRNA-Gly for anticodon UCC
ENSRNA049439989	0																																														ENSRNA049439989	tRNA-Gly	tRNA-Gly for anticodon GCC
ENSRNA049440007	0																																														ENSRNA049440007	tRNA-Arg	tRNA-Arg for anticodon UCG
ENSRNA049440027	0																																														ENSRNA049440027	tRNA-Glu	tRNA-Glu for anticodon CUC
ENSRNA049440051	0																																														ENSRNA049440051	tRNA-Asp	tRNA-Asp for anticodon GUC
ENSRNA049440100	0																																														ENSRNA049440100	tRNA-Ala	tRNA-Ala for anticodon CGC
ENSRNA049440137	0																																														ENSRNA049440137	tRNA-Asp	tRNA-Asp for anticodon GUC
ENSRNA049440154	0																																														ENSRNA049440154	tRNA-Asp	tRNA-Asp for anticodon GUC
ENSRNA049440160	0																																														ENSRNA049440160	tRNA-Asp	tRNA-Asp for anticodon GUC
ENSRNA049440203	0																																														ENSRNA049440203	tRNA-Gly	tRNA-Gly for anticodon UCC
ENSRNA049440315	0																																														ENSRNA049440315	tRNA-Ala	tRNA-Ala for anticodon UGC
ENSRNA049440333	0																																														ENSRNA049440333	tRNA-Ala	tRNA-Ala for anticodon UGC
ENSRNA049440354	0																																														ENSRNA049440354	tRNA-Pro	tRNA-Pro for anticodon UGG
ENSRNA049440375	0																																														ENSRNA049440375	tRNA-Pro	tRNA-Pro for anticodon UGG
ENSRNA049440412	0																																														ENSRNA049440412	tRNA-Ala	tRNA-Ala for anticodon UGC
ENSRNA049440446	0																																														ENSRNA049440446	tRNA-Thr	tRNA-Thr for anticodon AGU
ENSRNA049440456	0																																														ENSRNA049440456	tRNA-Thr	tRNA-Thr for anticodon AGU
ENSRNA049440482	0																																														ENSRNA049440482	tRNA-Trp	tRNA-Trp for anticodon CCA
ENSRNA049440501	0																																														ENSRNA049440501	tRNA-Trp	tRNA-Trp for anticodon CCA
ENSRNA049440526	0																																														ENSRNA049440526	tRNA-Trp	tRNA-Trp for anticodon CCA
ENSRNA049440607	0.0157072	0	0	0	0	0	0	0	0	0	0.0211612	0	0	0	0	0	0	0	0	0	0	0	0	0	0	0	0	0	0	0	0	0	0	0	0	0	0	0	0	0	0	0	0	0	0	0	ENSRNA049440607	tRNA-Glu	tRNA-Glu for anticodon CUC
ENSRNA049440657	0																																														ENSRNA049440657	tRNA-Arg	tRNA-Arg for anticodon CCG
ENSRNA049440712	0																																														ENSRNA049440712	tRNA-Thr	tRNA-Thr for anticodon CGU
ENSRNA049440740	0																																														ENSRNA049440740	tRNA-Pro	tRNA-Pro for anticodon AGG
ENSRNA049440752	0																																														ENSRNA049440752	tRNA-Pro	tRNA-Pro for anticodon AGG
ENSRNA049440795	0																																														ENSRNA049440795	tRNA-Pro	tRNA-Pro for anticodon UGG
ENSRNA049440840	0																																														ENSRNA049440840	tRNA-Trp	tRNA-Trp for anticodon CCA
ENSRNA049440858	0																																														ENSRNA049440858	tRNA-Trp	tRNA-Trp for anticodon CCA
ENSRNA049440893	0.00919911	0	0	0.0216287	0	0	0	0	0	0	0	0	0	0	0	0	0	0	0	0	0	0	0	0	0	0	0	0	0	0	0	0	0	0	0	0	0	0	0	0	0	0	0	0	0	0	ENSRNA049440893	tRNA-Glu	tRNA-Glu for anticodon CUC
ENSRNA049440927	10.6937	2.5967	1.27895	1.01814	4.17703	0	3.46181	2.54021	-0.374586	2.67098	4.61346	-0.354858	4.41355	0.569046	0	0.383452	2.48938	0	2.28153	0	0	0	1	0	1	0	0	0	1	0	1	0	0	0	0	0	0	2	2	0	2	0	2	0	4	4	ENSRNA049440927	tRNA-Pro	tRNA-Pro for anticodon CGG
ENSRNA049440961	0																																														ENSRNA049440961	tRNA-Phe	tRNA-Phe for anticodon GAA
ENSRNA049440972	0																																														ENSRNA049440972	tRNA-Phe	tRNA-Phe for anticodon GAA
ENSRNA049440983	0																																														ENSRNA049440983	tRNA-Phe	tRNA-Phe for anticodon GAA
ENSRNA049440995	0																																														ENSRNA049440995	tRNA-Phe	tRNA-Phe for anticodon GAA
ENSRNA049441012	0																																														ENSRNA049441012	tRNA-Pro	tRNA-Pro for anticodon AGG
ENSRNA049441092	0																																														ENSRNA049441092	tRNA-Glu	tRNA-Glu for anticodon CUC
ENSRNA049441116	0																																														ENSRNA049441116	tRNA-Tyr	tRNA-Tyr for anticodon GUA
ENSRNA049441186	0																																														ENSRNA049441186	tRNA-Leu	tRNA-Leu for anticodon CAG
ENSRNA049441197	0																																														ENSRNA049441197	tRNA-Leu	tRNA-Leu for anticodon CAG
ENSRNA049441303	4.39432	-0.753543	0.464822	0.135199	-1.47792	0.685534	-0.44123	0.388123	0.57558	0.455709	-0.401053	-0.0114268	-0.318463	-0.0210191	0.541112	0.801586	-0.703173	0.20675	0.404194	0	0	0	0	0	0	0	0	0	0	0	0	0	0	0	0	0	0	0	0	0	0	0	0	0	0	0	ENSRNA049441303	tRNA-Asn	tRNA-Asn for anticodon GUU
ENSRNA049441326	0																																														ENSRNA049441326	tRNA-Pro	tRNA-Pro for anticodon AGG
ENSRNA049441343	0																																														ENSRNA049441343	tRNA-Phe	tRNA-Phe for anticodon GAA
ENSRNA049441363	0.00550281	0	0	0	0	0	0	0.00548527	0	0	0	0	0	0	0	0	0	0	0	0	0	0	0	0	0	0	0	0	0	0	0	0	0	0	0	0	0	0	0	0	0	0	0	0	0	0	ENSRNA049441363	tRNA-Tyr	tRNA-Tyr for anticodon GUA
ENSRNA049441396	0.00664863	0	0	0	0	0	0	0	0	0	0.00823058	0	0	0	0	0	0	0	0	0	0	0	0	0	0	0	0	0	0	0	0	0	0	0	0	0	0	0	0	0	0	0	0	0	0	0	ENSRNA049441396	tRNA-Lys	tRNA-Lys for anticodon UUU
ENSRNA049441434	0																																														ENSRNA049441434	tRNA-Phe	tRNA-Phe for anticodon GAA
ENSRNA049441457	0																																														ENSRNA049441457	tRNA-Gly	tRNA-Gly for anticodon GCC
ENSRNA049441543	0																																														ENSRNA049441543	tRNA-Ala	tRNA-Ala for anticodon CGC
ENSRNA049441553	0																																														ENSRNA049441553	tRNA-Gln	tRNA-Gln for anticodon CUG
ENSRNA049441576	0																																														ENSRNA049441576	tRNA-Leu	tRNA-Leu for anticodon CAA
ENSRNA049441641	5.41341	-0.57747	0.928552	0.156737	-0.958188	0.416894	-0.201168	0.105176	0.23473	0.24755	-0.613426	-0.0999922	-0.435358	0.244392	0.482906	0.646132	-0.899811	0.531049	0.345585	0	0	0	0	0	0	0	0	0	0	0	0	0	0	0	0	0	0	0	0	0	0	0	0	0	0	0	ENSRNA049441641	tRNA-Asn	tRNA-Asn for anticodon GUU
ENSRNA049441685	0																																														ENSRNA049441685	tRNA-Leu	tRNA-Leu for anticodon CAG
ENSRNA049441701	0																																														ENSRNA049441701	tRNA-Glu	tRNA-Glu for anticodon CUC
ENSRNA049441709	0.0140778	0	0	0	0	0	0.0182866	0	0	0	0	0	0	0	0	0	0	0	0	0	0	0	0	0	0	0	0	0	0	0	0	0	0	0	0	0	0	0	0	0	0	0	0	0	0	0	ENSRNA049441709	tRNA-Glu	tRNA-Glu for anticodon CUC
ENSRNA049441727	0																																														ENSRNA049441727	tRNA-Glu	tRNA-Glu for anticodon CUC
ENSRNA049441737	0																																														ENSRNA049441737	tRNA-Glu	tRNA-Glu for anticodon CUC
ENSRNA049441783	0																																														ENSRNA049441783	tRNA-Phe	tRNA-Phe for anticodon GAA
ENSRNA049441802	0																																														ENSRNA049441802	tRNA-Glu	tRNA-Glu for anticodon CUC
ENSRNA049441818	0.0111733	0	0	0	0	0	0	0	0	0	0	0	0.0127078	0	0	0	0	0	0	0	0	0	0	0	0	0	0	0	0	0	0	0	0	0	0	0	0	0	0	0	0	0	0	0	0	0	ENSRNA049441818	tRNA-Glu	tRNA-Glu for anticodon CUC
ENSRNA049441830	0																																														ENSRNA049441830	tRNA-Glu	tRNA-Glu for anticodon CUC
ENSRNA049441844	0																																														ENSRNA049441844	tRNA-Glu	tRNA-Glu for anticodon CUC
ENSRNA049441854	0																																														ENSRNA049441854	tRNA-Glu	tRNA-Glu for anticodon CUC
ENSRNA049441875	0																																														ENSRNA049441875	tRNA-Glu	tRNA-Glu for anticodon CUC
ENSRNA049441886	0																																														ENSRNA049441886	tRNA-Glu	tRNA-Glu for anticodon CUC
ENSRNA049441914	0																																														ENSRNA049441914	tRNA-Ser	tRNA-Ser for anticodon AGA
ENSRNA049441927	0																																														ENSRNA049441927	tRNA-Leu	tRNA-Leu for anticodon AAG
ENSRNA049441948	0																																														ENSRNA049441948	tRNA-Pro	tRNA-Pro for anticodon AGG
ENSRNA049441960	0																																														ENSRNA049441960	tRNA-Pro	tRNA-Pro for anticodon AGG
ENSRNA049442003	0																																														ENSRNA049442003	tRNA-Pro	tRNA-Pro for anticodon UGG
ENSRNA049442020	0																																														ENSRNA049442020	tRNA-Leu	tRNA-Leu for anticodon AAG
ENSRNA049442069	0																																														ENSRNA049442069	tRNA-Arg	tRNA-Arg for anticodon CCG
ENSRNA049442102	0																																														ENSRNA049442102	tRNA-Ala	tRNA-Ala for anticodon UGC
ENSRNA049442132	0																																														ENSRNA049442132	tRNA-Ala	tRNA-Ala for anticodon UGC
ENSRNA049442209	0																																														ENSRNA049442209	tRNA-Trp	tRNA-Trp for anticodon CCA
ENSRNA049442229	0																																														ENSRNA049442229	tRNA-Pro	tRNA-Pro for anticodon UGG
ENSRNA049442241	0																																														ENSRNA049442241	tRNA-Pro	tRNA-Pro for anticodon UGG
ENSRNA049442250	0																																														ENSRNA049442250	tRNA-Asp	tRNA-Asp for anticodon GUC
ENSRNA049442277	0																																														ENSRNA049442277	tRNA-Gly	tRNA-Gly for anticodon GCC
ENSRNA049442374	0																																														ENSRNA049442374	tRNA-Gly	tRNA-Gly for anticodon UCC
ENSRNA049442393	0																																														ENSRNA049442393	tRNA-Gly	tRNA-Gly for anticodon UCC
ENSRNA049442406	0																																														ENSRNA049442406	tRNA-Gly	tRNA-Gly for anticodon UCC
ENSRNA049442432	0																																														ENSRNA049442432	tRNA-Gly	tRNA-Gly for anticodon UCC
ENSRNA049442464	0																																														ENSRNA049442464	tRNA-Gly	tRNA-Gly for anticodon UCC
ENSRNA049442487	0																																														ENSRNA049442487	tRNA-Ala	tRNA-Ala for anticodon CGC
ENSRNA049442570	0																																														ENSRNA049442570	tRNA-Arg	tRNA-Arg for anticodon CCU
ENSRNA049442610	0																																														ENSRNA049442610	tRNA-Gln	tRNA-Gln for anticodon CUG
ENSRNA049442631	0																																														ENSRNA049442631	tRNA-Arg	tRNA-Arg for anticodon CCU
ENSRNA049442845	0.0106097	0	0	0	0	0	0	0	0	-0.000225357	0	0	0	0	0	0	0	0	0	0	0	0	0	0	0	0	0	0	0	0	0	0	0	0	0	0	0	0	0	0	0	0	0	0	0	0	ENSRNA049442845	tRNA-Gly	tRNA-Gly for anticodon UCC
ENSRNA049442921	0																																														ENSRNA049442921	tRNA-Ser	tRNA-Ser for anticodon AGA
ENSRNA049442969	0																																														ENSRNA049442969	tRNA-Leu	tRNA-Leu for anticodon UAA
ENSRNA049443141	0																																														ENSRNA049443141	tRNA-Pro	tRNA-Pro for anticodon AGG
ENSRNA049443162	0																																														ENSRNA049443162	tRNA-Phe	tRNA-Phe for anticodon GAA
ENSRNA049443205	0																																														ENSRNA049443205	tRNA-Val	tRNA-Val for anticodon CAC
ENSRNA049443290	0.605164	-0.775183	-0.658219	-1.55055	-0.434756	-0.244085	-0.292914	-0.696131	0.0531578	-0.547573	-0.158223	-0.870161	-1.20371	0.0723385	-0.47536	0.140656	0.696209	0.850367	0.53843	0	0	0	0	0	0	0	0	0	0	0	0	0	0	0	0	0	0	0	0	0	0	0	0	0	0	0	ENSRNA049443290	tRNA-Cys	tRNA-Cys for anticodon GCA
ENSRNA049443314	0.171059	0.0366779	0	0.0216287	-0.0842225	-0.0704356	-0.0880168	0	0	0	-0.134006	-0.130622	-0.166505	0	0	0	0	0	0	0	0	0	0	0	0	0	0	0	0	0	0	0	0	0	0	0	0	0	0	0	0	0	0	0	0	0	ENSRNA049443314	tRNA-Cys	tRNA-Cys for anticodon GCA
ENSRNA049443324	0.150824	0.0101021	0	0	-0.0842225	-0.0704356	-0.0880168	0	0	0	-0.146937	-0.143553	-0.179664	0	0	0	0	0	0	0	0	0	0	0	0	0	0	0	0	0	0	0	0	0	0	0	0	0	0	0	0	0	0	0	0	0	ENSRNA049443324	tRNA-Cys	tRNA-Cys for anticodon GCA
ENSRNA049443338	0.0740197	0.0101021	0	0	-0.0310708	0.0225798	-0.0348651	0	0	0	0.0599531	0	0	0	0	0	0	0	0	0	0	0	0	0	0	0	0	0	0	0	0	0	0	0	0	0	0	0	0	0	0	0	0	0	0	0	ENSRNA049443338	tRNA-Cys	tRNA-Cys for anticodon GCA
ENSRNA049443349	0.0677055	0.0101021	0	0	-0.0310708	0.0225798	-0.0348651	0	0	0	0.0470225	0	0	0	0	0	0	0	0	0	0	0	0	0	0	0	0	0	0	0	0	0	0	0	0	0	0	0	0	0	0	0	0	0	0	0	ENSRNA049443349	tRNA-Cys	tRNA-Cys for anticodon GCA
ENSRNA049443363	0																																														ENSRNA049443363	tRNA-Cys	tRNA-Cys for anticodon GCA
ENSRNA049443384	0.00628194	0	0	0	0	0	0	0	0	0	0	0	0	0	0	0	0	0	0.00958999	0	0	0	0	0	0	0	0	0	0	0	0	0	0	0	0	0	0	0	0	0	0	0	0	0	0	0	ENSRNA049443384	tRNA-Ser	tRNA-Ser for anticodon AGA
ENSRNA049443404	0.0114603	0	0	0.0216287	0	0	0	0	0	0	0	0	0	0	0	0	0	0	0	0	0	0	0	0	0	0	0	0	0	0	0	0	0	0	0	0	0	0	0	0	0	0	0	0	0	0	ENSRNA049443404	tRNA-Ser	tRNA-Ser for anticodon CGA
ENSRNA049443410	0																																														ENSRNA049443410	tRNA-Ser	tRNA-Ser for anticodon CGA
ENSRNA049443432	0.0219232	0	0	0	0	0	0	0	0	-0.000225357	0.0211612	0	0	0	0	0	0	0	0	0	0	0	0	0	0	0	0	0	0	0	0	0	0	0	0	0	0	0	0	0	0	0	0	0	0	0	ENSRNA049443432	tRNA-Gln	tRNA-Gln for anticodon UUG
ENSRNA049443449	0																																														ENSRNA049443449	tRNA-Lys	tRNA-Lys for anticodon CUU
ENSRNA049443482	0																																														ENSRNA049443482	tRNA-Glu	tRNA-Glu for anticodon CUC
ENSRNA049443492	0.0139035	0	0.0330947	0	0	0	0	0	0	0	0	0	0	0	0	0	0	0	0	0	0	0	0	0	0	0	0	0	0	0	0	0	0	0	0	0	0	0	0	0	0	0	0	0	0	0	ENSRNA049443492	tRNA-Glu	tRNA-Glu for anticodon CUC
ENSRNA049443512	0																																														ENSRNA049443512	tRNA-Leu	tRNA-Leu for anticodon CAA
ENSRNA049443530	0																																														ENSRNA049443530	tRNA-Ser	tRNA-Ser for anticodon UGA
ENSRNA049443545	0																																														ENSRNA049443545	tRNA-Arg	tRNA-Arg for anticodon CCU
ENSRNA049443605	0.0566495	0	0	0	0.00879292	0	0	0	0	0	0	0.102129	0	0	0	0	0	0	0	0	0	0	0	0	0	0	0	0	0	0	0	0	0	0	0	0	0	0	0	0	0	0	0	0	0	0	ENSRNA049443605	tRNA-Gly	tRNA-Gly for anticodon GCC
ENSRNA049443625	0																																														ENSRNA049443625	tRNA-Arg	tRNA-Arg for anticodon ACG
ENSRNA049443648	0.0825347	0	0	0	0.0220808	0	0.0448624	0	0	0	0	0	0.091536	0	0	0	0	0	0	0	0	0	0	0	0	0	0	0	0	0	0	0	0	0	0	0	0	0	0	0	0	0	0	0	0	0	ENSRNA049443648	tRNA-Val	tRNA-Val for anticodon AAC
ENSRNA049443677	0.0515676	0	0	0	0	0	0.0448624	0	0	0	0	0	0.0392878	0	0	0	0	0.0251905	0	0	0	0	0	0	0	0	0	0	0	0	0	0	0	0	0	0	0	0	0	0	0	0	0	0	0	0	ENSRNA049443677	tRNA-Trp	tRNA-Trp for anticodon CCA
ENSRNA049443723	0																																														ENSRNA049443723	tRNA-Thr	tRNA-Thr for anticodon AGU
ENSRNA049443760	0																																														ENSRNA049443760	tRNA-Gln	tRNA-Gln for anticodon CUG
ENSRNA049443782	0																																														ENSRNA049443782	tRNA-Glu	tRNA-Glu for anticodon CUC
ENSRNA049443811	0.131601	0.02339	0	0	-0.0310708	-0.017284	-0.0348651	-0.0318132	0.0271027	-0.000225357	0.0211612	-0.0271772	-0.0376533	0	0	0	0	0	0	0	0	0	0	0	0	0	0	0	0	0	0	0	0	0	0	0	0	0	0	0	0	0	0	0	0	0	ENSRNA049443811	tRNA-Glu	tRNA-Glu for anticodon CUC
ENSRNA049443832	0.0101181	0	0	0	0	0	0	0	0	0	0	0	0.0127078	0	0	0	0	0	0	0	0	0	0	0	0	0	0	0	0	0	0	0	0	0	0	0	0	0	0	0	0	0	0	0	0	0	ENSRNA049443832	tRNA-Lys	tRNA-Lys for anticodon UUU
ENSRNA049443857	0																																														ENSRNA049443857	tRNA-Ser	tRNA-Ser for anticodon AGA
ENSRNA049443866	0																																														ENSRNA049443866	tRNA-Ser	tRNA-Ser for anticodon AGA
ENSRNA049443886	0																																														ENSRNA049443886	tRNA-Pro	tRNA-Pro for anticodon UGG
ENSRNA049443913	0																																														ENSRNA049443913	tRNA-Met	tRNA-Met for anticodon CAU
ENSRNA049443930	0																																														ENSRNA049443930	tRNA-Asn	tRNA-Asn for anticodon GUU
ENSRNA049443965	0																																														ENSRNA049443965	tRNA-Pro	tRNA-Pro for anticodon UGG
ENSRNA049443978	0																																														ENSRNA049443978	tRNA-Pro	tRNA-Pro for anticodon UGG
ENSRNA049444000	0																																														ENSRNA049444000	tRNA-Asn	tRNA-Asn for anticodon GUU
ENSRNA049444026	0																																														ENSRNA049444026	tRNA-Tyr	tRNA-Tyr for anticodon GUA
ENSRNA049444083	0																																														ENSRNA049444083	tRNA-Asn	tRNA-Asn for anticodon GUU
ENSRNA049444096	0																																														ENSRNA049444096	tRNA-Gly	tRNA-Gly for anticodon UCC
ENSRNA049444133	6.46742	-0.438048	0.320308	0.0935436	-2.06152	-0.713709	-2.44871	-0.368712	-0.12513	-0.911776	-1.54653	-0.434959	-1.46879	-0.00130761	-1.19394	-0.647934	-0.749061	0.150216	-1.52794	0	0	0	0	0	0	0	0	0	0	0	0	0	0	0	0	0	0	0	0	0	0	0	0	0	0	0	ENSRNA049444133	tRNA-Trp	tRNA-Trp for anticodon CCA
ENSRNA049444180	0.0497779	0	0	0	-0.0310708	-0.0305719	-0.0348651	0	0	-0.000225357	0	0.0116147	0.013232	0	0	0	-0.0287269	-0.0287058	-0.0308322	0	0	0	0	0	0	0	0	0	0	0	0	0	0	0	0	0	0	0	0	0	0	0	0	0	0	0	ENSRNA049444180	tRNA-Ala	tRNA-Ala for anticodon CGC
ENSRNA049444207	0																																														ENSRNA049444207	tRNA-Phe	tRNA-Phe for anticodon GAA
ENSRNA049444221	0																																														ENSRNA049444221	tRNA-Thr	tRNA-Thr for anticodon UGU
ENSRNA049444238	0																																														ENSRNA049444238	tRNA-Asn	tRNA-Asn for anticodon GUU
ENSRNA049444247	0																																														ENSRNA049444247	tRNA-Tyr	tRNA-Tyr for anticodon GUA
ENSRNA049444262	0																																														ENSRNA049444262	tRNA-Ala	tRNA-Ala for anticodon AGC
ENSRNA049444281	0																																														ENSRNA049444281	tRNA-Ser	tRNA-Ser for anticodon AGA
ENSRNA049444292	0																																														ENSRNA049444292	tRNA-Ser	tRNA-Ser for anticodon AGA
ENSRNA049444308	0																																														ENSRNA049444308	tRNA-Ser	tRNA-Ser for anticodon AGA
ENSRNA049444317	0.0132039	0	0	0	-0.0310708	-0.0305719	-0.0348651	0	0	0	0	0	0	0	0	0	0	0	0	0	0	0	0	0	0	0	0	0	0	0	0	0	0	0	0	0	0	0	0	0	0	0	0	0	0	0	ENSRNA049444317	tRNA-Glu	tRNA-Glu for anticodon CUC
ENSRNA049444326	0																																														ENSRNA049444326	tRNA-Arg	tRNA-Arg for anticodon CCG
ENSRNA049444338	0.0132973	0	0	0	0	0	0	0	0	0	0.0211612	0	0	0	0	0	0	0	0	0	0	0	0	0	0	0	0	0	0	0	0	0	0	0	0	0	0	0	0	0	0	0	0	0	0	0	ENSRNA049444338	tRNA-Pro	tRNA-Pro for anticodon CGG
ENSRNA049444371	0																																														ENSRNA049444371	tRNA-Arg	tRNA-Arg for anticodon CCU
ENSRNA049444423	0																																														ENSRNA049444423	tRNA-Arg	tRNA-Arg for anticodon ACG
ENSRNA049444436	0.145427	0	0	0	0.101808	0	0	-0.0057458	-0.0375505	-0.0390172	0.0211612	-0.0271772	-0.0245747	0	0.0234728	0	0	0.0117164	0	0	0	0	0	0	0	0	0	0	0	0	0	0	0	0	0	0	0	0	0	0	0	0	0	0	0	0	ENSRNA049444436	tRNA-Arg	tRNA-Arg for anticodon ACG
ENSRNA049444454	0																																														ENSRNA049444454	tRNA-Cys	tRNA-Cys for anticodon GCA
ENSRNA049444487	0.0300985	0	0	0	0	0	0	0	0	0	0.0340918	0	0.0129281	0	0	0	0	0	0	0	0	0	0	0	0	0	0	0	0	0	0	0	0	0	0	0	0	0	0	0	0	0	0	0	0	0	ENSRNA049444487	tRNA-Pro	tRNA-Pro for anticodon CGG
ENSRNA049444520	0																																														ENSRNA049444520	tRNA-Pro	tRNA-Pro for anticodon CGG
ENSRNA049444530	0.502999	0	0	0.268827	-0.204888	-0.209836	-0.258724	0.341851	0.955694	1.45173	-0.207578	-0.12096	0.722218	-0.576565	-0.276905	-0.259301	0	0.360428	0.369189	0	0	0	0	0	0	0	0	0	0	0	0	0	0	0	0	0	0	0	0	0	0	0	0	0	0	0	ENSRNA049444530	tRNA-Glu	tRNA-Glu for anticodon CUC
ENSRNA049444531	0																																														ENSRNA049444531	tRNA-Glu	tRNA-Glu for anticodon CUC
ENSRNA049444549	0																																														ENSRNA049444549	tRNA-Leu	tRNA-Leu for anticodon CAA
ENSRNA049444569	0																																														ENSRNA049444569	tRNA-Val	tRNA-Val for anticodon AAC
ENSRNA049444575	0																																														ENSRNA049444575	tRNA-Val	tRNA-Val for anticodon AAC
ENSRNA049444623	0																																														ENSRNA049444623	tRNA-Arg	tRNA-Arg for anticodon CCU
ENSRNA049444630	0																																														ENSRNA049444630	tRNA-Arg	tRNA-Arg for anticodon CCU
ENSRNA049444655	0																																														ENSRNA049444655	tRNA-Arg	tRNA-Arg for anticodon CCU
ENSRNA049444672	0																																														ENSRNA049444672	tRNA-Cys	tRNA-Cys for anticodon GCA
ENSRNA049444675	0																																														ENSRNA049444675	tRNA-Cys	tRNA-Cys for anticodon GCA
ENSRNA049444679	0																																														ENSRNA049444679	tRNA-Cys	tRNA-Cys for anticodon GCA
ENSRNA049444681	0.098256	0	0	0	0	0.235187	0	0	0	0	0	0	0	0	0	0	0	0	0	0	0	0	0	0	0	0	0	0	0	0	0	0	0	0	0	0	0	0	0	0	0	0	0	0	0	0	ENSRNA049444681	tRNA-Cys	tRNA-Cys for anticodon GCA
ENSRNA049444683	0.0613914	0.0101021	0	0	-0.0310708	0.0225798	-0.0348651	0	0	0	0.0340918	0	0	0	0	0	0	0	0	0	0	0	0	0	0	0	0	0	0	0	0	0	0	0	0	0	0	0	0	0	0	0	0	0	0	0	ENSRNA049444683	tRNA-Cys	tRNA-Cys for anticodon GCA
ENSRNA049444686	0.0613914	0.0101021	0	0	-0.0310708	0.0225798	-0.0348651	0	0	0	0.0340918	0	0	0	0	0	0	0	0	0	0	0	0	0	0	0	0	0	0	0	0	0	0	0	0	0	0	0	0	0	0	0	0	0	0	0	ENSRNA049444686	tRNA-Cys	tRNA-Cys for anticodon GCA
ENSRNA049444690	0.0613914	0.0101021	0	0	-0.0310708	0.0225798	-0.0348651	0	0	0	0.0340918	0	0	0	0	0	0	0	0	0	0	0	0	0	0	0	0	0	0	0	0	0	0	0	0	0	0	0	0	0	0	0	0	0	0	0	ENSRNA049444690	tRNA-Cys	tRNA-Cys for anticodon GCA
ENSRNA049444718	0																																														ENSRNA049444718	tRNA-Asp	tRNA-Asp for anticodon GUC
ENSRNA049444744	0																																														ENSRNA049444744	tRNA-Asn	tRNA-Asn for anticodon GUU
ENSRNA049444770	0																																														ENSRNA049444770	tRNA-Pro	tRNA-Pro for anticodon AGG
ENSRNA049444779	0.0671087	0.02339	0	0	0	0	0.0182866	0	0.0141721	0	0.00823058	0	0.0262925	0	0	0	0	0	0	0	0	0	0	0	0	0	0	0	0	0	0	0	0	0	0	0	0	0	0	0	0	0	0	0	0	0	ENSRNA049444779	tRNA-Pro	tRNA-Pro for anticodon AGG
ENSRNA049444790	0.0392679	0	0	0	0	0	0	0	0	0	0.0599531	0	0	0	0	0	0	0	0	0	0	0	0	0	0	0	0	0	0	0	0	0	0	0	0	0	0	0	0	0	0	0	0	0	0	0	ENSRNA049444790	tRNA-Val	tRNA-Val for anticodon UAC
ENSRNA049444797	0																																														ENSRNA049444797	tRNA-Ala	tRNA-Ala for anticodon CGC
ENSRNA049444865	0																																														ENSRNA049444865	tRNA-Pro	tRNA-Pro for anticodon CGG
ENSRNA049444873	0																																														ENSRNA049444873	tRNA-Pro	tRNA-Pro for anticodon CGG
ENSRNA049444889	0																																														ENSRNA049444889	tRNA-Gly	tRNA-Gly for anticodon GCC
ENSRNA049444896	0																																														ENSRNA049444896	tRNA-Gln	tRNA-Gln for anticodon CUG
ENSRNA049444913	0																																														ENSRNA049444913	tRNA-Gln	tRNA-Gln for anticodon CUG
ENSRNA049444944	0																																														ENSRNA049444944	tRNA-Ile	tRNA-Ile for anticodon AAU
ENSRNA049444983	0.0149885	0	0	0	0	0	0	0	0	-0.013156	0	0	0	0.0230255	0	0	0	0	0	0	0	0	0	0	0	0	0	0	0	0	0	0	0	0	0	0	0	0	0	0	0	0	0	0	0	0	ENSRNA049444983	tRNA-Pro	tRNA-Pro for anticodon AGG
ENSRNA049445025	0																																														ENSRNA049445025	tRNA-Asn	tRNA-Asn for anticodon GUU
ENSRNA049445068	0																																														ENSRNA049445068	tRNA-Gly	tRNA-Gly for anticodon GCC
ENSRNA049445085	0																																														ENSRNA049445085	tRNA-Cys	tRNA-Cys for anticodon GCA
ENSRNA049445105	0																																														ENSRNA049445105	tRNA-Gly	tRNA-Gly for anticodon GCC
ENSRNA049445120	0																																														ENSRNA049445120	tRNA-Ala	tRNA-Ala for anticodon CGC
ENSRNA049445127	0																																														ENSRNA049445127	tRNA-Leu	tRNA-Leu for anticodon AAG
ENSRNA049445140	0																																														ENSRNA049445140	tRNA-Leu	tRNA-Leu for anticodon AAG
ENSRNA049445144	0																																														ENSRNA049445144	tRNA-Leu	tRNA-Leu for anticodon AAG
ENSRNA049445154	0																																														ENSRNA049445154	tRNA-Lys	tRNA-Lys for anticodon UUU
ENSRNA049445171	0																																														ENSRNA049445171	tRNA-Gly	tRNA-Gly for anticodon GCC
ENSRNA049445192	0																																														ENSRNA049445192	tRNA-Asp	tRNA-Asp for anticodon GUC
ENSRNA049445202	0.0126283	0	0	0	0	0	0	0	0	0	0.0211612	0	0	0	0	0	0	0	0	0	0	0	0	0	0	0	0	0	0	0	0	0	0	0	0	0	0	0	0	0	0	0	0	0	0	0	ENSRNA049445202	tRNA-Ile	tRNA-Ile for anticodon GAU
ENSRNA049445215	0																																														ENSRNA049445215	tRNA-Tyr	tRNA-Tyr for anticodon GUA
ENSRNA049445221	0																																														ENSRNA049445221	tRNA-Tyr	tRNA-Tyr for anticodon GUA
ENSRNA049445237	0.0342023	0	0	0	0	0	0	0	0	0	-0.0176307	-0.0401078	-0.0518421	0	0	0	0	0	0	0	0	0	0	0	0	0	0	0	0	0	0	0	0	0	0	0	0	0	0	0	0	0	0	0	0	0	ENSRNA049445237	tRNA-Leu	tRNA-Leu for anticodon CAA
ENSRNA049445248	0																																														ENSRNA049445248	tRNA-Phe	tRNA-Phe for anticodon GAA
ENSRNA049445262	0																																														ENSRNA049445262	tRNA-Phe	tRNA-Phe for anticodon GAA
ENSRNA049445273	0																																														ENSRNA049445273	tRNA-Phe	tRNA-Phe for anticodon GAA
ENSRNA049445285	0																																														ENSRNA049445285	tRNA-Leu	tRNA-Leu for anticodon AAG
ENSRNA049445291	0																																														ENSRNA049445291	tRNA-Leu	tRNA-Leu for anticodon AAG
ENSRNA049445308	0																																														ENSRNA049445308	tRNA-Pro	tRNA-Pro for anticodon UGG
ENSRNA049445375	0																																														ENSRNA049445375	tRNA-Thr	tRNA-Thr for anticodon AGU
ENSRNA049445422	0.0332164	0	0	0	0.0486567	0	0.00499864	0	0	0	0.00823058	0	0	0	0	0	0	0	0	0	0	0	0	0	0	0	0	0	0	0	0	0	0	0	0	0	0	0	0	0	0	0	0	0	0	0	ENSRNA049445422	tRNA-Gly	tRNA-Gly for anticodon GCC
ENSRNA049445426	0																																														ENSRNA049445426	tRNA-Gly	tRNA-Gly for anticodon GCC
ENSRNA049445452	0																																														ENSRNA049445452	tRNA-Arg	tRNA-Arg for anticodon UCG
ENSRNA049445479	0																																														ENSRNA049445479	tRNA-Asp	tRNA-Asp for anticodon GUC
ENSRNA049445492	0																																														ENSRNA049445492	tRNA-Met	tRNA-Met for anticodon CAU
ENSRNA049445516	0																																														ENSRNA049445516	tRNA-Met	tRNA-Met for anticodon CAU
ENSRNA049445574	0																																														ENSRNA049445574	tRNA-Glu	tRNA-Glu for anticodon CUC
ENSRNA049445607	0																																														ENSRNA049445607	tRNA-Pro	tRNA-Pro for anticodon UGG
ENSRNA049445620	0																																														ENSRNA049445620	tRNA-Phe	tRNA-Phe for anticodon GAA
ENSRNA049445649	0.0884817	0	0	0	0	0	0	0	0	0	0	0	0	0	0.0773691	0.0230515	-0.109571	-0.10955	-0.111677	0	0	0	0	0	0	0	0	0	0	0	0	0	0	0	0	0	0	0	0	0	0	0	0	0	0	0	ENSRNA049445649	tRNA-Tyr	tRNA-Tyr for anticodon GUA
ENSRNA049445653	0																																														ENSRNA049445653	tRNA-Tyr	tRNA-Tyr for anticodon GUA
ENSRNA049445667	0																																														ENSRNA049445667	tRNA-Arg	tRNA-Arg for anticodon ACG
ENSRNA049445683	0																																														ENSRNA049445683	tRNA-Pro	tRNA-Pro for anticodon UGG
ENSRNA049445716	0																																														ENSRNA049445716	tRNA-Gly	tRNA-Gly for anticodon GCC
ENSRNA049445745	0																																														ENSRNA049445745	tRNA-Gly	tRNA-Gly for anticodon GCC
ENSRNA049445750	0																																														ENSRNA049445750	tRNA-Gly	tRNA-Gly for anticodon GCC
ENSRNA049445773	0																																														ENSRNA049445773	tRNA-Thr	tRNA-Thr for anticodon UGU
ENSRNA049445784	0																																														ENSRNA049445784	tRNA-Asn	tRNA-Asn for anticodon GUU
ENSRNA049445794	0																																														ENSRNA049445794	tRNA-Asn	tRNA-Asn for anticodon GUU
ENSRNA049445798	0																																														ENSRNA049445798	tRNA-Trp	tRNA-Trp for anticodon CCA
ENSRNA049445878	0.00996843	0	0	0	0	0	0	0	0	0	0	0	0	0	0	0.0230515	0	0	0	0	0	0	0	0	0	0	0	0	0	0	0	0	0	0	0	0	0	0	0	0	0	0	0	0	0	0	ENSRNA049445878	tRNA-Ser	tRNA-Ser for anticodon UGA
ENSRNA049445883	0.0393731	0	0	0	0	0	0.0448624	0	0	-0.000225357	0	0	0	0	0	0	0	0	0	0	0	0	0	0	0	0	0	0	0	0	0	0	0	0	0	0	0	0	0	0	0	0	0	0	0	0	ENSRNA049445883	tRNA-Pro	tRNA-Pro for anticodon CGG
ENSRNA049445889	0.0299769	0	0	0	0	0	0	0	0	-0.000225357	0	0	0	0.0503467	0	0	0	0	0	0	0	0	0	0	0	0	0	0	0	0	0	0	0	0	0	0	0	0	0	0	0	0	0	0	0	0	ENSRNA049445889	tRNA-Pro	tRNA-Pro for anticodon AGG
ENSRNA049445901	0.00904687	0	0	0	0	0	0	0	0	0	0.0211612	0	0	0	0	0	0	0	0	0	0	0	0	0	0	0	0	0	0	0	0	0	0	0	0	0	0	0	0	0	0	0	0	0	0	0	ENSRNA049445901	tRNA-Lys	tRNA-Lys for anticodon UUU
ENSRNA049445913	0																																														ENSRNA049445913	tRNA-Ala	tRNA-Ala for anticodon UGC
ENSRNA049445920	0																																														ENSRNA049445920	tRNA-Val	tRNA-Val for anticodon AAC
ENSRNA049445968	0.0133663	0	0	0	0	0	0	0	0	0	0.0211612	0	0	0	0	0	0	0	0	0	0	0	0	0	0	0	0	0	0	0	0	0	0	0	0	0	0	0	0	0	0	0	0	0	0	0	ENSRNA049445968	tRNA-Arg	tRNA-Arg for anticodon CCU
ENSRNA049445975	0.0133663	0	0	0	0	0	0	0	0	0	0.0211612	0	0	0	0	0	0	0	0	0	0	0	0	0	0	0	0	0	0	0	0	0	0	0	0	0	0	0	0	0	0	0	0	0	0	0	ENSRNA049445975	tRNA-Arg	tRNA-Arg for anticodon CCU
ENSRNA049445984	0.0132973	0	0	0	0	0	0	0	0	0	0.0211612	0	0	0	0	0	0	0	0	0	0	0	0	0	0	0	0	0	0	0	0	0	0	0	0	0	0	0	0	0	0	0	0	0	0	0	ENSRNA049445984	tRNA-Pro	tRNA-Pro for anticodon CGG
ENSRNA049446006	0																																														ENSRNA049446006	tRNA-Thr	tRNA-Thr for anticodon CGU
ENSRNA049446012	0																																														ENSRNA049446012	tRNA-Thr	tRNA-Thr for anticodon CGU
ENSRNA049446037	0																																														ENSRNA049446037	tRNA-Gly	tRNA-Gly for anticodon GCC
ENSRNA049446042	0																																														ENSRNA049446042	tRNA-Gly	tRNA-Gly for anticodon GCC
ENSRNA049446047	0																																														ENSRNA049446047	tRNA-Gly	tRNA-Gly for anticodon GCC
ENSRNA049446057	0																																														ENSRNA049446057	tRNA-Gly	tRNA-Gly for anticodon GCC
ENSRNA049446060	0																																														ENSRNA049446060	tRNA-Gly	tRNA-Gly for anticodon GCC
ENSRNA049446079	0																																														ENSRNA049446079	tRNA-Val	tRNA-Val for anticodon AAC
ENSRNA049446086	0																																														ENSRNA049446086	tRNA-Val	tRNA-Val for anticodon AAC
ENSRNA049446095	0.00596538	0	0	0	0	0.00929189	0	0	0	0	0	0	0	0	0	0	0	0	0	0	0	0	0	0	0	0	0	0	0	0	0	0	0	0	0	0	0	0	0	0	0	0	0	0	0	0	ENSRNA049446095	tRNA-Val	tRNA-Val for anticodon AAC
ENSRNA049446103	0																																														ENSRNA049446103	tRNA-Pro	tRNA-Pro for anticodon CGG
ENSRNA049446116	0																																														ENSRNA049446116	tRNA-Arg	tRNA-Arg for anticodon ACG
ENSRNA049446125	0																																														ENSRNA049446125	tRNA-Arg	tRNA-Arg for anticodon ACG
ENSRNA049446221	0																																														ENSRNA049446221	tRNA-Glu	tRNA-Glu for anticodon CUC
ENSRNA049446235	0																																														ENSRNA049446235	tRNA-Asp	tRNA-Asp for anticodon GUC
ENSRNA049446245	0																																														ENSRNA049446245	tRNA-Leu	tRNA-Leu for anticodon AAG
ENSRNA049446252	0																																														ENSRNA049446252	tRNA-Asn	tRNA-Asn for anticodon GUU
ENSRNA049446327	0.0691323	-0.0297617	-0.020057	-0.031523	0.00879292	0	0	-0.0324929	-0.0504811	-0.0260866	-0.0305613	-0.0271772	-0.0383912	0	0	0	0	0	0	0	0	0	0	0	0	0	0	0	0	0	0	0	0	0	0	0	0	0	0	0	0	0	0	0	0	0	ENSRNA049446327	tRNA-Trp	tRNA-Trp for anticodon CCA
ENSRNA049446376	55.4897	-0.468967	0.253494	-0.00131057	-2.58917	-0.349443	-2.42807	-0.517667	-0.327069	-0.964773	-1.63374	-0.600351	-1.93473	0.028022	-0.739388	-0.638281	-1.20915	-0.532216	-1.53966	0	0	0	0	0	0	0	0	0	0	0	0	0	0	0	0	0	0	0	0	0	0	0	0	0	0	0	ENSRNA049446376	tRNA-Trp	tRNA-Trp for anticodon CCA
ENSRNA049446405	0.641231	0.374079	1.9802	1.12725	0	1.18715	0	0.181941	0.0620402	-0.109515	-0.747792	0.307305	-0.795817	0.296778	0	0.186528	0	0	0.444531	0	0	0	0	0	0	0	0	0	0	0	0	0	0	0	0	0	0	0	0	0	0	0	0	0	0	0	ENSRNA049446405	tRNA-Asn	tRNA-Asn for anticodon GUU
ENSRNA049446480	0																																														ENSRNA049446480	tRNA-Phe	tRNA-Phe for anticodon GAA
ENSRNA049446497	0.0123776	0	0	0	0	0.0225798	0	0	0	0	0	0	0	0	0	0	0	0	0	0	0	0	0	0	0	0	0	0	0	0	0	0	0	0	0	0	0	0	0	0	0	0	0	0	0	0	ENSRNA049446497	tRNA-Pro	tRNA-Pro for anticodon UGG
ENSRNA049446505	0																																														ENSRNA049446505	tRNA-Pro	tRNA-Pro for anticodon UGG
ENSRNA049446549	0																																														ENSRNA049446549	tRNA-Pro	tRNA-Pro for anticodon AGG
ENSRNA049446568	0																																														ENSRNA049446568	tRNA-Cys	tRNA-Cys for anticodon GCA
ENSRNA049446584	0																																														ENSRNA049446584	tRNA-Trp	tRNA-Trp for anticodon CCA
ENSRNA049446605	0																																														ENSRNA049446605	tRNA-Arg	tRNA-Arg for anticodon CCU
ENSRNA049446668	0																																														ENSRNA049446668	tRNA-Leu	tRNA-Leu for anticodon AAG
ENSRNA049446705	0																																														ENSRNA049446705	tRNA-Trp	tRNA-Trp for anticodon CCA
ENSRNA049446724	0																																														ENSRNA049446724	tRNA-Gln	tRNA-Gln for anticodon CUG
ENSRNA049446745	0.00673681	0	0	0	0	0	0	0	0	0	0.00823058	0	0	0	0	0	0	0	0	0	0	0	0	0	0	0	0	0	0	0	0	0	0	0	0	0	0	0	0	0	0	0	0	0	0	0	ENSRNA049446745	tRNA-Met	tRNA-Met for anticodon CAU
ENSRNA049446762	0																																														ENSRNA049446762	tRNA-Leu	tRNA-Leu for anticodon AAG
ENSRNA049446770	0																																														ENSRNA049446770	tRNA-Trp	tRNA-Trp for anticodon CCA
ENSRNA049446788	0.0190894	0	0	0	0.0220808	0	0	0	0	0	0	0	0	0	0	0	-0.0287269	-0.0287058	-0.0308322	0	0	0	0	0	0	0	0	0	0	0	0	0	0	0	0	0	0	0	0	0	0	0	0	0	0	0	ENSRNA049446788	tRNA-Tyr	tRNA-Tyr for anticodon GUA
ENSRNA049446796	0																																														ENSRNA049446796	tRNA-Asn	tRNA-Asn for anticodon GUU
ENSRNA049446803	2.36491	-0.429542	1.56919	1.02771	-1.66838	-0.224174	-0.993608	0.358052	0.475129	0.68792	-0.0806217	0.0397465	-0.253236	-0.252584	0.871476	0.397744	-0.337912	0.540803	0.578472	0	0	0	0	0	0	0	0	0	0	0	0	0	0	0	0	0	0	0	0	0	0	0	0	0	0	0	ENSRNA049446803	tRNA-Asn	tRNA-Asn for anticodon GUU
ENSRNA049446818	0																																														ENSRNA049446818	tRNA-Thr	tRNA-Thr for anticodon CGU
ENSRNA049446849	0																																														ENSRNA049446849	tRNA-Trp	tRNA-Trp for anticodon CCA
ENSRNA049446882	0.0321289	0	0	0	0	0	0	-0.0329246	0.00124143	-0.0260866	0	0	0	0	0	0	0	0	0	0	0	0	0	0	0	0	0	0	0	0	0	0	0	0	0	0	0	0	0	0	0	0	0	0	0	0	ENSRNA049446882	tRNA-Thr	tRNA-Thr for anticodon AGU
ENSRNA049446889	0																																														ENSRNA049446889	tRNA-Thr	tRNA-Thr for anticodon UGU
ENSRNA049446906	0																																														ENSRNA049446906	tRNA-Gly	tRNA-Gly for anticodon GCC
ENSRNA049446990	0																																														ENSRNA049446990	tRNA-Val	tRNA-Val for anticodon AAC
ENSRNA049447005	0																																														ENSRNA049447005	tRNA-Asn	tRNA-Asn for anticodon GUU
ENSRNA049447047	0																																														ENSRNA049447047	tRNA-Gln	tRNA-Gln for anticodon CUG
ENSRNA049447075	0																																														ENSRNA049447075	tRNA-Ser	tRNA-Ser for anticodon AGA
ENSRNA049447175	0																																														ENSRNA049447175	tRNA-Val	tRNA-Val for anticodon AAC
ENSRNA049447191	0																																														ENSRNA049447191	tRNA-Gly	tRNA-Gly for anticodon GCC
ENSRNA049447204	0																																														ENSRNA049447204	tRNA-Met	tRNA-Met for anticodon CAU
ENSRNA049447215	0																																														ENSRNA049447215	tRNA-Thr	tRNA-Thr for anticodon CGU
ENSRNA049447221	0																																														ENSRNA049447221	tRNA-Thr	tRNA-Thr for anticodon CGU
ENSRNA049447259	0																																														ENSRNA049447259	tRNA-Ser	tRNA-Ser for anticodon AGA
ENSRNA049447277	0																																														ENSRNA049447277	tRNA-Met	tRNA-Met for anticodon CAU
ENSRNA049447285	0																																														ENSRNA049447285	tRNA-Met	tRNA-Met for anticodon CAU
ENSRNA049447299	0																																														ENSRNA049447299	tRNA-Ser	tRNA-Ser for anticodon UGA
ENSRNA049447315	0																																														ENSRNA049447315	tRNA-Ser	tRNA-Ser for anticodon UGA
ENSRNA049447343	0																																														ENSRNA049447343	tRNA-Arg	tRNA-Arg for anticodon UCG
ENSRNA049447447	0																																														ENSRNA049447447	tRNA-Thr	tRNA-Thr for anticodon AGU
ENSRNA049447474	0																																														ENSRNA049447474	tRNA-Ser	tRNA-Ser for anticodon UGA
ENSRNA049447495	0.0168514	0	0	0	0	0	0.00499864	-0.0332163	-0.0375505	-0.0519479	0	0	0	0	0	0	0	0	0	0	0	0	0	0	0	0	0	0	0	0	0	0	0	0	0	0	0	0	0	0	0	0	0	0	0	0	ENSRNA049447495	tRNA-Pro	tRNA-Pro for anticodon AGG
ENSRNA049447530	0																																														ENSRNA049447530	tRNA-Asn	tRNA-Asn for anticodon GUU
ENSRNA049447603	0																																														ENSRNA049447603	tRNA-Asn	tRNA-Asn for anticodon GUU
ENSRNA049447623	0																																														ENSRNA049447623	tRNA-Ala	tRNA-Ala for anticodon UGC
ENSRNA049447636	0																																														ENSRNA049447636	tRNA-Val	tRNA-Val for anticodon AAC
ENSRNA049447662	0																																														ENSRNA049447662	tRNA-Gly	tRNA-Gly for anticodon GCC
ENSRNA049447675	0.0769037	0	0	0	0.0220808	0	0	0	0	0	0.0599531	0	0.0395047	0.0238286	0	0	0	0	0	0	0	0	0	0	0	0	0	0	0	0	0	0	0	0	0	0	0	0	0	0	0	0	0	0	0	0	ENSRNA049447675	tRNA-Gly	tRNA-Gly for anticodon GCC
ENSRNA049447687	0.0843244	0	0	0.00834079	0	0	0.0182866	0	0	-0.000225357	0.0728837	0	0.00053543	0	0.00999877	0	0	0	0	0	0	0	0	0	0	0	0	0	0	0	0	0	0	0	0	0	0	0	0	0	0	0	0	0	0	0	ENSRNA049447687	tRNA-Leu	tRNA-Leu for anticodon AAG
ENSRNA049447721	0																																														ENSRNA049447721	tRNA-Val	tRNA-Val for anticodon UAC
ENSRNA049447736	0																																														ENSRNA049447736	tRNA-Val	tRNA-Val for anticodon UAC
ENSRNA049447747	0.0769078	0	0	0	0.00879292	0	0	0	0	-0.013156	-0.00470005	0.0374759	-0.012543	0	0.00999877	0	0.0116953	0	0	0	0	0	0	0	0	0	0	0	0	0	0	0	0	0	0	0	0	0	0	0	0	0	0	0	0	0	ENSRNA049447747	tRNA-Val	tRNA-Val for anticodon UAC
ENSRNA049447793	0																																														ENSRNA049447793	tRNA-Arg	tRNA-Arg for anticodon CCU
ENSRNA049447824	0																																														ENSRNA049447824	tRNA-Gly	tRNA-Gly for anticodon GCC
ENSRNA049447836	0																																														ENSRNA049447836	tRNA-Gly	tRNA-Gly for anticodon GCC
ENSRNA049447852	0																																														ENSRNA049447852	tRNA-Gln	tRNA-Gln for anticodon CUG
ENSRNA049447878	0																																														ENSRNA049447878	tRNA-Arg	tRNA-Arg for anticodon ACG
ENSRNA049447894	0																																														ENSRNA049447894	tRNA-Arg	tRNA-Arg for anticodon ACG
ENSRNA049447902	0																																														ENSRNA049447902	tRNA-Arg	tRNA-Arg for anticodon ACG
ENSRNA049447924	0																																														ENSRNA049447924	tRNA-Arg	tRNA-Arg for anticodon ACG
ENSRNA049447964	0																																														ENSRNA049447964	tRNA-Val	tRNA-Val for anticodon AAC
ENSRNA049447973	0																																														ENSRNA049447973	tRNA-Ile	tRNA-Ile for anticodon AAU
ENSRNA049447985	0																																														ENSRNA049447985	tRNA-Ile	tRNA-Ile for anticodon AAU
ENSRNA049448016	0																																														ENSRNA049448016	tRNA-Glu	tRNA-Glu for anticodon CUC
ENSRNA049448025	0																																														ENSRNA049448025	tRNA-Asp	tRNA-Asp for anticodon GUC
ENSRNA049448031	0																																														ENSRNA049448031	tRNA-Asp	tRNA-Asp for anticodon GUC
ENSRNA049448067	0.0132039	0	0	0	-0.0310708	-0.0305719	-0.0348651	0	0	0	0	0	0	0	0	0	0	0	0	0	0	0	0	0	0	0	0	0	0	0	0	0	0	0	0	0	0	0	0	0	0	0	0	0	0	0	ENSRNA049448067	tRNA-Asp	tRNA-Asp for anticodon GUC
ENSRNA049448080	0																																														ENSRNA049448080	tRNA-Asp	tRNA-Asp for anticodon GUC
ENSRNA049448094	0																																														ENSRNA049448094	tRNA-Ala	tRNA-Ala for anticodon UGC
ENSRNA049448102	0																																														ENSRNA049448102	tRNA-Val	tRNA-Val for anticodon UAC
ENSRNA049448117	0																																														ENSRNA049448117	tRNA-Asn	tRNA-Asn for anticodon GUU
ENSRNA049448132	0																																														ENSRNA049448132	tRNA-Val	tRNA-Val for anticodon AAC
ENSRNA049448173	0																																														ENSRNA049448173	tRNA-Arg	tRNA-Arg for anticodon ACG
ENSRNA049448183	0																																														ENSRNA049448183	tRNA-Thr	tRNA-Thr for anticodon CGU
ENSRNA049448199	0																																														ENSRNA049448199	tRNA-Phe	tRNA-Phe for anticodon GAA
ENSRNA049448220	0																																														ENSRNA049448220	tRNA-Phe	tRNA-Phe for anticodon GAA
ENSRNA049448241	0.0761924	-0.0164738	0.0198068	-0.018235	-0.0310708	-0.0305719	-0.0348651	0	0	-0.000225357	0.0211612	0	0.000546376	0.0238375	0	0	-0.0152528	-0.0152318	-0.0173582	0	0	0	0	0	0	0	0	0	0	0	0	0	0	0	0	0	0	0	0	0	0	0	0	0	0	0	ENSRNA049448241	tRNA-Val	tRNA-Val for anticodon AAC
ENSRNA049448260	0																																														ENSRNA049448260	tRNA-Val	tRNA-Val for anticodon AAC
ENSRNA049448274	0																																														ENSRNA049448274	tRNA-Pro	tRNA-Pro for anticodon AGG
ENSRNA049448306	0																																														ENSRNA049448306	tRNA-Leu	tRNA-Leu for anticodon UAG
ENSRNA049448322	0																																														ENSRNA049448322	tRNA-Val	tRNA-Val for anticodon AAC
ENSRNA049448333	0																																														ENSRNA049448333	tRNA-Leu	tRNA-Leu for anticodon CAG
ENSRNA049448347	0																																														ENSRNA049448347	tRNA-Asp	tRNA-Asp for anticodon GUC
ENSRNA049448366	0.0165493	0	0	0	0	0	0	0	0	-0.013156	0	0	0	0	0	0	0	0	0.0230641	0	0	0	0	0	0	0	0	0	0	0	0	0	0	0	0	0	0	0	0	0	0	0	0	0	0	0	ENSRNA049448366	tRNA-Tyr	tRNA-Tyr for anticodon GUA
ENSRNA049448373	0																																														ENSRNA049448373	tRNA-Tyr	tRNA-Tyr for anticodon GUA
ENSRNA049448390	0																																														ENSRNA049448390	tRNA-Val	tRNA-Val for anticodon AAC
ENSRNA049448402	0																																														ENSRNA049448402	tRNA-Val	tRNA-Val for anticodon AAC
ENSRNA049448414	0.00756253	0.02339	0	0	0	0	0	0	0	0	0	0	0	0	0	0	0	0	0	0	0	0	0	0	0	0	0	0	0	0	0	0	0	0	0	0	0	0	0	0	0	0	0	0	0	0	ENSRNA049448414	tRNA-Glu	tRNA-Glu for anticodon CUC
ENSRNA049448422	0.00966544	0	0	0	0	0	0.0182866	0	0	0	0	0	0	0	0	0	0	0	0	0	0	0	0	0	0	0	0	0	0	0	0	0	0	0	0	0	0	0	0	0	0	0	0	0	0	0	ENSRNA049448422	tRNA-Gly	tRNA-Gly for anticodon GCC
ENSRNA049448431	0.215829	0.0366779	0	0	0.15496	0	0.0448624	0	0	0	0.0728837	0	0.0670617	0	0	0	0.0386435	0	0	0	0	0	0	0	0	0	0	0	0	0	0	0	0	0	0	0	0	0	0	0	0	0	0	0	0	0	ENSRNA049448431	tRNA-Gly	tRNA-Gly for anticodon GCC
ENSRNA049448468	13.071	-1.01061	-0.184884	-0.550639	-1.12524	-0.238011	-0.362437	-0.0864339	0.162516	0.102776	-0.541645	0.0542861	-0.0494055	-0.213336	-0.292548	-0.675814	0.381744	0.611822	0.750502	0	0	0	0	0	0	0	0	0	0	0	0	0	0	0	0	0	0	0	0	0	0	0	0	0	0	0	ENSRNA049448468	tRNA-Ile	tRNA-Ile for anticodon AAU
ENSRNA049448479	38.9745	-0.68108	-0.0921127	-0.237092	-0.0572291	0.936155	0.29384	-0.538158	-0.0555946	-0.212107	-0.430849	-0.188458	-0.229599	-0.145215	0.112918	-0.394129	-0.294934	-0.0126397	0.341607	0	0	0	0	0	0	0	0	0	0	0	0	0	0	0	0	0	0	0	0	0	0	0	0	0	0	0	ENSRNA049448479	tRNA-Ile	tRNA-Ile for anticodon AAU
ENSRNA049448492	0																																														ENSRNA049448492	tRNA-Arg	tRNA-Arg for anticodon ACG
ENSRNA049448505	0																																														ENSRNA049448505	tRNA-Asp	tRNA-Asp for anticodon GUC
ENSRNA049448530	0																																														ENSRNA049448530	tRNA-Asp	tRNA-Asp for anticodon GUC
ENSRNA049448540	0																																														ENSRNA049448540	tRNA-Asp	tRNA-Asp for anticodon GUC
ENSRNA049448582	0																																														ENSRNA049448582	tRNA-Tyr	tRNA-Tyr for anticodon GUA
ENSRNA049448604	0.0139569	0	0.0330947	0	0	0	0	0	0	0	0	0	0	0	0	0	0	0	0	0	0	0	0	0	0	0	0	0	0	0	0	0	0	0	0	0	0	0	0	0	0	0	0	0	0	0	ENSRNA049448604	tRNA-Asp	tRNA-Asp for anticodon GUC
ENSRNA049448615	0																																														ENSRNA049448615	tRNA-Asp	tRNA-Asp for anticodon GUC
ENSRNA049448620	0																																														ENSRNA049448620	tRNA-Ser	tRNA-Ser for anticodon CGA
ENSRNA049448636	5.38181	-0.865919	1.0654	0.0572586	-1.32884	0.381338	-0.540236	0.306185	0.474216	0.45504	-0.59401	-0.192779	-0.377034	0.385594	0.576135	0.833348	-1.23027	0.412064	0.26418	0	0	0	0	0	0	0	0	0	0	0	0	0	0	0	0	0	0	0	0	0	0	0	0	0	0	0	ENSRNA049448636	tRNA-Asn	tRNA-Asn for anticodon GUU
ENSRNA049448656	0																																														ENSRNA049448656	tRNA-Asp	tRNA-Asp for anticodon GUC
ENSRNA049448676	0.0142947	0	0	0	0	0	0	0	0	0	0.00823058	0	0.0127812	0	0	0	0	0	0	0	0	0	0	0	0	0	0	0	0	0	0	0	0	0	0	0	0	0	0	0	0	0	0	0	0	0	ENSRNA049448676	tRNA-Glu	tRNA-Glu for anticodon CUC
ENSRNA049448685	0																																														ENSRNA049448685	tRNA-Ile	tRNA-Ile for anticodon AAU
ENSRNA049448694	0.0218433	0.02339	0	0	0	0	0	0	0	0	0	0	0	0	0	0	-0.0287269	-0.0287058	-0.0308322	0	0	0	0	0	0	0	0	0	0	0	0	0	0	0	0	0	0	0	0	0	0	0	0	0	0	0	ENSRNA049448694	tRNA-Val	tRNA-Val for anticodon AAC
ENSRNA049448705	0																																														ENSRNA049448705	tRNA-Val	tRNA-Val for anticodon AAC
ENSRNA049448721	0																																														ENSRNA049448721	tRNA-Ile	tRNA-Ile for anticodon AAU
ENSRNA049448736	0																																														ENSRNA049448736	tRNA-Ile	tRNA-Ile for anticodon AAU
ENSRNA049448772	0																																														ENSRNA049448772	tRNA-Ser	tRNA-Ser for anticodon CGA
ENSRNA049448779	0.0141291	0	0	0	0	0	0	-0.0332917	-0.0375505	-0.0519479	0	0	0	0	0	0	0	0	0	0	0	0	0	0	0	0	0	0	0	0	0	0	0	0	0	0	0	0	0	0	0	0	0	0	0	0	ENSRNA049448779	tRNA-Ser	tRNA-Ser for anticodon CGA
ENSRNA049448797	0																																														ENSRNA049448797	tRNA-Arg	tRNA-Arg for anticodon ACG
ENSRNA049448808	0																																														ENSRNA049448808	tRNA-Arg	tRNA-Arg for anticodon UCG
ENSRNA049448818	0																																														ENSRNA049448818	tRNA-Ser	tRNA-Ser for anticodon AGA
ENSRNA049448836	0																																														ENSRNA049448836	tRNA-Gln	tRNA-Gln for anticodon CUG
ENSRNA049448849	0																																														ENSRNA049448849	tRNA-Gln	tRNA-Gln for anticodon CUG
ENSRNA049448860	0																																														ENSRNA049448860	tRNA-Gln	tRNA-Gln for anticodon CUG
ENSRNA049448871	0																																														ENSRNA049448871	tRNA-Gln	tRNA-Gln for anticodon CUG
ENSRNA049448899	5.4582	-0.578928	0.926392	0.0997123	-1.12059	0.492562	-0.359898	0.26377	0.353105	0.357064	-0.61516	-0.0912338	-0.397297	0.17745	0.416321	0.580281	-1.37559	0.293451	0.214087	0	0	0	0	0	0	0	0	0	0	0	0	0	0	0	0	0	0	0	0	0	0	0	0	0	0	0	ENSRNA049448899	tRNA-Asn	tRNA-Asn for anticodon GUU
ENSRNA049448936	0																																														ENSRNA049448936	tRNA-Glu	tRNA-Glu for anticodon CUC
ENSRNA049448943	0																																														ENSRNA049448943	tRNA-Glu	tRNA-Glu for anticodon CUC
ENSRNA049448977	0																																														ENSRNA049448977	tRNA-Asn	tRNA-Asn for anticodon GUU
ENSRNA049449027	0																																														ENSRNA049449027	tRNA-Arg	tRNA-Arg for anticodon CCU
ENSRNA049449055	0																																														ENSRNA049449055	tRNA-Gly	tRNA-Gly for anticodon GCC
ENSRNA049449064	0																																														ENSRNA049449064	tRNA-Gly	tRNA-Gly for anticodon GCC
ENSRNA049449072	5.30851	-1.00861	1.07764	-0.000313234	-1.21484	0.467294	-0.356987	0.101897	0.434797	0.290359	-0.710887	-0.211529	-0.464664	0.178377	0.369285	0.582969	-1.0635	0.343735	0.122393	0	0	0	0	0	0	0	0	0	0	0	0	0	0	0	0	0	0	0	0	0	0	0	0	0	0	0	ENSRNA049449072	tRNA-Asn	tRNA-Asn for anticodon GUU
ENSRNA049449084	55.6267	-0.47407	0.248965	-0.00733432	-2.59945	-0.358796	-2.4383	-0.508973	-0.322293	-0.964045	-1.64398	-0.603252	-1.93118	0.0187043	-0.737743	-0.655534	-1.17058	-0.50764	-1.48599	0	0	0	0	0	0	0	0	0	0	0	0	0	0	0	0	0	0	0	0	0	0	0	0	0	0	0	ENSRNA049449084	tRNA-Trp	tRNA-Trp for anticodon CCA
ENSRNA049449159	0																																														ENSRNA049449159	tRNA-Arg	tRNA-Arg for anticodon UCG
ENSRNA049449187	0																																														ENSRNA049449187	tRNA-Asn	tRNA-Asn for anticodon GUU
ENSRNA049449206	0																																														ENSRNA049449206	tRNA-Leu	tRNA-Leu for anticodon AAG
ENSRNA049449219	0																																														ENSRNA049449219	tRNA-Asn	tRNA-Asn for anticodon GUU
ENSRNA049449230	0																																														ENSRNA049449230	tRNA-Glu	tRNA-Glu for anticodon CUC
ENSRNA049449239	0																																														ENSRNA049449239	tRNA-Glu	tRNA-Glu for anticodon CUC
ENSRNA049449247	0																																														ENSRNA049449247	tRNA-Asp	tRNA-Asp for anticodon GUC
ENSRNA049449260	0																																														ENSRNA049449260	tRNA-Arg	tRNA-Arg for anticodon ACG
ENSRNA049449288	0																																														ENSRNA049449288	tRNA-Ser	tRNA-Ser for anticodon UGA
ENSRNA049449294	0																																														ENSRNA049449294	tRNA-Ser	tRNA-Ser for anticodon UGA
ENSRNA049449303	0																																														ENSRNA049449303	tRNA-Met	tRNA-Met for anticodon CAU
ENSRNA049449320	0																																														ENSRNA049449320	tRNA-Leu	tRNA-Leu for anticodon UAG
ENSRNA049449338	0																																														ENSRNA049449338	tRNA-Leu	tRNA-Leu for anticodon AAG
ENSRNA049449385	1.63507	1.02152	0.246429	1.28036	-0.650173	-0.0598899	0.827141	-0.550507	0.285486	1.28905	-0.0700139	0.134828	0.247807	0.154357	0.292719	0.277133	-0.212174	1.21246	1.05764	0	0	0	0	0	0	0	0	0	0	0	0	0	0	0	0	0	0	0	0	0	0	0	0	0	0	0	ENSRNA049449385	tRNA-Pro	tRNA-Pro for anticodon AGG
ENSRNA049449449	0																																														ENSRNA049449449	tRNA-Trp	tRNA-Trp for anticodon CCA
ENSRNA049449463	0																																														ENSRNA049449463	tRNA-Asp	tRNA-Asp for anticodon GUC
ENSRNA049449473	0																																														ENSRNA049449473	tRNA-Ala	tRNA-Ala for anticodon UGC
ENSRNA049449632	0.0139569	0	0.0330947	0	0	0	0	0	0	0	0	0	0	0	0	0	0	0	0	0	0	0	0	0	0	0	0	0	0	0	0	0	0	0	0	0	0	0	0	0	0	0	0	0	0	0	ENSRNA049449632	tRNA-Asp	tRNA-Asp for anticodon GUC
ENSRNA049449647	0																																														ENSRNA049449647	tRNA-Asp	tRNA-Asp for anticodon GUC
ENSRNA049449711	5.35159	-0.620787	1.07863	0.242368	-1.10734	0.517117	-0.278312	0.138698	0.425197	0.3277	-0.623526	-0.108593	-0.383106	0.388522	0.652613	0.89905	-1.01457	0.390545	0.208076	0	0	0	0	0	0	0	0	0	0	0	0	0	0	0	0	0	0	0	0	0	0	0	0	0	0	0	ENSRNA049449711	tRNA-Asn	tRNA-Asn for anticodon GUU
ENSRNA049449755	0																																														ENSRNA049449755	tRNA-Asp	tRNA-Asp for anticodon GUC
ENSRNA049449801	54.8315	-0.502023	0.272145	-0.0294671	-2.58012	-0.346934	-2.39691	-0.517275	-0.309672	-0.930172	-1.63813	-0.596609	-1.92727	0.0121626	-0.81624	-0.659797	-1.21718	-0.603774	-1.55808	0	0	0	0	0	0	0	0	0	0	0	0	0	0	0	0	0	0	0	0	0	0	0	0	0	0	0	ENSRNA049449801	tRNA-Trp	tRNA-Trp for anticodon CCA
ENSRNA049449836	5.24439	-0.720386	1.01277	-0.143742	-1.37635	0.338434	-0.273837	0.152085	0.391225	0.281274	-0.573981	-0.155439	-0.419952	0.108303	0.299544	0.41435	-0.885999	0.434628	0.261416	0	0	0	0	0	0	0	0	0	0	0	0	0	0	0	0	0	0	0	0	0	0	0	0	0	0	0	ENSRNA049449836	tRNA-Asn	tRNA-Asn for anticodon GUU
ENSRNA049449891	0.416991	0	0	0.0737395	-0.447911	-0.449071	-0.461021	0.0655057	0.409293	0.0521047	-0.0181951	0.171256	-0.205497	0	0	0	-0.107092	-0.104589	-0.108234	0	0	0	0	0	0	0	0	0	0	0	0	0	0	0	0	0	0	0	0	0	0	0	0	0	0	0	ENSRNA049449891	tRNA-Trp	tRNA-Trp for anticodon CCA
ENSRNA049449976	2.57197	-1.4385	0.766841	-0.976988	-0.825814	0.0741526	-0.199211	0.0724616	-0.042931	0.285923	-1.87827	-0.506829	-0.420944	-0.292274	-0.76542	0.406579	-1.29962	0.16582	0.31367	0	0	0	0	0	0	0	0	0	0	0	0	0	0	0	0	0	0	0	0	0	0	0	0	0	0	0	ENSRNA049449976	tRNA-Asn	tRNA-Asn for anticodon GUU
ENSRNA049449989	5.32489	-0.670051	1.11539	0.198806	-1.28324	0.353278	-0.527589	0.261219	0.442206	0.446433	-0.725862	-0.106257	-0.579093	0.110991	0.354834	0.471394	-1.0824	0.722329	0.533154	0	0	0	0	0	0	0	0	0	0	0	0	0	0	0	0	0	0	0	0	0	0	0	0	0	0	0	ENSRNA049449989	tRNA-Asn	tRNA-Asn for anticodon GUU
ENSRNA049450021	57.943	-0.471412	0.239429	-0.0522289	-2.6667	-0.409154	-2.4174	-0.489593	-0.318713	-0.940332	-1.71959	-0.656613	-2.00121	-0.00287124	-0.708559	-0.601537	-1.24195	-0.531638	-1.49324	0	0	0	0	0	0	0	0	0	0	0	0	0	0	0	0	0	0	0	0	0	0	0	0	0	0	0	ENSRNA049450021	tRNA-Trp	tRNA-Trp for anticodon CCA
ENSRNA049450119	54.8728	-0.497156	0.27231	-0.0197006	-2.58302	-0.349532	-2.39978	-0.519018	-0.315267	-0.935482	-1.64177	-0.598236	-1.93099	0.00643261	-0.822268	-0.665805	-1.20875	-0.595113	-1.52612	0	0	0	0	0	0	0	0	0	0	0	0	0	0	0	0	0	0	0	0	0	0	0	0	0	0	0	ENSRNA049450119	tRNA-Trp	tRNA-Trp for anticodon CCA
ENSRNA049450306	56.4095	-0.470726	0.245012	-0.0198663	-2.64563	-0.380276	-2.43698	-0.505039	-0.318271	-0.953262	-1.67197	-0.622114	-1.95715	0.0154196	-0.739148	-0.633047	-1.1951	-0.535566	-1.474	0	0	0	0	0	0	0	0	0	0	0	0	0	0	0	0	0	0	0	0	0	0	0	0	0	0	0	ENSRNA049450306	tRNA-Trp	tRNA-Trp for anticodon CCA
ENSRNA049450408	5.32052	-0.56855	1.20347	0.335036	-1.12498	0.453701	-0.202823	0.240101	0.426883	0.374267	-0.708228	-0.0719223	-0.366377	0.176292	0.309097	0.486086	-0.893959	0.546242	0.327917	0	0	0	0	0	0	0	0	0	0	0	0	0	0	0	0	0	0	0	0	0	0	0	0	0	0	0	ENSRNA049450408	tRNA-Asn	tRNA-Asn for anticodon GUU
ENSRNA049450437	53.3475	-0.492168	0.282467	0.0121532	-2.54045	-0.321783	-2.41905	-0.52203	-0.318127	-0.944143	-1.58647	-0.554276	-1.87183	0.0331234	-0.845577	-0.72895	-1.16021	-0.588789	-1.53156	0	0	0	0	0	0	0	0	0	0	0	0	0	0	0	0	0	0	0	0	0	0	0	0	0	0	0	ENSRNA049450437	tRNA-Trp	tRNA-Trp for anticodon CCA
ENSRNA049450451	0																																														ENSRNA049450451	tRNA-Ala	tRNA-Ala for anticodon CGC
ENSRNA049450467	0																																														ENSRNA049450467	tRNA-Arg	tRNA-Arg for anticodon UCG
ENSRNA049450522	5.52224	-0.498101	1.0957	0.297375	-1.29528	0.486328	-0.357777	0.190405	0.361445	0.303223	-0.549859	-0.0022227	-0.350471	0.244768	0.428559	0.643026	-1.02632	0.39528	0.105984	0	0	0	0	0	0	0	0	0	0	0	0	0	0	0	0	0	0	0	0	0	0	0	0	0	0	0	ENSRNA049450522	tRNA-Asn	tRNA-Asn for anticodon GUU
ENSRNA049450562	5.49022	-0.497864	1.11568	0.297039	-1.2577	0.199839	-0.581036	0.135358	0.264425	0.191323	-0.554078	-0.070169	-0.347607	0.244449	0.42811	0.642356	-0.880895	0.500363	0.354311	0	0	0	0	0	0	0	0	0	0	0	0	0	0	0	0	0	0	0	0	0	0	0	0	0	0	0	ENSRNA049450562	tRNA-Asn	tRNA-Asn for anticodon GUU
ENSRNA049450607	5.39214	-0.623486	0.97999	0.244407	-1.29633	0.526867	-0.357375	0.316817	0.523501	0.463421	-0.690415	-0.228897	-0.43538	0.166914	0.480826	0.545517	-1.35732	0.323899	-0.00808045	0	0	0	0	0	0	0	0	0	0	0	0	0	0	0	0	0	0	0	0	0	0	0	0	0	0	0	ENSRNA049450607	tRNA-Asn	tRNA-Asn for anticodon GUU
ENSRNA049450623	2.84947	-0.642458	1.35114	0.872825	-1.22329	0.491918	-0.80267	0.502513	0.659493	0.379045	-0.0830223	0.161297	-0.518084	0.249626	1.536	0.916938	-0.610909	0.37339	0.184713	0	0	0	0	0	0	0	0	0	0	0	0	0	0	0	0	0	0	0	0	0	0	0	0	0	0	0	ENSRNA049450623	tRNA-Asn	tRNA-Asn for anticodon GUU
ENSRNA049450653	2.0582	-1.22541	0.574795	-1.03268	-0.20563	0.643358	0.0746032	0.0437178	-0.0704309	0.0858643	-1.81162	-0.528893	-0.663025	-0.10154	-0.287462	0.226847	-1.22337	-0.0824343	0.38649	0	0	0	0	0	0	0	0	0	0	0	0	0	0	0	0	0	0	0	0	0	0	0	0	0	0	0	ENSRNA049450653	tRNA-Asn	tRNA-Asn for anticodon GUU
ENSRNA049450730	53.5555	-0.483024	0.273104	0.0299465	-2.54641	-0.324407	-2.42503	-0.531586	-0.312273	-0.945756	-1.58592	-0.548712	-1.88648	0.0405915	-0.844652	-0.728038	-1.19879	-0.61359	-1.58776	0	0	0	0	0	0	0	0	0	0	0	0	0	0	0	0	0	0	0	0	0	0	0	0	0	0	0	ENSRNA049450730	tRNA-Trp	tRNA-Trp for anticodon CCA
ENSRNA049450738	5.47087	-0.681048	0.972197	0.261861	-1.11815	0.304869	-0.35925	0.140711	0.414036	0.345215	-0.721818	-0.132392	-0.480125	0.317793	0.50461	0.72051	-0.891102	0.366432	0.358537	0	0	0	0	0	0	0	0	0	0	0	0	0	0	0	0	0	0	0	0	0	0	0	0	0	0	0	ENSRNA049450738	tRNA-Asn	tRNA-Asn for anticodon GUU
ENSRNA049450780	5.56031	-0.579217	0.985805	0.157928	-1.27074	0.178015	-0.509938	0.12628	0.197889	0.179701	-0.587026	-0.213493	-0.431273	0.249318	0.485464	0.649604	-1.04183	0.401616	0.214453	0	0	0	0	0	0	0	0	0	0	0	0	0	0	0	0	0	0	0	0	0	0	0	0	0	0	0	ENSRNA049450780	tRNA-Asn	tRNA-Asn for anticodon GUU
ENSRNA049450847	54.1299	-0.48692	0.269676	-0.00812098	-2.56178	-0.336067	-2.42469	-0.53388	-0.31851	-0.946045	-1.59335	-0.576892	-1.91367	0.0416931	-0.830582	-0.706222	-1.22403	-0.627949	-1.59714	0	0	0	0	0	0	0	0	0	0	0	0	0	0	0	0	0	0	0	0	0	0	0	0	0	0	0	ENSRNA049450847	tRNA-Trp	tRNA-Trp for anticodon CCA
ENSRNA049450887	2.2258	-0.690766	1.24017	0.811676	-1.24558	0.501411	-0.815301	0.52248	0.592958	0.359576	0.11603	0.557356	-0.156251	-0.293192	0.3886	-0.164843	-0.0405948	0.549249	0.0645382	0	0	0	0	0	0	0	0	0	0	0	0	0	0	0	0	0	0	0	0	0	0	0	0	0	0	0	ENSRNA049450887	tRNA-Asn	tRNA-Asn for anticodon GUU
ENSRNA049450901	0																																														ENSRNA049450901	tRNA-Trp	tRNA-Trp for anticodon CCA
ENSRNA049450964	54.1082	-0.498022	0.274077	-0.0112481	-2.56191	-0.339745	-2.40926	-0.522178	-0.313891	-0.940601	-1.62161	-0.575226	-1.896	0.0167741	-0.831447	-0.699632	-1.18564	-0.592941	-1.54171	0	0	0	0	0	0	0	0	0	0	0	0	0	0	0	0	0	0	0	0	0	0	0	0	0	0	0	ENSRNA049450964	tRNA-Trp	tRNA-Trp for anticodon CCA
ENSRNA049451005	0.0586172	0	0	0	0	0	0.0315745	0	0	0	-0.00470005	-0.0142466	0.00045639	0	0	0	0	0	0.0500122	0	0	0	0	0	0	0	0	0	0	0	0	0	0	0	0	0	0	0	0	0	0	0	0	0	0	0	ENSRNA049451005	tRNA-Leu	tRNA-Leu for anticodon AAG
ENSRNA049451027	0																																														ENSRNA049451027	tRNA-Ala	tRNA-Ala for anticodon CGC
ENSRNA049451036	0																																														ENSRNA049451036	tRNA-Ala	tRNA-Ala for anticodon CGC
ENSRNA049451048	0																																														ENSRNA049451048	tRNA-Ala	tRNA-Ala for anticodon CGC
ENSRNA049451068	0																																														ENSRNA049451068	tRNA-Thr	tRNA-Thr for anticodon AGU
ENSRNA049451089	0																																														ENSRNA049451089	tRNA-Pro	tRNA-Pro for anticodon AGG
ENSRNA049451108	0.023761	0	0	0	0	0	0	0	0	0	0	0.0245453	0	0	0	0	-0.0287269	-0.0287058	-0.0308322	0	0	0	0	0	0	0	0	0	0	0	0	0	0	0	0	0	0	0	0	0	0	0	0	0	0	0	ENSRNA049451108	tRNA-Ile	tRNA-Ile for anticodon AAU
ENSRNA049451119	0.0360701	0.02339	0	0	0	0	0	0.0188518	0	0	0	0	0	0	0	0	-0.0287269	-0.0287058	-0.0308322	0	0	0	0	0	0	0	0	0	0	0	0	0	0	0	0	0	0	0	0	0	0	0	0	0	0	0	ENSRNA049451119	tRNA-Ile	tRNA-Ile for anticodon AAU
ENSRNA049451180	0																																														ENSRNA049451180	tRNA-Trp	tRNA-Trp for anticodon CCA
ENSRNA049451206	0																																														ENSRNA049451206	tRNA-Asn	tRNA-Asn for anticodon GUU
ENSRNA049459261	0																																														ENSRNA049459261	snoZ103	Small nucleolar RNA Z103
ENSRNA049459288	0																																														ENSRNA049459288	snoZ101	Small nucleolar RNA Z101
ENSRNA049459382	0																																														ENSRNA049459382	U2	U2 spliceosomal RNA
ENSRNA049459487	7.59445	-0.390559	-0.00690863	-0.906412	-0.100355	-0.137849	-0.552888	-0.463766	-0.40693	-0.602783	0.515355	1.42889	0.723178	1.11802	2.67735	2.15461	0.512222	0.336792	-0.158742	0	0	0	0	0	0	0	0	0	0	0	0	0	0	0	0	0	0	0	0	0	0	0	0	0	0	0	ENSRNA049459487	snoR86	Small nucleolar RNA snoR86
ENSRNA049459499	4.46391	0.432228	0.33989	0.274306	-1.21586	0.629891	0.0588972	-0.498843	-0.0781796	-0.320683	0.27449	1.19274	0.00186653	0.451314	1.44267	0.23732	0.432335	-0.369057	-1.21003	0	0	0	0	0	0	0	0	0	0	0	0	0	0	0	0	0	0	0	0	0	0	0	0	0	0	0	ENSRNA049459499	snoR86	Small nucleolar RNA snoR86
ENSRNA049459512	6.50044	-0.115813	-0.123341	-0.950759	-0.230045	0.615373	-0.299545	-0.185227	-0.866257	-0.727962	0.158198	0.914007	0.580446	0.968696	1.85685	-0.0300632	1.35562	1.01207	1.35084	0	0	0	0	0	0	0	0	0	0	0	0	0	0	0	0	0	0	0	0	0	0	0	0	0	0	0	ENSRNA049459512	snoR86	Small nucleolar RNA snoR86
ENSRNA049459525	13.3577	0.336938	-0.516937	-0.216634	-0.196347	0.0837399	-0.179603	-0.297646	-0.589059	-0.332156	0.225028	0.498603	-0.106295	-0.0451705	1.41285	0.462985	0.845368	0.614249	1.1713	0	0	0	0	0	0	0	0	0	0	0	0	0	0	0	0	0	0	0	0	0	0	0	0	0	0	0	ENSRNA049459525	snoZ266	Small nucleolar RNA Z266
ENSRNA049459535	6.29605	0.414586	0.129318	-1.42455	-0.7436	0.572318	-0.202045	-0.30004	-0.754497	-0.64956	0.74959	1.31599	0.929217	-0.306605	1.45598	-0.544261	0.0944941	-0.375166	-0.779185	0	0	0	0	0	0	0	0	0	0	0	0	0	0	0	0	0	0	0	0	0	0	0	0	0	0	0	ENSRNA049459535	snoR86	Small nucleolar RNA snoR86
ENSRNA049459548	7.46345	0.0704486	-0.684778	-1.0777	-0.511449	0.238968	-0.218606	0.407189	0.290259	0.306326	-0.151132	0.882884	0.0232662	-1.41521	1.0057	-1.28654	1.44595	0.228145	0.180861	0	0	0	0	0	0	0	0	0	0	0	0	0	0	0	0	0	0	0	0	0	0	0	0	0	0	0	ENSRNA049459548	snoR86	Small nucleolar RNA snoR86
ENSRNA049459581	0																																														ENSRNA049459581	SSU_rRNA_eukarya	Eukaryotic small subunit ribosomal RNA
ENSRNA049459936	0																																														ENSRNA049459936	LSU_rRNA_eukarya	Eukaryotic large subunit ribosomal RNA
ENSRNA049460199	0.305101	0.087522	0	0.0781382	0	0	0.165543	0.253937	0.314334	0.0940304	-0.190458	-0.179035	0.234031	0	0	0	0	0.095161	0.24387	0	0	0	0	0	0	0	0	0	0	0	0	0	0	0	0	0	0	0	0	0	0	0	0	0	0	0	ENSRNA049460199	U11	U11 spliceosomal RNA
ENSRNA049460215	0																																														ENSRNA049460215	U6	U6 spliceosomal RNA
ENSRNA049460237	0.391326	-0.204392	-0.469048	-0.314613	0.184687	-0.0146448	-0.125691	-0.0106584	-0.0407407	-0.175813	0.145651	-0.00450143	-0.209367	0.210933	0	0	-0.109362	-0.0040354	-0.112138	0	0	0	0	0	0	0	0	0	0	0	0	0	0	0	0	0	0	0	0	0	0	0	0	0	0	0	ENSRNA049460237	Plant_SRP	Plant signal recognition particle RNA
ENSRNA049460353	8.12674	0.234148	-0.85165	-1.26587	-0.472291	0.755836	-0.601087	-0.675733	-0.279356	-0.205606	-0.814889	0.695382	-0.569521	-0.177612	1.32648	0.347491	-0.692495	-0.937126	-2.02129	0	0	0	0	0	0	0	0	0	0	0	0	0	0	0	0	0	0	0	0	0	0	0	0	0	0	0	ENSRNA049460353	SNORD25	Small nucleolar RNA SNORD25
ENSRNA049460383	0																																														ENSRNA049460383	5S_rRNA	5S ribosomal RNA
ENSRNA049460399	0																																														ENSRNA049460399	snoR60	Small nucleolar RNA snoR60
ENSRNA049460415	0																																														ENSRNA049460415	snoR60	Small nucleolar RNA snoR60
ENSRNA049460653	0																																														ENSRNA049460653	5S_rRNA	5S ribosomal RNA
ENSRNA049460671	114.545	-0.0954428	0.230978	0.142652	-2.08872	-0.178124	-2.2408	-0.464624	-0.308257	-0.702301	-1.34801	-0.342507	-1.5001	-0.156319	-0.506661	-0.64552	-0.50502	-0.130576	-0.78796	0	0	0	0	0	0	0	0	0	0	0	0	0	0	0	0	0	0	0	0	0	0	0	0	0	0	0	ENSRNA049460671	Intron_gpII	Group II catalytic intron
ENSRNA049460688	0																																														ENSRNA049460688	5S_rRNA	5S ribosomal RNA
ENSRNA049460699	19.38	-0.53979	0.531445	0.12286	-2.03719	0.353515	-1.17535	-0.475912	-0.10137	-0.435884	-1.67466	-0.814176	-1.55445	-0.0986534	-0.655823	-1.74428	-0.576229	-0.156001	-0.438239	0	0	0	0	0	0	0	0	0	0	0	0	0	0	0	0	0	0	0	0	0	0	0	0	0	0	0	ENSRNA049460699	Intron_gpII	Group II catalytic intron
ENSRNA049460713	0																																														ENSRNA049460713	5S_rRNA	5S ribosomal RNA
ENSRNA049460726	13.1641	0.222723	0.213581	0.662797	-1.41785	0.165018	-0.350891	0.373796	1.0722	0.897732	-0.837732	-0.554835	-0.833101	-0.3055	-0.36216	-0.968757	0.909019	0.402595	0.328044	0	0	0	0	0	0	0	0	0	0	0	0	0	0	0	0	0	0	0	0	0	0	0	0	0	0	0	ENSRNA049460726	Intron_gpII	Group II catalytic intron
ENSRNA049460737	49.2322	-0.164435	0.00508086	0.578061	-1.02478	-0.275672	-0.685149	0.0661286	0.703546	0.547705	-1.00231	-0.642801	-0.707617	-0.230945	-0.611896	-0.702739	0.452595	0.964826	0.44644	0	0	0	0	0	0	0	0	0	0	0	0	0	0	0	0	0	0	0	0	0	0	0	0	0	0	0	ENSRNA049460737	Intron_gpII	Group II catalytic intron
ENSRNA049460755	0																																														ENSRNA049460755	5S_rRNA	5S ribosomal RNA
ENSRNA049460777	0																																														ENSRNA049460777	5S_rRNA	5S ribosomal RNA
ENSRNA049460794	0																																														ENSRNA049460794	5S_rRNA	5S ribosomal RNA
ENSRNA049460804	0																																														ENSRNA049460804	5S_rRNA	5S ribosomal RNA
ENSRNA049460816	0																																														ENSRNA049460816	5S_rRNA	5S ribosomal RNA
ENSRNA049460827	3.73004	-0.112446	0.751234	0.261389	-2.81056	-0.421867	-3.44382	-0.659924	0.386801	-0.453374	-1.37697	0.954662	-1.06879	-0.23336	1.48152	-1.38127	0.0909375	1.14655	1.14579	0	0	0	0	0	0	0	0	0	0	0	0	0	0	0	0	0	0	0	0	0	0	0	0	0	0	0	ENSRNA049460827	Intron_gpII	Group II catalytic intron
ENSRNA049460848	0																																														ENSRNA049460848	5S_rRNA	5S ribosomal RNA
ENSRNA049460855	0																																														ENSRNA049460855	5S_rRNA	5S ribosomal RNA
ENSRNA049460869	0																																														ENSRNA049460869	5S_rRNA	5S ribosomal RNA
ENSRNA049460880	367.549	0.546132	-0.414524	-0.329129	-1.24891	-0.566812	-1.97436	-0.688766	-0.425852	-0.867491	-1.34387	-0.833902	-1.84928	0.261908	-0.0806628	-0.940785	-1.08062	-0.794903	-1.69207	0	0	0	0	0	0	0	0	0	0	0	0	0	0	0	0	0	0	0	0	0	0	0	0	0	0	0	ENSRNA049460880	Intron_gpII	Group II catalytic intron
ENSRNA049460889	65.6553	0.456763	0.08303	0.0133047	-1.33234	-0.326306	-2.04462	-0.816503	-0.361398	-0.957987	-1.37121	-0.695321	-1.76359	0.493785	0.0668503	-1.26567	-1.1782	-0.766548	-1.39305	0	0	0	0	0	0	0	0	0	0	0	0	0	0	0	0	0	0	0	0	0	0	0	0	0	0	0	ENSRNA049460889	Intron_gpII	Group II catalytic intron
ENSRNA049460904	389.511	0.55994	-0.417893	-0.301859	-1.19069	-0.546377	-1.98403	-0.84732	-0.605062	-0.954981	-1.32896	-0.817166	-1.82226	0.2452	-0.0763873	-0.942318	-1.05091	-0.782227	-1.64829	0	0	0	0	0	0	0	0	0	0	0	0	0	0	0	0	0	0	0	0	0	0	0	0	0	0	0	ENSRNA049460904	Intron_gpII	Group II catalytic intron
ENSRNA049460923	69.829	-0.0370726	1.02748	0.21983	-2.38578	0.552449	-1.98645	-0.700741	0.094175	-0.452857	-1.21998	0.512648	-0.895471	0.0191642	1.50981	-1.14074	-1.18881	1.34521	0.311075	0	0	0	0	0	0	0	0	0	0	0	0	0	0	0	0	0	0	0	0	0	0	0	0	0	0	0	ENSRNA049460923	SSU_rRNA_eukarya	Eukaryotic small subunit ribosomal RNA
ENSRNA049460930	0																																														ENSRNA049460930	5S_rRNA	5S ribosomal RNA
ENSRNA049460943	0.226784	0	0.0330947	0.0216287	-0.0310708	-0.0571477	-0.061441	0.0469096	0.0400333	0	-0.0305613	0.102129	-0.036747	0.0526027	0	0	0	0	0	0	0	0	0	0	0	0	0	0	0	0	0	0	0	0	0	0	0	0	0	0	0	0	0	0	0	0	ENSRNA049460943	5S_rRNA	5S ribosomal RNA
ENSRNA049460952	0																																														ENSRNA049460952	5S_rRNA	5S ribosomal RNA
ENSRNA049460967	0																																														ENSRNA049460967	5S_rRNA	5S ribosomal RNA
ENSRNA049460981	0																																														ENSRNA049460981	5S_rRNA	5S ribosomal RNA
ENSRNA049460999	0																																														ENSRNA049460999	5S_rRNA	5S ribosomal RNA
ENSRNA049461020	0																																														ENSRNA049461020	5S_rRNA	5S ribosomal RNA
ENSRNA049461039	0																																														ENSRNA049461039	5S_rRNA	5S ribosomal RNA
ENSRNA049461051	0																																														ENSRNA049461051	5S_rRNA	5S ribosomal RNA
ENSRNA049461068	0																																														ENSRNA049461068	5S_rRNA	5S ribosomal RNA
ENSRNA049461086	0																																														ENSRNA049461086	5S_rRNA	5S ribosomal RNA
ENSRNA049461101	0																																														ENSRNA049461101	5S_rRNA	5S ribosomal RNA
ENSRNA049461109	0																																														ENSRNA049461109	5S_rRNA	5S ribosomal RNA
ENSRNA049461119	0																																														ENSRNA049461119	5S_rRNA	5S ribosomal RNA
ENSRNA049461134	0																																														ENSRNA049461134	5S_rRNA	5S ribosomal RNA
ENSRNA049461148	0																																														ENSRNA049461148	5S_rRNA	5S ribosomal RNA
ENSRNA049461164	0																																														ENSRNA049461164	5S_rRNA	5S ribosomal RNA
ENSRNA049461179	0																																														ENSRNA049461179	5S_rRNA	5S ribosomal RNA
ENSRNA049461186	0																																														ENSRNA049461186	5S_rRNA	5S ribosomal RNA
ENSRNA049461197	0.0467622	0	0	0.0216287	0	0	0	-0.019858	-0.0375505	-0.0260866	-0.0176307	-0.0142466	-0.0257562	0	0	0	0	0	0	0	0	0	0	0	0	0	0	0	0	0	0	0	0	0	0	0	0	0	0	0	0	0	0	0	0	0	ENSRNA049461197	5S_rRNA	5S ribosomal RNA
ENSRNA049461211	0																																														ENSRNA049461211	5S_rRNA	5S ribosomal RNA
ENSRNA049461223	0																																														ENSRNA049461223	5S_rRNA	5S ribosomal RNA
ENSRNA049461235	0																																														ENSRNA049461235	5S_rRNA	5S ribosomal RNA
ENSRNA049461247	0																																														ENSRNA049461247	5S_rRNA	5S ribosomal RNA
ENSRNA049461260	0																																														ENSRNA049461260	5S_rRNA	5S ribosomal RNA
ENSRNA049461275	0																																														ENSRNA049461275	5S_rRNA	5S ribosomal RNA
ENSRNA049461284	0																																														ENSRNA049461284	5S_rRNA	5S ribosomal RNA
ENSRNA049461295	0.0670005	0	0	0.0482045	-0.0310708	-0.0305719	-0.0348651	0	0	0.0256359	0	0	0	0	0	0	0	0	0	0	0	0	0	0	0	0	0	0	0	0	0	0	0	0	0	0	0	0	0	0	0	0	0	0	0	0	ENSRNA049461295	5S_rRNA	5S ribosomal RNA
ENSRNA049461305	0																																														ENSRNA049461305	5S_rRNA	5S ribosomal RNA
ENSRNA049461321	0																																														ENSRNA049461321	5S_rRNA	5S ribosomal RNA
ENSRNA049461336	0																																														ENSRNA049461336	5S_rRNA	5S ribosomal RNA
ENSRNA049461346	0																																														ENSRNA049461346	5S_rRNA	5S ribosomal RNA
ENSRNA049461358	0																																														ENSRNA049461358	5S_rRNA	5S ribosomal RNA
ENSRNA049461366	0																																														ENSRNA049461366	5S_rRNA	5S ribosomal RNA
ENSRNA049461381	0																																														ENSRNA049461381	5S_rRNA	5S ribosomal RNA
ENSRNA049461387	0																																														ENSRNA049461387	5S_rRNA	5S ribosomal RNA
ENSRNA049461409	0																																														ENSRNA049461409	5S_rRNA	5S ribosomal RNA
ENSRNA049461419	0.0670005	0	0	0.0482045	-0.0310708	-0.0305719	-0.0348651	0	0	0.0256359	0	0	0	0	0	0	0	0	0	0	0	0	0	0	0	0	0	0	0	0	0	0	0	0	0	0	0	0	0	0	0	0	0	0	0	0	ENSRNA049461419	5S_rRNA	5S ribosomal RNA
ENSRNA049461435	0.0670005	0	0	0.0482045	-0.0310708	-0.0305719	-0.0348651	0	0	0.0256359	0	0	0	0	0	0	0	0	0	0	0	0	0	0	0	0	0	0	0	0	0	0	0	0	0	0	0	0	0	0	0	0	0	0	0	0	ENSRNA049461435	5S_rRNA	5S ribosomal RNA
ENSRNA049461445	0																																														ENSRNA049461445	5S_rRNA	5S ribosomal RNA
ENSRNA049461458	0																																														ENSRNA049461458	5S_rRNA	5S ribosomal RNA
ENSRNA049461476	0																																														ENSRNA049461476	5S_rRNA	5S ribosomal RNA
ENSRNA049461485	0																																														ENSRNA049461485	5S_rRNA	5S ribosomal RNA
ENSRNA049461498	0																																														ENSRNA049461498	5S_rRNA	5S ribosomal RNA
ENSRNA049461511	0																																														ENSRNA049461511	5S_rRNA	5S ribosomal RNA
ENSRNA049461530	0																																														ENSRNA049461530	5S_rRNA	5S ribosomal RNA
ENSRNA049461537	0																																														ENSRNA049461537	5S_rRNA	5S ribosomal RNA
ENSRNA049461555	0																																														ENSRNA049461555	5S_rRNA	5S ribosomal RNA
ENSRNA049461563	0																																														ENSRNA049461563	5S_rRNA	5S ribosomal RNA
ENSRNA049461574	0																																														ENSRNA049461574	5S_rRNA	5S ribosomal RNA
ENSRNA049461582	0																																														ENSRNA049461582	5S_rRNA	5S ribosomal RNA
ENSRNA049461594	0																																														ENSRNA049461594	5S_rRNA	5S ribosomal RNA
ENSRNA049461609	0.0140778	0	0	0	0	0	0.0182866	0	0	0	0	0	0	0	0	0	0	0	0	0	0	0	0	0	0	0	0	0	0	0	0	0	0	0	0	0	0	0	0	0	0	0	0	0	0	0	ENSRNA049461609	5S_rRNA	5S ribosomal RNA
ENSRNA049461631	0																																														ENSRNA049461631	5S_rRNA	5S ribosomal RNA
ENSRNA049461647	0																																														ENSRNA049461647	5S_rRNA	5S ribosomal RNA
ENSRNA049461658	0																																														ENSRNA049461658	5S_rRNA	5S ribosomal RNA
ENSRNA049461679	0.00930488	0	0	0	0	0	0	0	0	0	0.0211612	0	0	0	0	0	0	0	0	0	0	0	0	0	0	0	0	0	0	0	0	0	0	0	0	0	0	0	0	0	0	0	0	0	0	0	ENSRNA049461679	5S_rRNA	5S ribosomal RNA
ENSRNA049461697	0.00930488	0	0	0	0	0	0	0	0	0	0.0211612	0	0	0	0	0	0	0	0	0	0	0	0	0	0	0	0	0	0	0	0	0	0	0	0	0	0	0	0	0	0	0	0	0	0	0	ENSRNA049461697	5S_rRNA	5S ribosomal RNA
ENSRNA049461710	0.0670005	0	0	0.0482045	-0.0310708	-0.0305719	-0.0348651	0	0	0.0256359	0	0	0	0	0	0	0	0	0	0	0	0	0	0	0	0	0	0	0	0	0	0	0	0	0	0	0	0	0	0	0	0	0	0	0	0	ENSRNA049461710	5S_rRNA	5S ribosomal RNA
ENSRNA049461719	0																																														ENSRNA049461719	5S_rRNA	5S ribosomal RNA
ENSRNA049461733	0																																														ENSRNA049461733	5S_rRNA	5S ribosomal RNA
ENSRNA049461749	0																																														ENSRNA049461749	5S_rRNA	5S ribosomal RNA
ENSRNA049461763	0.164975	0	0	0	0	0	0	-0.0574063	-0.0634117	-0.10367	-0.0305613	0.0245453	0.0144538	0.0247087	0.0234728	0	0	0	0	0	0	0	0	0	0	0	0	0	0	0	0	0	0	0	0	0	0	0	0	0	0	0	0	0	0	0	ENSRNA049461763	5S_rRNA	5S ribosomal RNA
ENSRNA049461774	0																																														ENSRNA049461774	5S_rRNA	5S ribosomal RNA
ENSRNA049461782	0																																														ENSRNA049461782	5S_rRNA	5S ribosomal RNA
ENSRNA049461799	0																																														ENSRNA049461799	5S_rRNA	5S ribosomal RNA
ENSRNA049461814	0.0157072	0	0	0	0	0	0	0	0	0	0.0211612	0	0	0	0	0	0	0	0	0	0	0	0	0	0	0	0	0	0	0	0	0	0	0	0	0	0	0	0	0	0	0	0	0	0	0	ENSRNA049461814	5S_rRNA	5S ribosomal RNA
ENSRNA049461830	0.0157072	0	0	0	0	0	0	0	0	0	0.0211612	0	0	0	0	0	0	0	0	0	0	0	0	0	0	0	0	0	0	0	0	0	0	0	0	0	0	0	0	0	0	0	0	0	0	0	ENSRNA049461830	5S_rRNA	5S ribosomal RNA
ENSRNA049461847	0																																														ENSRNA049461847	5S_rRNA	5S ribosomal RNA
ENSRNA049461867	0																																														ENSRNA049461867	5S_rRNA	5S ribosomal RNA
ENSRNA049461877	0																																														ENSRNA049461877	5S_rRNA	5S ribosomal RNA
ENSRNA049461887	0																																														ENSRNA049461887	5S_rRNA	5S ribosomal RNA
ENSRNA049461900	0.0670005	0	0	0.0482045	-0.0310708	-0.0305719	-0.0348651	0	0	0.0256359	0	0	0	0	0	0	0	0	0	0	0	0	0	0	0	0	0	0	0	0	0	0	0	0	0	0	0	0	0	0	0	0	0	0	0	0	ENSRNA049461900	5S_rRNA	5S ribosomal RNA
ENSRNA049461920	0																																														ENSRNA049461920	5S_rRNA	5S ribosomal RNA
ENSRNA049461930	0.0255439	0	0	0	0.0220808	0	0	0	0	0	0	0	0.0128587	0	0	0	0	0	0	0	0	0	0	0	0	0	0	0	0	0	0	0	0	0	0	0	0	0	0	0	0	0	0	0	0	0	ENSRNA049461930	5S_rRNA	5S ribosomal RNA
ENSRNA049461942	0.0125639	0	0	0	0	0	0	0	0	0	0	0	0	0	0	0	0	0	0.0230641	0	0	0	0	0	0	0	0	0	0	0	0	0	0	0	0	0	0	0	0	0	0	0	0	0	0	0	ENSRNA049461942	5S_rRNA	5S ribosomal RNA
ENSRNA049461958	0.0125639	0	0	0	0	0	0	0	0	0	0	0	0	0	0	0	0	0	0.0230641	0	0	0	0	0	0	0	0	0	0	0	0	0	0	0	0	0	0	0	0	0	0	0	0	0	0	0	ENSRNA049461958	5S_rRNA	5S ribosomal RNA
ENSRNA049461969	0																																														ENSRNA049461969	5S_rRNA	5S ribosomal RNA
ENSRNA049461984	0.344494	-0.268872	-0.151822	-0.189152	0.163079	-0.186056	-0.0243666	-0.171369	-0.195922	-0.318445	0.0649548	0.154724	0.130399	0.183721	0.0789142	0	0	0	0	0	0	0	0	0	0	0	0	0	0	0	0	0	0	0	0	0	0	0	0	0	0	0	0	0	0	0	ENSRNA049461984	5S_rRNA	5S ribosomal RNA
ENSRNA049461995	0																																														ENSRNA049461995	5S_rRNA	5S ribosomal RNA
ENSRNA049462000	0																																														ENSRNA049462000	5S_rRNA	5S ribosomal RNA
ENSRNA049462011	0																																														ENSRNA049462011	5S_rRNA	5S ribosomal RNA
ENSRNA049462023	0																																														ENSRNA049462023	5S_rRNA	5S ribosomal RNA
ENSRNA049462032	0.225959	-0.0497171	0.0108898	-0.00826422	0.0812814	0	0.0305479	-0.0503021	-0.0191811	-0.127679	0.0347239	0.12515	0.0249517	0.0434338	0	0	0	0.0424799	0	0	0	0	0	0	0	0	0	0	0	0	0	0	0	0	0	0	0	0	0	0	0	0	0	0	0	0	ENSRNA049462032	5S_rRNA	5S ribosomal RNA
ENSRNA049462051	0																																														ENSRNA049462051	5S_rRNA	5S ribosomal RNA
ENSRNA049462062	0																																														ENSRNA049462062	5S_rRNA	5S ribosomal RNA
ENSRNA049462076	0																																														ENSRNA049462076	5S_rRNA	5S ribosomal RNA
ENSRNA049462097	0																																														ENSRNA049462097	5S_rRNA	5S ribosomal RNA
ENSRNA049462104	0																																														ENSRNA049462104	5S_rRNA	5S ribosomal RNA
ENSRNA049462127	0.0670005	0	0	0.0482045	-0.0310708	-0.0305719	-0.0348651	0	0	0.0256359	0	0	0	0	0	0	0	0	0	0	0	0	0	0	0	0	0	0	0	0	0	0	0	0	0	0	0	0	0	0	0	0	0	0	0	0	ENSRNA049462127	5S_rRNA	5S ribosomal RNA
ENSRNA049462139	0.0670005	0	0	0.0482045	-0.0310708	-0.0305719	-0.0348651	0	0	0.0256359	0	0	0	0	0	0	0	0	0	0	0	0	0	0	0	0	0	0	0	0	0	0	0	0	0	0	0	0	0	0	0	0	0	0	0	0	ENSRNA049462139	5S_rRNA	5S ribosomal RNA
ENSRNA049462147	0																																														ENSRNA049462147	5S_rRNA	5S ribosomal RNA
ENSRNA049462155	0.0109738	0	0	0.0216287	0	0	0	0	0	0	0	0	0	0	0	0	0	0	0	0	0	0	0	0	0	0	0	0	0	0	0	0	0	0	0	0	0	0	0	0	0	0	0	0	0	0	ENSRNA049462155	5S_rRNA	5S ribosomal RNA
ENSRNA049462168	0																																														ENSRNA049462168	5S_rRNA	5S ribosomal RNA
ENSRNA049462178	0																																														ENSRNA049462178	5S_rRNA	5S ribosomal RNA
ENSRNA049462195	0																																														ENSRNA049462195	5S_rRNA	5S ribosomal RNA
ENSRNA049462207	0																																														ENSRNA049462207	5S_rRNA	5S ribosomal RNA
ENSRNA049462216	0																																														ENSRNA049462216	5S_rRNA	5S ribosomal RNA
ENSRNA049462233	0																																														ENSRNA049462233	5S_rRNA	5S ribosomal RNA
ENSRNA049462244	0																																														ENSRNA049462244	5S_rRNA	5S ribosomal RNA
ENSRNA049462255	0																																														ENSRNA049462255	5S_rRNA	5S ribosomal RNA
ENSRNA049462270	0																																														ENSRNA049462270	5S_rRNA	5S ribosomal RNA
ENSRNA049462297	0																																														ENSRNA049462297	5S_rRNA	5S ribosomal RNA
ENSRNA049462308	0																																														ENSRNA049462308	5S_rRNA	5S ribosomal RNA
ENSRNA049462324	0																																														ENSRNA049462324	5S_rRNA	5S ribosomal RNA
ENSRNA049462336	0																																														ENSRNA049462336	5S_rRNA	5S ribosomal RNA
ENSRNA049462368	0																																														ENSRNA049462368	5S_rRNA	5S ribosomal RNA
ENSRNA049462384	0																																														ENSRNA049462384	5S_rRNA	5S ribosomal RNA
ENSRNA049462394	0																																														ENSRNA049462394	5S_rRNA	5S ribosomal RNA
ENSRNA049462409	0.0520824	0	0	0	0	0	0	0	0	0	-0.0822838	-0.0788997	-0.0904076	0	0	0	0	0	0.0230641	0	0	0	0	0	0	0	0	0	0	0	0	0	0	0	0	0	0	0	0	0	0	0	0	0	0	0	ENSRNA049462409	5S_rRNA	5S ribosomal RNA
ENSRNA049462422	0.0520824	0	0	0	0	0	0	0	0	0	-0.0822838	-0.0788997	-0.0904076	0	0	0	0	0	0.0230641	0	0	0	0	0	0	0	0	0	0	0	0	0	0	0	0	0	0	0	0	0	0	0	0	0	0	0	ENSRNA049462422	5S_rRNA	5S ribosomal RNA
ENSRNA049462434	0																																														ENSRNA049462434	5S_rRNA	5S ribosomal RNA
ENSRNA049462444	0																																														ENSRNA049462444	5S_rRNA	5S ribosomal RNA
ENSRNA049462466	0																																														ENSRNA049462466	5S_rRNA	5S ribosomal RNA
ENSRNA049462478	0																																														ENSRNA049462478	5S_rRNA	5S ribosomal RNA
ENSRNA049462495	0																																														ENSRNA049462495	5S_rRNA	5S ribosomal RNA
ENSRNA049462513	0																																														ENSRNA049462513	5S_rRNA	5S ribosomal RNA
ENSRNA049462526	0																																														ENSRNA049462526	5S_rRNA	5S ribosomal RNA
ENSRNA049462546	0																																														ENSRNA049462546	5S_rRNA	5S ribosomal RNA
ENSRNA049462561	0																																														ENSRNA049462561	5S_rRNA	5S ribosomal RNA
ENSRNA049462579	0																																														ENSRNA049462579	5S_rRNA	5S ribosomal RNA
ENSRNA049462591	0																																														ENSRNA049462591	5S_rRNA	5S ribosomal RNA
ENSRNA049462607	0																																														ENSRNA049462607	5S_rRNA	5S ribosomal RNA
ENSRNA049462619	0																																														ENSRNA049462619	5S_rRNA	5S ribosomal RNA
ENSRNA049462633	0																																														ENSRNA049462633	5S_rRNA	5S ribosomal RNA
ENSRNA049462644	0																																														ENSRNA049462644	5S_rRNA	5S ribosomal RNA
ENSRNA049462663	0																																														ENSRNA049462663	5S_rRNA	5S ribosomal RNA
ENSRNA049462679	0																																														ENSRNA049462679	5S_rRNA	5S ribosomal RNA
ENSRNA049462694	0																																														ENSRNA049462694	5S_rRNA	5S ribosomal RNA
ENSRNA049462708	0.0120273	0	0	0	0	0	0	0.0185479	0	0	0	0	0	0	0	0	0	0	0	0	0	0	0	0	0	0	0	0	0	0	0	0	0	0	0	0	0	0	0	0	0	0	0	0	0	0	ENSRNA049462708	5S_rRNA	5S ribosomal RNA
ENSRNA049462721	0																																														ENSRNA049462721	5S_rRNA	5S ribosomal RNA
ENSRNA049462731	0																																														ENSRNA049462731	5S_rRNA	5S ribosomal RNA
ENSRNA049462746	0																																														ENSRNA049462746	5S_rRNA	5S ribosomal RNA
ENSRNA049462757	0																																														ENSRNA049462757	5S_rRNA	5S ribosomal RNA
ENSRNA049462769	0																																														ENSRNA049462769	5S_rRNA	5S ribosomal RNA
ENSRNA049462793	0																																														ENSRNA049462793	5S_rRNA	5S ribosomal RNA
ENSRNA049462808	0																																														ENSRNA049462808	5S_rRNA	5S ribosomal RNA
ENSRNA049462823	0																																														ENSRNA049462823	5S_rRNA	5S ribosomal RNA
ENSRNA049462834	0																																														ENSRNA049462834	5S_rRNA	5S ribosomal RNA
ENSRNA049462849	0																																														ENSRNA049462849	5S_rRNA	5S ribosomal RNA
ENSRNA049462862	0																																														ENSRNA049462862	5S_rRNA	5S ribosomal RNA
ENSRNA049462873	0																																														ENSRNA049462873	5S_rRNA	5S ribosomal RNA
ENSRNA049462881	0																																														ENSRNA049462881	5S_rRNA	5S ribosomal RNA
ENSRNA049462891	0																																														ENSRNA049462891	5S_rRNA	5S ribosomal RNA
ENSRNA049462903	0																																														ENSRNA049462903	5S_rRNA	5S ribosomal RNA
ENSRNA049462912	0																																														ENSRNA049462912	5S_rRNA	5S ribosomal RNA
ENSRNA049462922	0																																														ENSRNA049462922	5S_rRNA	5S ribosomal RNA
ENSRNA049462934	0																																														ENSRNA049462934	5S_rRNA	5S ribosomal RNA
ENSRNA049462943	0																																														ENSRNA049462943	5S_rRNA	5S ribosomal RNA
ENSRNA049462960	0.0158617	-0.0297617	-0.020057	-0.031523	0	0	0	0	0	0	0	0	0	0	0	0	0	0	0	0	0	0	0	0	0	0	0	0	0	0	0	0	0	0	0	0	0	0	0	0	0	0	0	0	0	0	ENSRNA049462960	5S_rRNA	5S ribosomal RNA
ENSRNA049462969	0.0356325	0	0	0	0	0	0	-0.0590062	-0.0634117	-0.0778091	0	0	0	0	0	0	0	0	0	0	0	0	0	0	0	0	0	0	0	0	0	0	0	0	0	0	0	0	0	0	0	0	0	0	0	0	ENSRNA049462969	5S_rRNA	5S ribosomal RNA
ENSRNA049462978	0.0356325	0	0	0	0	0	0	-0.0590062	-0.0634117	-0.0778091	0	0	0	0	0	0	0	0	0	0	0	0	0	0	0	0	0	0	0	0	0	0	0	0	0	0	0	0	0	0	0	0	0	0	0	0	ENSRNA049462978	5S_rRNA	5S ribosomal RNA
ENSRNA049462991	0.0356325	0	0	0	0	0	0	-0.0590062	-0.0634117	-0.0778091	0	0	0	0	0	0	0	0	0	0	0	0	0	0	0	0	0	0	0	0	0	0	0	0	0	0	0	0	0	0	0	0	0	0	0	0	ENSRNA049462991	5S_rRNA	5S ribosomal RNA
ENSRNA049463004	0.0356325	0	0	0	0	0	0	-0.0590062	-0.0634117	-0.0778091	0	0	0	0	0	0	0	0	0	0	0	0	0	0	0	0	0	0	0	0	0	0	0	0	0	0	0	0	0	0	0	0	0	0	0	0	ENSRNA049463004	5S_rRNA	5S ribosomal RNA
ENSRNA049463017	0.0456009	0	0	0	0	0	0	-0.0588531	-0.0634117	-0.0778091	0	0	0	0	0	0.0230515	0	0	0	0	0	0	0	0	0	0	0	0	0	0	0	0	0	0	0	0	0	0	0	0	0	0	0	0	0	0	ENSRNA049463017	5S_rRNA	5S ribosomal RNA
ENSRNA049463040	0																																														ENSRNA049463040	5S_rRNA	5S ribosomal RNA
ENSRNA049463052	0																																														ENSRNA049463052	5S_rRNA	5S ribosomal RNA
ENSRNA049463062	0																																														ENSRNA049463062	5S_rRNA	5S ribosomal RNA
ENSRNA049463074	0																																														ENSRNA049463074	5S_rRNA	5S ribosomal RNA
ENSRNA049463090	0																																														ENSRNA049463090	5S_rRNA	5S ribosomal RNA
ENSRNA049463101	0																																														ENSRNA049463101	5S_rRNA	5S ribosomal RNA
ENSRNA049463113	0																																														ENSRNA049463113	5S_rRNA	5S ribosomal RNA
ENSRNA049463122	0																																														ENSRNA049463122	5S_rRNA	5S ribosomal RNA
ENSRNA049463145	0																																														ENSRNA049463145	5S_rRNA	5S ribosomal RNA
ENSRNA049463155	0.030031	0	0	0	0	0	0	0	0	0	0	0	0	0	0	0	0.0790657	0	0	0	0	0	0	0	0	0	0	0	0	0	0	0	0	0	0	0	0	0	0	0	0	0	0	0	0	0	ENSRNA049463155	5S_rRNA	5S ribosomal RNA
ENSRNA049463166	0																																														ENSRNA049463166	5S_rRNA	5S ribosomal RNA
ENSRNA049463179	0																																														ENSRNA049463179	5S_rRNA	5S ribosomal RNA
ENSRNA049463190	0																																														ENSRNA049463190	5S_rRNA	5S ribosomal RNA
ENSRNA049463207	0																																														ENSRNA049463207	5S_rRNA	5S ribosomal RNA
ENSRNA049463217	0																																														ENSRNA049463217	5S_rRNA	5S ribosomal RNA
ENSRNA049463230	0																																														ENSRNA049463230	5S_rRNA	5S ribosomal RNA
ENSRNA049463242	0																																														ENSRNA049463242	5S_rRNA	5S ribosomal RNA
ENSRNA049463253	0																																														ENSRNA049463253	5S_rRNA	5S ribosomal RNA
ENSRNA049463262	0																																														ENSRNA049463262	5S_rRNA	5S ribosomal RNA
ENSRNA049463271	0.0140778	0	0	0	0	0	0.0182866	0	0	0	0	0	0	0	0	0	0	0	0	0	0	0	0	0	0	0	0	0	0	0	0	0	0	0	0	0	0	0	0	0	0	0	0	0	0	0	ENSRNA049463271	5S_rRNA	5S ribosomal RNA
ENSRNA049463287	0																																														ENSRNA049463287	5S_rRNA	5S ribosomal RNA
ENSRNA049463302	0																																														ENSRNA049463302	5S_rRNA	5S ribosomal RNA
ENSRNA049463323	0.0356325	0	0	0	0	0	0	-0.0590062	-0.0634117	-0.0778091	0	0	0	0	0	0	0	0	0	0	0	0	0	0	0	0	0	0	0	0	0	0	0	0	0	0	0	0	0	0	0	0	0	0	0	0	ENSRNA049463323	5S_rRNA	5S ribosomal RNA
ENSRNA049463337	0																																														ENSRNA049463337	5S_rRNA	5S ribosomal RNA
ENSRNA049463343	0																																														ENSRNA049463343	5S_rRNA	5S ribosomal RNA
ENSRNA049463359	0.0244054	0	0	0	0	0	0	0.0317573	0	0	0.0211612	0	0	0	0	0	0	0	0	0	0	0	0	0	0	0	0	0	0	0	0	0	0	0	0	0	0	0	0	0	0	0	0	0	0	0	ENSRNA049463359	5S_rRNA	5S ribosomal RNA
ENSRNA049463371	0																																														ENSRNA049463371	5S_rRNA	5S ribosomal RNA
ENSRNA049463383	0																																														ENSRNA049463383	5S_rRNA	5S ribosomal RNA
ENSRNA049463393	0																																														ENSRNA049463393	5S_rRNA	5S ribosomal RNA
ENSRNA049463404	0																																														ENSRNA049463404	5S_rRNA	5S ribosomal RNA
ENSRNA049463419	0.0112268	-0.0297617	-0.020057	-0.031523	0	0	0	0	0	0	0	0	0	0	0	0	0	0	0	0	0	0	0	0	0	0	0	0	0	0	0	0	0	0	0	0	0	0	0	0	0	0	0	0	0	0	ENSRNA049463419	5S_rRNA	5S ribosomal RNA
ENSRNA049463429	0																																														ENSRNA049463429	5S_rRNA	5S ribosomal RNA
ENSRNA049463442	0																																														ENSRNA049463442	5S_rRNA	5S ribosomal RNA
ENSRNA049463455	0																																														ENSRNA049463455	5S_rRNA	5S ribosomal RNA
ENSRNA049463466	0																																														ENSRNA049463466	5S_rRNA	5S ribosomal RNA
ENSRNA049463480	0																																														ENSRNA049463480	5S_rRNA	5S ribosomal RNA
ENSRNA049463497	0																																														ENSRNA049463497	5S_rRNA	5S ribosomal RNA
ENSRNA049463510	0.0109738	0	0	0.0216287	0	0	0	0	0	0	0	0	0	0	0	0	0	0	0	0	0	0	0	0	0	0	0	0	0	0	0	0	0	0	0	0	0	0	0	0	0	0	0	0	0	0	ENSRNA049463510	5S_rRNA	5S ribosomal RNA
ENSRNA049463520	0.0109738	0	0	0.0216287	0	0	0	0	0	0	0	0	0	0	0	0	0	0	0	0	0	0	0	0	0	0	0	0	0	0	0	0	0	0	0	0	0	0	0	0	0	0	0	0	0	0	ENSRNA049463520	5S_rRNA	5S ribosomal RNA
ENSRNA049463527	0																																														ENSRNA049463527	5S_rRNA	5S ribosomal RNA
ENSRNA049463547	0																																														ENSRNA049463547	5S_rRNA	5S ribosomal RNA
ENSRNA049463560	0																																														ENSRNA049463560	5S_rRNA	5S ribosomal RNA
ENSRNA049463579	0																																														ENSRNA049463579	5S_rRNA	5S ribosomal RNA
ENSRNA049463596	0																																														ENSRNA049463596	5S_rRNA	5S ribosomal RNA
ENSRNA049463606	0																																														ENSRNA049463606	5S_rRNA	5S ribosomal RNA
ENSRNA049463618	0.0178162	0	0	0	0	0	0	-0.0332917	-0.0375505	-0.0519479	0	0	0	0	0	0	0	0	0	0	0	0	0	0	0	0	0	0	0	0	0	0	0	0	0	0	0	0	0	0	0	0	0	0	0	0	ENSRNA049463618	5S_rRNA	5S ribosomal RNA
ENSRNA049463627	0.064463	0	0	0	-0.0310708	-0.0305719	-0.0348651	-0.00672134	-0.0116892	-0.0519479	0	0	0.0132999	0	0	0	0	0	0	0	0	0	0	0	0	0	0	0	0	0	0	0	0	0	0	0	0	0	0	0	0	0	0	0	0	0	ENSRNA049463627	5S_rRNA	5S ribosomal RNA
ENSRNA049463638	0.144966	0	0	0	0.0486567	0	0	0.0201427	-0.0375505	-0.0519479	-0.0305613	0.0504066	0.0143027	0	0	0	0	0	0	0	0	0	0	0	0	0	0	0	0	0	0	0	0	0	0	0	0	0	0	0	0	0	0	0	0	0	ENSRNA049463638	5S_rRNA	5S ribosomal RNA
ENSRNA049463653	0.277787	0.0396799	0.0110589	-0.053477	-0.00762552	-0.0518635	-0.0591467	-0.0937818	-0.0194656	-0.0862686	0.0998375	0	0.0256523	0	0	0	0.0431192	0	0	0	0	0	0	0	0	0	0	0	0	0	0	0	0	0	0	0	0	0	0	0	0	0	0	0	0	0	ENSRNA049463653	5S_rRNA	5S ribosomal RNA
ENSRNA049463661	0.316946	0.0573921	0.0798035	-0.0760135	0.117329	0	0	-0.130499	-0.0271564	-0.0593017	0.139283	-0.0631382	0.0373353	0.0653293	0	0	-0.00437572	-0.0706166	-0.0752802	0	0	0	0	0	0	0	0	0	0	0	0	0	0	0	0	0	0	0	0	0	0	0	0	0	0	0	ENSRNA049463661	5S_rRNA	5S ribosomal RNA
ENSRNA049463673	0.163384	0	0	0	-0.004495	-0.0305719	-0.00828928	0.0464312	-0.0116892	-0.0519479	-0.00470005	-0.0271772	-0.0113642	0.0248821	0.0234728	0	0	0	0	0	0	0	0	0	0	0	0	0	0	0	0	0	0	0	0	0	0	0	0	0	0	0	0	0	0	0	ENSRNA049463673	5S_rRNA	5S ribosomal RNA
ENSRNA049463684	0.179515	-0.0297617	-0.020057	-0.031523	0.0752325	0	0.0182866	-0.0312753	-0.0634117	-0.10367	-0.0305613	-0.00131595	-0.0373481	0	0	0	0	0	0	0	0	0	0	0	0	0	0	0	0	0	0	0	0	0	0	0	0	0	0	0	0	0	0	0	0	0	ENSRNA049463684	5S_rRNA	5S ribosomal RNA
ENSRNA049463691	0.151429	0.02339	0	0	0	0	0	-0.0578267	-0.0116892	-0.0778091	0.0470225	-0.0271772	-0.0118278	0	0	0	0	0	0	0	0	0	0	0	0	0	0	0	0	0	0	0	0	0	0	0	0	0	0	0	0	0	0	0	0	0	ENSRNA049463691	5S_rRNA	5S ribosomal RNA
ENSRNA049463709	0																																														ENSRNA049463709	5S_rRNA	5S ribosomal RNA
ENSRNA049463722	0.0109738	0	0	0.0216287	0	0	0	0	0	0	0	0	0	0	0	0	0	0	0	0	0	0	0	0	0	0	0	0	0	0	0	0	0	0	0	0	0	0	0	0	0	0	0	0	0	0	ENSRNA049463722	5S_rRNA	5S ribosomal RNA
ENSRNA049463739	0																																														ENSRNA049463739	5S_rRNA	5S ribosomal RNA
ENSRNA049463748	0																																														ENSRNA049463748	5S_rRNA	5S ribosomal RNA
ENSRNA049463763	0																																														ENSRNA049463763	5S_rRNA	5S ribosomal RNA
ENSRNA049463771	0.225047	-0.0602423	-0.0214471	-0.0621257	0.0236113	-0.0326908	0.019554	-0.00526336	-0.0124761	-0.0554451	0.0501881	0.0538	0.0438382	0	0	0	0	0	0	0	0	0	0	0	0	0	0	0	0	0	0	0	0	0	0	0	0	0	0	0	0	0	0	0	0	0	ENSRNA049463771	5S_rRNA	5S ribosomal RNA
ENSRNA049463788	0																																														ENSRNA049463788	5S_rRNA	5S ribosomal RNA
ENSRNA049463800	0																																														ENSRNA049463800	5S_rRNA	5S ribosomal RNA
ENSRNA049463809	0																																														ENSRNA049463809	5S_rRNA	5S ribosomal RNA
ENSRNA049463830	0.0554026	-0.0297617	-0.020057	-0.031523	0.0220808	0	0	0.0189965	0.0141721	0	0	0	0	0	0	0	0	0	0	0	0	0	0	0	0	0	0	0	0	0	0	0	0	0	0	0	0	0	0	0	0	0	0	0	0	0	ENSRNA049463830	5S_rRNA	5S ribosomal RNA
ENSRNA049463843	0																																														ENSRNA049463843	5S_rRNA	5S ribosomal RNA
ENSRNA049463855	0.168876	0	0.0330947	0	-0.0310708	-0.0305719	-0.00828928	0.0203365	0	-0.000225357	0.0728837	-0.0271772	-0.0113648	0.051956	0	0	0	0	0	0	0	0	0	0	0	0	0	0	0	0	0	0	0	0	0	0	0	0	0	0	0	0	0	0	0	0	ENSRNA049463855	5S_rRNA	5S ribosomal RNA
ENSRNA049463867	0.231831	-0.0870568	-0.0136887	-0.0906186	-0.0628329	-0.115567	-0.0705058	0	0.0787915	-0.000443536	0.0416484	-0.0534887	0.0818638	0.0531119	0	0	-0.00364931	-0.0588936	-0.0632562	0	0	0	0	0	0	0	0	0	0	0	0	0	0	0	0	0	0	0	0	0	0	0	0	0	0	0	ENSRNA049463867	5S_rRNA	5S ribosomal RNA
ENSRNA049463884	0.140261	0.02339	0	0	-0.0310708	-0.0305719	-0.00828928	0.0459776	-0.0375505	-0.0260866	0	0.0245453	0.0140435	0	0	0	0	0	0	0	0	0	0	0	0	0	0	0	0	0	0	0	0	0	0	0	0	0	0	0	0	0	0	0	0	0	ENSRNA049463884	5S_rRNA	5S ribosomal RNA
ENSRNA049463894	0.372933	-0.177448	0.189727	-0.18473	0.0728689	-0.0972058	-0.110127	-0.0081939	-0.114517	-0.0110776	0.141235	0	0.206869	0.00172574	-0.0997807	-0.101163	0	0	0	0	0	0	0	0	0	0	0	0	0	0	0	0	0	0	0	0	0	0	0	0	0	0	0	0	0	0	ENSRNA049463894	5S_rRNA	5S ribosomal RNA
ENSRNA049463908	0																																														ENSRNA049463908	5S_rRNA	5S ribosomal RNA
ENSRNA049463915	0																																														ENSRNA049463915	5S_rRNA	5S ribosomal RNA
ENSRNA049463923	0																																														ENSRNA049463923	5S_rRNA	5S ribosomal RNA
ENSRNA049463932	0																																														ENSRNA049463932	5S_rRNA	5S ribosomal RNA
ENSRNA049463941	0																																														ENSRNA049463941	5S_rRNA	5S ribosomal RNA
ENSRNA049463948	0																																														ENSRNA049463948	5S_rRNA	5S ribosomal RNA
ENSRNA049463954	0.32897	-0.0967797	-0.0802439	-0.0542435	0.0824421	-0.0526069	-0.0599945	-0.0496956	-0.150728	-0.218038	-0.0515889	-0.0458764	-0.103883	0.0464149	0	0	0	0	0	0	0	0	0	0	0	0	0	0	0	0	0	0	0	0	0	0	0	0	0	0	0	0	0	0	0	0	ENSRNA049463954	5S_rRNA	5S ribosomal RNA
ENSRNA049463965	0.0148498	0	0	0	0	0	0	-0.0332917	-0.0375505	-0.0519479	0	0	0	0	0	0	0	0	0	0	0	0	0	0	0	0	0	0	0	0	0	0	0	0	0	0	0	0	0	0	0	0	0	0	0	0	ENSRNA049463965	5S_rRNA	5S ribosomal RNA
ENSRNA049463972	0																																														ENSRNA049463972	5S_rRNA	5S ribosomal RNA
ENSRNA049463978	0																																														ENSRNA049463978	5S_rRNA	5S ribosomal RNA
ENSRNA049463997	0.0241632	0	0	0	0.0220808	0	0	0.0186987	0	0	0	0	0	0	0	0	0	0	0	0	0	0	0	0	0	0	0	0	0	0	0	0	0	0	0	0	0	0	0	0	0	0	0	0	0	0	ENSRNA049463997	5S_rRNA	5S ribosomal RNA
ENSRNA049464005	0																																														ENSRNA049464005	5S_rRNA	5S ribosomal RNA
ENSRNA049464014	0																																														ENSRNA049464014	5S_rRNA	5S ribosomal RNA
ENSRNA049464031	0																																														ENSRNA049464031	5S_rRNA	5S ribosomal RNA
ENSRNA049464050	0.0453145	0	0	0	0	0	0	-0.032881	-0.0634117	-0.0778091	0	0	0	0	0	0	0	0	0	0	0	0	0	0	0	0	0	0	0	0	0	0	0	0	0	0	0	0	0	0	0	0	0	0	0	0	ENSRNA049464050	5S_rRNA	5S ribosomal RNA
ENSRNA049464070	0																																														ENSRNA049464070	5S_rRNA	5S ribosomal RNA
ENSRNA049464087	0.0125639	0	0	0	0	0	0	0	0	0	0	0	0	0	0	0	0	0	0.0230641	0	0	0	0	0	0	0	0	0	0	0	0	0	0	0	0	0	0	0	0	0	0	0	0	0	0	0	ENSRNA049464087	5S_rRNA	5S ribosomal RNA
ENSRNA049464112	0																																														ENSRNA049464112	5S_rRNA	5S ribosomal RNA
ENSRNA049464135	0																																														ENSRNA049464135	5S_rRNA	5S ribosomal RNA
ENSRNA049464147	0																																														ENSRNA049464147	5S_rRNA	5S ribosomal RNA
ENSRNA049464168	0																																														ENSRNA049464168	5S_rRNA	5S ribosomal RNA
ENSRNA049464186	0																																														ENSRNA049464186	5S_rRNA	5S ribosomal RNA
ENSRNA049464195	0																																														ENSRNA049464195	5S_rRNA	5S ribosomal RNA
ENSRNA049464214	0																																														ENSRNA049464214	5S_rRNA	5S ribosomal RNA
ENSRNA049464226	0																																														ENSRNA049464226	5S_rRNA	5S ribosomal RNA
ENSRNA049464239	0																																														ENSRNA049464239	5S_rRNA	5S ribosomal RNA
ENSRNA049464255	0																																														ENSRNA049464255	5S_rRNA	5S ribosomal RNA
ENSRNA049464267	0																																														ENSRNA049464267	5S_rRNA	5S ribosomal RNA
ENSRNA049464292	0																																														ENSRNA049464292	5S_rRNA	5S ribosomal RNA
ENSRNA049464306	0.235444	0	0	0	0.0815488	0	0.0751896	-0.0498979	-0.104381	-0.17065	0.0774029	0.0404036	0.068162	-0.00173348	0.0397167	-0.0521904	0	0	0	0	0	0	0	0	0	0	0	0	0	0	0	0	0	0	0	0	0	0	0	0	0	0	0	0	0	0	ENSRNA049464306	5S_rRNA	5S ribosomal RNA
ENSRNA049464320	0																																														ENSRNA049464320	5S_rRNA	5S ribosomal RNA
ENSRNA049464337	57.5931	0.252152	1.56695	1.21694	-2.04378	1.09389	-0.679418	-0.216871	1.03154	0.677615	-1.19617	0.837169	-0.508686	0.0711441	0.80178	-0.417747	-1.05177	1.95046	0.859198	0	0	0	0	0	0	0	0	0	0	0	0	0	0	0	0	0	0	0	0	0	0	0	0	0	0	0	ENSRNA049464337	Intron_gpI	Group I catalytic intron
ENSRNA049464350	60.309	0.26598	1.55185	1.23491	-2.08148	1.10563	-0.693439	-0.273702	0.970241	0.629001	-1.24748	0.816667	-0.521789	-0.0354328	0.817453	-0.428013	-1.06479	1.92031	0.82413	0	0	0	0	0	0	0	0	0	0	0	0	0	0	0	0	0	0	0	0	0	0	0	0	0	0	0	ENSRNA049464350	Intron_gpI	Group I catalytic intron
ENSRNA049464362	0.0539374	0	0	0	0	0	0.0182866	0	0.0400333	-0.000225357	0	0	0.0132992	0	0	0	0	0	0	0	0	0	0	0	0	0	0	0	0	0	0	0	0	0	0	0	0	0	0	0	0	0	0	0	0	0	ENSRNA049464362	5S_rRNA	5S ribosomal RNA
ENSRNA049464376	0.0819981	-0.0297617	-0.020057	-0.00494713	0	0	0	-0.0064181	-0.0375505	-0.0519479	0.0470225	0	0	0	0	0	0.0251694	0	0	0	0	0	0	0	0	0	0	0	0	0	0	0	0	0	0	0	0	0	0	0	0	0	0	0	0	0	ENSRNA049464376	5S_rRNA	5S ribosomal RNA
ENSRNA049464390	0.142645	-0.0563375	-0.0466328	-0.0580988	0.0220808	0.0225798	0.0182866	0.0331053	0.0141721	-0.000225357	0.0470225	0	0	-0.0293803	-0.0304235	-0.0308448	0	0	0	0	0	0	0	0	0	0	0	0	0	0	0	0	0	0	0	0	0	0	0	0	0	0	0	0	0	0	ENSRNA049464390	5S_rRNA	5S ribosomal RNA
ENSRNA049464406	0.195737	0	0.0596705	0	0	0	0.0182866	-0.0440331	-0.089273	-0.10367	0.0470225	0.0245453	0.0147218	0	0	0	0.0521176	0.0251905	0	0	0	0	0	0	0	0	0	0	0	0	0	0	0	0	0	0	0	0	0	0	0	0	0	0	0	0	ENSRNA049464406	5S_rRNA	5S ribosomal RNA
ENSRNA049464421	0																																														ENSRNA049464421	5S_rRNA	5S ribosomal RNA
ENSRNA049464439	0																																														ENSRNA049464439	5S_rRNA	5S ribosomal RNA
ENSRNA049464459	0.0670005	0	0	0.0482045	-0.0310708	-0.0305719	-0.0348651	0	0	0.0256359	0	0	0	0	0	0	0	0	0	0	0	0	0	0	0	0	0	0	0	0	0	0	0	0	0	0	0	0	0	0	0	0	0	0	0	0	ENSRNA049464459	5S_rRNA	5S ribosomal RNA
ENSRNA049464474	0.0670005	0	0	0.0482045	-0.0310708	-0.0305719	-0.0348651	0	0	0.0256359	0	0	0	0	0	0	0	0	0	0	0	0	0	0	0	0	0	0	0	0	0	0	0	0	0	0	0	0	0	0	0	0	0	0	0	0	ENSRNA049464474	5S_rRNA	5S ribosomal RNA
ENSRNA049464494	0.074089	0.02339	0	0	0.0220808	0	0	-0.0585575	-0.0634117	-0.0519479	0	0	0	0	0	0	0	0	0	0	0	0	0	0	0	0	0	0	0	0	0	0	0	0	0	0	0	0	0	0	0	0	0	0	0	0	ENSRNA049464494	5S_rRNA	5S ribosomal RNA
ENSRNA049464512	0.20005	0	0	0	0.0486567	0	0.0182866	-0.0308596	-0.089273	-0.129532	0	0.0504066	0	0.0252003	0.0234728	0	0	0	0	0	0	0	0	0	0	0	0	0	0	0	0	0	0	0	0	0	0	0	0	0	0	0	0	0	0	0	ENSRNA049464512	5S_rRNA	5S ribosomal RNA
ENSRNA049464522	0																																														ENSRNA049464522	5S_rRNA	5S ribosomal RNA
ENSRNA049464540	0																																														ENSRNA049464540	5S_rRNA	5S ribosomal RNA
ENSRNA049464559	0.0384691	-0.0297617	-0.020057	-0.031523	-0.0310708	-0.0305719	-0.0348651	0	0	0	0	0	0	0	0	0	0	0.0251905	0	0	0	0	0	0	0	0	0	0	0	0	0	0	0	0	0	0	0	0	0	0	0	0	0	0	0	0	ENSRNA049464559	5S_rRNA	5S ribosomal RNA
ENSRNA049464588	0.0867469	0	0	0	0	0.0225798	0.0182866	0.110435	0	0	0	0	0.0136734	0	0	0	0	0	0	0	0	0	0	0	0	0	0	0	0	0	0	0	0	0	0	0	0	0	0	0	0	0	0	0	0	0	ENSRNA049464588	5S_rRNA	5S ribosomal RNA
ENSRNA049464604	0																																														ENSRNA049464604	5S_rRNA	5S ribosomal RNA
ENSRNA049464626	0.0834449	0	0.0330947	0	-0.004495	-0.0305719	-0.00828928	-0.0325352	-0.0375505	-0.0519479	0	0	0	0	0.0234728	0	0	0	0	0	0	0	0	0	0	0	0	0	0	0	0	0	0	0	0	0	0	0	0	0	0	0	0	0	0	0	ENSRNA049464626	5S_rRNA	5S ribosomal RNA
ENSRNA049464636	0																																														ENSRNA049464636	5S_rRNA	5S ribosomal RNA
ENSRNA049464650	0.0643734	0	0	0	0.0220808	0	0	-0.0325826	-0.0634117	-0.0778091	0	0	0.0132999	0	0	0	0	0	0	0	0	0	0	0	0	0	0	0	0	0	0	0	0	0	0	0	0	0	0	0	0	0	0	0	0	0	ENSRNA049464650	5S_rRNA	5S ribosomal RNA
ENSRNA049464671	0																																														ENSRNA049464671	5S_rRNA	5S ribosomal RNA
ENSRNA049464685	0																																														ENSRNA049464685	5S_rRNA	5S ribosomal RNA
ENSRNA049464702	0																																														ENSRNA049464702	5S_rRNA	5S ribosomal RNA
ENSRNA049464710	0.150949	-0.0563375	-0.0466328	-0.031523	0.0220808	0	0	-0.0315302	-0.0634117	-0.0260866	0	0	0.0143523	0	0	0.0230515	0	0.0251905	0	0	0	0	0	0	0	0	0	0	0	0	0	0	0	0	0	0	0	0	0	0	0	0	0	0	0	0	ENSRNA049464710	5S_rRNA	5S ribosomal RNA
ENSRNA049464722	0.0178162	0	0	0	0	0	0	-0.0332917	-0.0375505	-0.0519479	0	0	0	0	0	0	0	0	0	0	0	0	0	0	0	0	0	0	0	0	0	0	0	0	0	0	0	0	0	0	0	0	0	0	0	0	ENSRNA049464722	5S_rRNA	5S ribosomal RNA
ENSRNA049464747	0.0373071	0	0	0	0	0	0	0.0188422	0.0141721	0	0	0	0.0130022	0	0	0	0	0	0	0	0	0	0	0	0	0	0	0	0	0	0	0	0	0	0	0	0	0	0	0	0	0	0	0	0	0	ENSRNA049464747	5S_rRNA	5S ribosomal RNA
ENSRNA049464762	0.0241632	0	0	0	0.0220808	0	0	0.0186987	0	0	0	0	0	0	0	0	0	0	0	0	0	0	0	0	0	0	0	0	0	0	0	0	0	0	0	0	0	0	0	0	0	0	0	0	0	0	ENSRNA049464762	5S_rRNA	5S ribosomal RNA
ENSRNA049464777	0.039013	0	0	0	0.0220808	0	0	-0.00701567	-0.0375505	-0.0519479	0	0	0	0	0	0	0	0	0	0	0	0	0	0	0	0	0	0	0	0	0	0	0	0	0	0	0	0	0	0	0	0	0	0	0	0	ENSRNA049464777	5S_rRNA	5S ribosomal RNA
ENSRNA049464790	0.0400249	-0.0297617	-0.020057	-0.031523	0.0220808	0	0	0.0188496	0	0	0	0	0	0	0	0	0	0	0	0	0	0	0	0	0	0	0	0	0	0	0	0	0	0	0	0	0	0	0	0	0	0	0	0	0	0	ENSRNA049464790	5S_rRNA	5S ribosomal RNA
ENSRNA049464800	0.0241632	0	0	0	0.0220808	0	0	0.0186987	0	0	0	0	0	0	0	0	0	0	0	0	0	0	0	0	0	0	0	0	0	0	0	0	0	0	0	0	0	0	0	0	0	0	0	0	0	0	ENSRNA049464800	5S_rRNA	5S ribosomal RNA
ENSRNA049464813	0.0127486	0	0	0	0	0	0	0	0	0	0	0.0245453	0	0	0	0	0	0	0	0	0	0	0	0	0	0	0	0	0	0	0	0	0	0	0	0	0	0	0	0	0	0	0	0	0	0	ENSRNA049464813	5S_rRNA	5S ribosomal RNA
ENSRNA049464827	0																																														ENSRNA049464827	5S_rRNA	5S ribosomal RNA
ENSRNA049464844	0																																														ENSRNA049464844	5S_rRNA	5S ribosomal RNA
ENSRNA049464856	0																																														ENSRNA049464856	5S_rRNA	5S ribosomal RNA
ENSRNA049464873	0																																														ENSRNA049464873	5S_rRNA	5S ribosomal RNA
ENSRNA049464885	0																																														ENSRNA049464885	5S_rRNA	5S ribosomal RNA
ENSRNA049464898	0																																														ENSRNA049464898	5S_rRNA	5S ribosomal RNA
ENSRNA049464909	0																																														ENSRNA049464909	5S_rRNA	5S ribosomal RNA
ENSRNA049464920	0																																														ENSRNA049464920	5S_rRNA	5S ribosomal RNA
ENSRNA049464932	0																																														ENSRNA049464932	5S_rRNA	5S ribosomal RNA
ENSRNA049464947	0																																														ENSRNA049464947	5S_rRNA	5S ribosomal RNA
ENSRNA049464964	0.0423171	-0.0297617	-0.020057	-0.031523	0	0.0225798	0.0182866	0	0	0	0	0	0	0	0	0	0	0	0	0	0	0	0	0	0	0	0	0	0	0	0	0	0	0	0	0	0	0	0	0	0	0	0	0	0	0	ENSRNA049464964	5S_rRNA	5S ribosomal RNA
ENSRNA049464982	0																																														ENSRNA049464982	5S_rRNA	5S ribosomal RNA
ENSRNA049464992	0.0423171	-0.0297617	-0.020057	-0.031523	0	0.0225798	0.0182866	0	0	0	0	0	0	0	0	0	0	0	0	0	0	0	0	0	0	0	0	0	0	0	0	0	0	0	0	0	0	0	0	0	0	0	0	0	0	0	ENSRNA049464992	5S_rRNA	5S ribosomal RNA
ENSRNA049465007	0																																														ENSRNA049465007	5S_rRNA	5S ribosomal RNA
ENSRNA049465019	0																																														ENSRNA049465019	5S_rRNA	5S ribosomal RNA
ENSRNA049465032	0																																														ENSRNA049465032	5S_rRNA	5S ribosomal RNA
ENSRNA049465047	0																																														ENSRNA049465047	5S_rRNA	5S ribosomal RNA
ENSRNA049465063	0.0220112	0	0	0	0	0	0	0.044673	0	0	0	0	0	0	0	0	0	0	0	0	0	0	0	0	0	0	0	0	0	0	0	0	0	0	0	0	0	0	0	0	0	0	0	0	0	0	ENSRNA049465063	5S_rRNA	5S ribosomal RNA
ENSRNA049465073	0																																														ENSRNA049465073	5S_rRNA	5S ribosomal RNA
ENSRNA049465084	0																																														ENSRNA049465084	5S_rRNA	5S ribosomal RNA
ENSRNA049465098	0																																														ENSRNA049465098	5S_rRNA	5S ribosomal RNA
ENSRNA049465112	0.0331053	0	0	0.0216287	-0.0310708	-0.0305719	-0.0348651	0	0	0	0	0	0	0	0	0	0	0	0	0	0	0	0	0	0	0	0	0	0	0	0	0	0	0	0	0	0	0	0	0	0	0	0	0	0	0	ENSRNA049465112	5S_rRNA	5S ribosomal RNA
ENSRNA049465136	0.0670005	0	0	0.0482045	-0.0310708	-0.0305719	-0.0348651	0	0	0.0256359	0	0	0	0	0	0	0	0	0	0	0	0	0	0	0	0	0	0	0	0	0	0	0	0	0	0	0	0	0	0	0	0	0	0	0	0	ENSRNA049465136	5S_rRNA	5S ribosomal RNA
ENSRNA049465150	0.0772149	0	0	0.0482045	-0.0310708	-0.0305719	-0.0348651	0	0	0.0256359	0.0211612	0	0	0	0	0	0	0	0	0	0	0	0	0	0	0	0	0	0	0	0	0	0	0	0	0	0	0	0	0	0	0	0	0	0	0	ENSRNA049465150	5S_rRNA	5S ribosomal RNA
ENSRNA049465164	0.0301019	0	0	0	0.0220808	0	0	0.0317613	0	0	0	0	0	0	0	0	0	0	0	0	0	0	0	0	0	0	0	0	0	0	0	0	0	0	0	0	0	0	0	0	0	0	0	0	0	0	ENSRNA049465164	5S_rRNA	5S ribosomal RNA
ENSRNA049465179	0																																														ENSRNA049465179	5S_rRNA	5S ribosomal RNA
ENSRNA049465193	0.196575	0.02339	0.0330947	0	0.0220808	0	0	-0.00526845	-0.0634117	-0.0519479	0.0470225	-0.0271772	-0.0112249	0	0	0	-0.0287269	-0.0287058	-0.0308322	0	0	0	0	0	0	0	0	0	0	0	0	0	0	0	0	0	0	0	0	0	0	0	0	0	0	0	ENSRNA049465193	5S_rRNA	5S ribosomal RNA
ENSRNA049465207	0																																														ENSRNA049465207	5S_rRNA	5S ribosomal RNA
ENSRNA049465222	0																																														ENSRNA049465222	5S_rRNA	5S ribosomal RNA
ENSRNA049465239	0.10234	-0.0297617	-0.020057	-0.031523	0.0486567	0	0	-0.0323924	-0.0375505	-0.0519479	-0.0305613	-0.00131595	-0.0382324	0	0.0234728	0	0	0	0	0	0	0	0	0	0	0	0	0	0	0	0	0	0	0	0	0	0	0	0	0	0	0	0	0	0	0	ENSRNA049465239	5S_rRNA	5S ribosomal RNA
ENSRNA049465246	0.100734	-0.0563375	-0.020057	-0.0580988	0	0	0	-0.0323924	-0.0375505	-0.0519479	-0.0305613	-0.00131595	-0.0382324	0	0.0234728	0	0	0	0	0	0	0	0	0	0	0	0	0	0	0	0	0	0	0	0	0	0	0	0	0	0	0	0	0	0	0	ENSRNA049465246	5S_rRNA	5S ribosomal RNA
ENSRNA049465261	0.193018	-0.0297617	-0.020057	-0.031523	-0.0310708	-0.0305719	-0.0348651	-0.0312502	-0.0116892	-0.0778091	0.0470225	0.0504066	0.04061	0	0.0234728	0	0	0	0	0	0	0	0	0	0	0	0	0	0	0	0	0	0	0	0	0	0	0	0	0	0	0	0	0	0	0	ENSRNA049465261	5S_rRNA	5S ribosomal RNA
ENSRNA049465273	0.257041	0.0545065	0.0361022	0	-0.00490348	-0.0333501	-0.00904256	-0.0896315	-0.0971482	-0.0846731	-0.00511466	-0.0295747	-0.0398427	0.0280703	0	0	0.0274917	0	0	0	0	0	0	0	0	0	0	0	0	0	0	0	0	0	0	0	0	0	0	0	0	0	0	0	0	0	ENSRNA049465273	5S_rRNA	5S ribosomal RNA
ENSRNA049465288	0.224493	-0.0950317	-0.0455124	-0.0974357	-0.0424086	-0.0417275	-0.011314	-0.00635409	-0.0507546	-0.0702147	-0.00635276	-0.0367337	0.0206911	0.0723948	0	0	0	0	0	0	0	0	0	0	0	0	0	0	0	0	0	0	0	0	0	0	0	0	0	0	0	0	0	0	0	0	ENSRNA049465288	5S_rRNA	5S ribosomal RNA
ENSRNA049465305	0.0310736	-0.0297617	-0.020057	-0.031523	0	0	0	0	0	0	-0.0176307	-0.0142466	-0.0259707	0	0	0	0	0.0251905	0	0	0	0	0	0	0	0	0	0	0	0	0	0	0	0	0	0	0	0	0	0	0	0	0	0	0	0	ENSRNA049465305	5S_rRNA	5S ribosomal RNA
ENSRNA049465316	0.0746751	-0.0563375	-0.0466328	-0.0580988	-0.0310708	-0.0305719	-0.0348651	0	0	0	0.0211612	0.0245453	0	-0.0302672	-0.0304235	-0.0308448	0	0	0	0	0	0	0	0	0	0	0	0	0	0	0	0	0	0	0	0	0	0	0	0	0	0	0	0	0	0	ENSRNA049465316	5S_rRNA	5S ribosomal RNA
ENSRNA049465328	0.0241632	0	0	0	0.0220808	0	0	0.0186987	0	0	0	0	0	0	0	0	0	0	0	0	0	0	0	0	0	0	0	0	0	0	0	0	0	0	0	0	0	0	0	0	0	0	0	0	0	0	ENSRNA049465328	5S_rRNA	5S ribosomal RNA
ENSRNA049465339	0.0157072	0	0	0	0	0	0	0	0	0	0.0211612	0	0	0	0	0	0	0	0	0	0	0	0	0	0	0	0	0	0	0	0	0	0	0	0	0	0	0	0	0	0	0	0	0	0	0	ENSRNA049465339	5S_rRNA	5S ribosomal RNA
ENSRNA049465351	0.238081	-0.0177746	0.0213708	-0.019675	0.0524988	-0.0329859	-0.00894383	-0.0608638	-0.068274	-0.139464	-0.0189825	-0.0292611	-0.0395802	0	0	0	-0.0310296	-0.0310068	-0.0333037	0	0	0	0	0	0	0	0	0	0	0	0	0	0	0	0	0	0	0	0	0	0	0	0	0	0	0	ENSRNA049465351	5S_rRNA	5S ribosomal RNA
ENSRNA049465363	0.136493	-0.0164738	0.0198068	-0.018235	0.0220808	0	0.0182866	-0.0576199	-0.089273	-0.10367	0.0211612	0	0.0141238	0	0	0	-0.0287269	-0.0287058	-0.0308322	0	0	0	0	0	0	0	0	0	0	0	0	0	0	0	0	0	0	0	0	0	0	0	0	0	0	0	ENSRNA049465363	5S_rRNA	5S ribosomal RNA
ENSRNA049465375	0.162657	-0.0297617	-0.020057	-0.031523	0.0220808	0	0	-0.0834145	-0.115134	-0.129532	0	0.0762678	0	0	0.0234728	0	0	0	0	0	0	0	0	0	0	0	0	0	0	0	0	0	0	0	0	0	0	0	0	0	0	0	0	0	0	0	ENSRNA049465375	5S_rRNA	5S ribosomal RNA
ENSRNA049465394	0.182277	-0.0297617	-0.020057	-0.031523	-0.004495	-0.0305719	-0.0348651	0.0206004	-0.0375505	-0.0519479	0.0211612	-0.00131595	0.0147603	0.0250416	0.0234728	0	0	0	0	0	0	0	0	0	0	0	0	0	0	0	0	0	0	0	0	0	0	0	0	0	0	0	0	0	0	0	ENSRNA049465394	5S_rRNA	5S ribosomal RNA
ENSRNA049465402	0																																														ENSRNA049465402	5S_rRNA	5S ribosomal RNA
ENSRNA049465416	0.0481893	0	0	0	0	0	0.0448624	0	0.0141721	0	0	0	0.0131564	0	0	0	0	0	0	0	0	0	0	0	0	0	0	0	0	0	0	0	0	0	0	0	0	0	0	0	0	0	0	0	0	0	ENSRNA049465416	5S_rRNA	5S ribosomal RNA
ENSRNA049465425	0.0374324	0	0	0	0	0	0.0448624	0	0	0	0	0	0.0130096	0	0	0	0	0	0	0	0	0	0	0	0	0	0	0	0	0	0	0	0	0	0	0	0	0	0	0	0	0	0	0	0	0	ENSRNA049465425	5S_rRNA	5S ribosomal RNA
ENSRNA049465440	0.0292857	0	0	0	-0.0310708	-0.0305719	-0.0348651	0	0	0	0.0211612	0	0	0	0	0	0	0	0	0	0	0	0	0	0	0	0	0	0	0	0	0	0	0	0	0	0	0	0	0	0	0	0	0	0	0	ENSRNA049465440	5S_rRNA	5S ribosomal RNA
ENSRNA049465459	0																																														ENSRNA049465459	5S_rRNA	5S ribosomal RNA
ENSRNA049465472	0																																														ENSRNA049465472	5S_rRNA	5S ribosomal RNA
ENSRNA049465486	0																																														ENSRNA049465486	5S_rRNA	5S ribosomal RNA
ENSRNA049465500	0																																														ENSRNA049465500	5S_rRNA	5S ribosomal RNA
ENSRNA049465518	0.0720652	0	0	0	0	0.0225798	0	0.0451176	0.0141721	0	0	0.0245453	0	0	0	0	0	0	0	0	0	0	0	0	0	0	0	0	0	0	0	0	0	0	0	0	0	0	0	0	0	0	0	0	0	0	ENSRNA049465518	5S_rRNA	5S ribosomal RNA
ENSRNA049465529	0.0710166	-0.0297617	-0.020057	-0.031523	0.0220808	0	0	0	0	0	0.0211612	0.0245453	0	-0.0304311	-0.0304235	-0.0308448	0	0	0	0	0	0	0	0	0	0	0	0	0	0	0	0	0	0	0	0	0	0	0	0	0	0	0	0	0	0	ENSRNA049465529	5S_rRNA	5S ribosomal RNA
ENSRNA049465537	0.0358733	-0.0297617	-0.020057	-0.031523	0	0	0	0	0	0	0.0211612	0	0	-0.0307544	-0.0304235	-0.0308448	0	0	0	0	0	0	0	0	0	0	0	0	0	0	0	0	0	0	0	0	0	0	0	0	0	0	0	0	0	0	ENSRNA049465537	5S_rRNA	5S ribosomal RNA
ENSRNA049465551	0																																														ENSRNA049465551	5S_rRNA	5S ribosomal RNA
ENSRNA049465568	0																																														ENSRNA049465568	5S_rRNA	5S ribosomal RNA
ENSRNA049465578	0																																														ENSRNA049465578	5S_rRNA	5S ribosomal RNA
ENSRNA049465588	0																																														ENSRNA049465588	5S_rRNA	5S ribosomal RNA
ENSRNA049465599	0.0136173	0	0	0	0	0	0.0182866	0	0	0	0	0	0	0	0	0	0	0	0	0	0	0	0	0	0	0	0	0	0	0	0	0	0	0	0	0	0	0	0	0	0	0	0	0	0	0	ENSRNA049465599	5S_rRNA	5S ribosomal RNA
ENSRNA049465613	0.11789	-0.0297617	-0.020057	-0.031523	0	0	0	-0.0319891	-0.0634117	-0.0778091	0.0211612	0.0504066	0.0138934	0	0.0234728	0	0	0	0	0	0	0	0	0	0	0	0	0	0	0	0	0	0	0	0	0	0	0	0	0	0	0	0	0	0	0	ENSRNA049465613	5S_rRNA	5S ribosomal RNA
ENSRNA049465626	0.0241632	0	0	0	0.0220808	0	0	0.0186987	0	0	0	0	0	0	0	0	0	0	0	0	0	0	0	0	0	0	0	0	0	0	0	0	0	0	0	0	0	0	0	0	0	0	0	0	0	0	ENSRNA049465626	5S_rRNA	5S ribosomal RNA
ENSRNA049465644	0.0077129	0	0	0	0.00879292	0	0	0	0	0	0	0	0	0	0	0	0	0	0	0	0	0	0	0	0	0	0	0	0	0	0	0	0	0	0	0	0	0	0	0	0	0	0	0	0	0	ENSRNA049465644	5S_rRNA	5S ribosomal RNA
ENSRNA049465661	0.0473031	0	0	0	0.00879292	0	0	0	0.0141721	-0.000225357	-0.00470005	-0.0271772	-0.0386158	0	0	0	0	0	0	0	0	0	0	0	0	0	0	0	0	0	0	0	0	0	0	0	0	0	0	0	0	0	0	0	0	0	ENSRNA049465661	5S_rRNA	5S ribosomal RNA
ENSRNA049465673	0.0936892	0	0	0	0	0	0.0182866	-0.0581211	-0.0375505	-0.0260866	0.0211612	0.0245453	0	0	0	0	0	0	0	0	0	0	0	0	0	0	0	0	0	0	0	0	0	0	0	0	0	0	0	0	0	0	0	0	0	0	ENSRNA049465673	5S_rRNA	5S ribosomal RNA
ENSRNA049465683	0.0774492	-0.0297617	-0.020057	-0.031523	-0.004495	-0.0305719	-0.0348651	0.00623779	0	0	0.0211612	0	0	0	0	0	0	0.0251905	0	0	0	0	0	0	0	0	0	0	0	0	0	0	0	0	0	0	0	0	0	0	0	0	0	0	0	0	ENSRNA049465683	5S_rRNA	5S ribosomal RNA
ENSRNA049465696	0.108184	0	0	0	0	0	0	-0.0838396	-0.0375505	-0.0519479	0.0211612	0.0245453	0	0	0	0	0	0	0	0	0	0	0	0	0	0	0	0	0	0	0	0	0	0	0	0	0	0	0	0	0	0	0	0	0	0	ENSRNA049465696	5S_rRNA	5S ribosomal RNA
ENSRNA049465705	0.0660263	-0.0297617	0.00651885	-0.031523	-0.0310708	-0.0305719	-0.0348651	0	0	0	0.0211612	0	0	-0.0304267	-0.0304235	-0.0308448	0	0	0	0	0	0	0	0	0	0	0	0	0	0	0	0	0	0	0	0	0	0	0	0	0	0	0	0	0	0	ENSRNA049465705	5S_rRNA	5S ribosomal RNA
ENSRNA049465717	0.0355331	0	0	0	0	0	0	0	0	0	0.0211612	0.0245453	0	-0.0307589	-0.0304235	-0.0308448	0	0	0	0	0	0	0	0	0	0	0	0	0	0	0	0	0	0	0	0	0	0	0	0	0	0	0	0	0	0	ENSRNA049465717	5S_rRNA	5S ribosomal RNA
ENSRNA049465729	0.0151888	0	0	0	0	0	0	0	0	0	0	0	0	0	0	0	0	0.0251905	0	0	0	0	0	0	0	0	0	0	0	0	0	0	0	0	0	0	0	0	0	0	0	0	0	0	0	0	ENSRNA049465729	5S_rRNA	5S ribosomal RNA
ENSRNA049465741	0.0151888	0	0	0	0	0	0	0	0	0	0	0	0	0	0	0	0	0.0251905	0	0	0	0	0	0	0	0	0	0	0	0	0	0	0	0	0	0	0	0	0	0	0	0	0	0	0	0	ENSRNA049465741	5S_rRNA	5S ribosomal RNA
ENSRNA049465758	0.0151888	0	0	0	0	0	0	0	0	0	0	0	0	0	0	0	0	0.0251905	0	0	0	0	0	0	0	0	0	0	0	0	0	0	0	0	0	0	0	0	0	0	0	0	0	0	0	0	ENSRNA049465758	5S_rRNA	5S ribosomal RNA
ENSRNA049465777	0.0151888	0	0	0	0	0	0	0	0	0	0	0	0	0	0	0	0	0.0251905	0	0	0	0	0	0	0	0	0	0	0	0	0	0	0	0	0	0	0	0	0	0	0	0	0	0	0	0	ENSRNA049465777	5S_rRNA	5S ribosomal RNA
ENSRNA049465790	0.0151888	0	0	0	0	0	0	0	0	0	0	0	0	0	0	0	0	0.0251905	0	0	0	0	0	0	0	0	0	0	0	0	0	0	0	0	0	0	0	0	0	0	0	0	0	0	0	0	ENSRNA049465790	5S_rRNA	5S ribosomal RNA
ENSRNA049465804	0.0151888	0	0	0	0	0	0	0	0	0	0	0	0	0	0	0	0	0.0251905	0	0	0	0	0	0	0	0	0	0	0	0	0	0	0	0	0	0	0	0	0	0	0	0	0	0	0	0	ENSRNA049465804	5S_rRNA	5S ribosomal RNA
ENSRNA049465815	0																																														ENSRNA049465815	5S_rRNA	5S ribosomal RNA
ENSRNA049465831	0.350869	-0.0319501	-0.123512	-0.201925	-0.0640448	-0.0630163	-0.0718657	-0.0588543	-0.0757828	-0.206935	0.12015	0	0.0846992	0	0	0	0.0526634	0	0	0	0	0	0	0	0	0	0	0	0	0	0	0	0	0	0	0	0	0	0	0	0	0	0	0	0	0	ENSRNA049465831	5S_rRNA	5S ribosomal RNA
ENSRNA049465844	0																																														ENSRNA049465844	5S_rRNA	5S ribosomal RNA
ENSRNA049465865	0																																														ENSRNA049465865	5S_rRNA	5S ribosomal RNA
ENSRNA049465878	0.215113	-0.0297617	0.00651885	0.0482045	-0.004495	-0.0305719	-0.0348651	-0.0308879	-0.0375505	-0.0519479	0.0470225	0.0245453	0.0410886	0	0	0	-0.00177874	-0.055654	-0.0577804	0	0	0	0	0	0	0	0	0	0	0	0	0	0	0	0	0	0	0	0	0	0	0	0	0	0	0	ENSRNA049465878	5S_rRNA	5S ribosomal RNA
ENSRNA049465895	0.171849	-0.0297617	-0.020057	0.0747804	0.0220808	0	0	-0.0312639	-0.0116892	-0.0519479	-0.0176307	-0.0142466	0.0537597	-0.00180762	-0.0304235	-0.0308448	0	0.0251905	0	0	0	0	0	0	0	0	0	0	0	0	0	0	0	0	0	0	0	0	0	0	0	0	0	0	0	0	ENSRNA049465895	5S_rRNA	5S ribosomal RNA
ENSRNA049465908	0.0272347	0	0	0	0	0	0.0448624	0	0	0	0	0	0	0	0	0	0	0	0	0	0	0	0	0	0	0	0	0	0	0	0	0	0	0	0	0	0	0	0	0	0	0	0	0	0	0	ENSRNA049465908	5S_rRNA	5S ribosomal RNA
ENSRNA049465920	0.0367981	0	0	0	0	0.0225798	0.0448624	0	0	0	0	0	0	0	0	0	0	0	0	0	0	0	0	0	0	0	0	0	0	0	0	0	0	0	0	0	0	0	0	0	0	0	0	0	0	0	ENSRNA049465920	5S_rRNA	5S ribosomal RNA
ENSRNA049465936	0.0898004	0.02339	0	0	0.0220808	0	0	0.045569	0	-0.000225357	-0.0305613	-0.0271772	-0.01211	0	0	0	-0.0287269	-0.0287058	-0.0308322	0	0	0	0	0	0	0	0	0	0	0	0	0	0	0	0	0	0	0	0	0	0	0	0	0	0	0	ENSRNA049465936	5S_rRNA	5S ribosomal RNA
ENSRNA049465950	0.0601644	0	0	0	0	0	0	-0.0585954	-0.089273	-0.10367	0	0	0	0	0	0	0	0	0	0	0	0	0	0	0	0	0	0	0	0	0	0	0	0	0	0	0	0	0	0	0	0	0	0	0	0	ENSRNA049465950	5S_rRNA	5S ribosomal RNA
ENSRNA049465965	0.0334461	0.02339	0	0	0	0	0	0	0	0	0.0211612	0	0	0	0	0	0	0	0	0	0	0	0	0	0	0	0	0	0	0	0	0	0	0	0	0	0	0	0	0	0	0	0	0	0	0	ENSRNA049465965	5S_rRNA	5S ribosomal RNA
ENSRNA049465985	0																																														ENSRNA049465985	5S_rRNA	5S ribosomal RNA
ENSRNA049465995	0.0298309	0.02339	0	0	0	0	0	0.0186987	0	0	0	0	0	0	0	0	0	0	0	0	0	0	0	0	0	0	0	0	0	0	0	0	0	0	0	0	0	0	0	0	0	0	0	0	0	0	ENSRNA049465995	5S_rRNA	5S ribosomal RNA
ENSRNA049466009	0.0298309	0.02339	0	0	0	0	0	0.0186987	0	0	0	0	0	0	0	0	0	0	0	0	0	0	0	0	0	0	0	0	0	0	0	0	0	0	0	0	0	0	0	0	0	0	0	0	0	0	ENSRNA049466009	5S_rRNA	5S ribosomal RNA
ENSRNA049466023	0.0456926	-0.00318583	-0.020057	-0.031523	0	0	0	0.0188496	0	0	0	0	0	0	0	0	0	0	0	0	0	0	0	0	0	0	0	0	0	0	0	0	0	0	0	0	0	0	0	0	0	0	0	0	0	0	ENSRNA049466023	5S_rRNA	5S ribosomal RNA
ENSRNA049466032	0.0151888	0	0	0	0	0	0	0	0	0	0	0	0	0	0	0	0	0.0251905	0	0	0	0	0	0	0	0	0	0	0	0	0	0	0	0	0	0	0	0	0	0	0	0	0	0	0	0	ENSRNA049466032	5S_rRNA	5S ribosomal RNA
ENSRNA049466043	0.351803	-0.154345	-0.0553204	-0.160246	0.210034	0	0.125796	-0.0426846	-0.0313637	-0.211214	-0.0123783	0.132753	-0.0251606	0.00076157	-0.0098275	-0.0872233	0	0	0	0	0	0	0	0	0	0	0	0	0	0	0	0	0	0	0	0	0	0	0	0	0	0	0	0	0	0	ENSRNA049466043	5S_rRNA	5S ribosomal RNA
ENSRNA049466056	0																																														ENSRNA049466056	5S_rRNA	5S ribosomal RNA
ENSRNA049466066	0																																														ENSRNA049466066	5S_rRNA	5S ribosomal RNA
ENSRNA049466079	0																																														ENSRNA049466079	5S_rRNA	5S ribosomal RNA
ENSRNA049466092	0																																														ENSRNA049466092	5S_rRNA	5S ribosomal RNA
ENSRNA049466109	0.0367981	0	0	0	0	0.0225798	0.0448624	0	0	0	0	0	0	0	0	0	0	0	0	0	0	0	0	0	0	0	0	0	0	0	0	0	0	0	0	0	0	0	0	0	0	0	0	0	0	0	ENSRNA049466109	5S_rRNA	5S ribosomal RNA
ENSRNA049466122	0.0977051	0	0	0.0482045	-0.0310708	-0.0305719	-0.0348651	0.0194472	0	0.0256359	0	0	0	-0.030107	-0.0304235	-0.0308448	0	0	0	0	0	0	0	0	0	0	0	0	0	0	0	0	0	0	0	0	0	0	0	0	0	0	0	0	0	0	ENSRNA049466122	5S_rRNA	5S ribosomal RNA
ENSRNA049466133	0.150949	-0.0563375	-0.0466328	-0.031523	0.0220808	0	0	-0.0315302	-0.0634117	-0.0260866	0	0	0.0143523	0	0	0.0230515	0	0.0251905	0	0	0	0	0	0	0	0	0	0	0	0	0	0	0	0	0	0	0	0	0	0	0	0	0	0	0	0	ENSRNA049466133	5S_rRNA	5S ribosomal RNA
ENSRNA049466149	0.36753	0.282167	0.119546	0	-0.013749	-0.206431	-0.124485	-0.188681	-0.128274	-0.262051	0.198689	-0.179014	-0.0312206	0.102332	0	0	0.0943716	0	0	0	0	0	0	0	0	0	0	0	0	0	0	0	0	0	0	0	0	0	0	0	0	0	0	0	0	0	ENSRNA049466149	5S_rRNA	5S ribosomal RNA
ENSRNA049466164	0.150949	-0.0563375	-0.0466328	-0.031523	0.0220808	0	0	-0.0315302	-0.0634117	-0.0260866	0	0	0.0143523	0	0	0.0230515	0	0.0251905	0	0	0	0	0	0	0	0	0	0	0	0	0	0	0	0	0	0	0	0	0	0	0	0	0	0	0	0	ENSRNA049466164	5S_rRNA	5S ribosomal RNA
ENSRNA049466177	0.21719	-0.0297617	-0.020057	-0.00494713	0.0486567	-0.0305719	-0.0348651	-0.0569435	-0.089273	-0.10367	0.0470225	0.0245453	0	-0.0288114	-0.00347531	-0.0308448	0	0	0	0	0	0	0	0	0	0	0	0	0	0	0	0	0	0	0	0	0	0	0	0	0	0	0	0	0	0	ENSRNA049466177	5S_rRNA	5S ribosomal RNA
ENSRNA049466190	0.0223554	0	0	0.0216287	0	0	0	0	0	0	0	0	0.0128587	0	0	0	0	0	0	0	0	0	0	0	0	0	0	0	0	0	0	0	0	0	0	0	0	0	0	0	0	0	0	0	0	0	ENSRNA049466190	5S_rRNA	5S ribosomal RNA
ENSRNA049466203	0.0223554	0	0	0.0216287	0	0	0	0	0	0	0	0	0.0128587	0	0	0	0	0	0	0	0	0	0	0	0	0	0	0	0	0	0	0	0	0	0	0	0	0	0	0	0	0	0	0	0	0	ENSRNA049466203	5S_rRNA	5S ribosomal RNA
ENSRNA049466212	0.151409	0	0	0	0.0220808	0	0	-0.00542406	-0.0375505	0.0256359	0.0211612	0.0245453	0	-0.0291583	-0.0304235	-0.0308448	0	0	0	0	0	0	0	0	0	0	0	0	0	0	0	0	0	0	0	0	0	0	0	0	0	0	0	0	0	0	ENSRNA049466212	5S_rRNA	5S ribosomal RNA
ENSRNA049466228	0.0936308	0	0	0	-0.004495	-0.0305719	-0.0348651	0.0455683	0	0.0256359	0.0211612	0	0	0	0	0	0	0.0251905	0	0	0	0	0	0	0	0	0	0	0	0	0	0	0	0	0	0	0	0	0	0	0	0	0	0	0	0	ENSRNA049466228	5S_rRNA	5S ribosomal RNA
ENSRNA049466238	0.0850358	0	0	0	0.0220808	0	0	0.0455643	0	0.0514972	-0.0305613	-0.0271772	-0.0380924	-0.0299557	-0.0304235	-0.0308448	0	0	0	0	0	0	0	0	0	0	0	0	0	0	0	0	0	0	0	0	0	0	0	0	0	0	0	0	0	0	ENSRNA049466238	5S_rRNA	5S ribosomal RNA
ENSRNA049466257	0.114944	-0.0297617	0.00651885	-0.031523	-0.004495	-0.0305719	-0.0348651	0.0457171	0	0.0256359	0	0.0245453	0	0	0	0	0	0	0	0	0	0	0	0	0	0	0	0	0	0	0	0	0	0	0	0	0	0	0	0	0	0	0	0	0	0	ENSRNA049466257	5S_rRNA	5S ribosomal RNA
ENSRNA049466274	0.193499	-0.0563375	-0.020057	-0.0580988	0.0220808	-0.0305719	-0.0348651	0	0.0141721	-0.000225357	-0.0822838	-0.0788997	-0.010527	0	0	0.0230515	0.0251694	0	0.0230641	0	0	0	0	0	0	0	0	0	0	0	0	0	0	0	0	0	0	0	0	0	0	0	0	0	0	0	ENSRNA049466274	5S_rRNA	5S ribosomal RNA
ENSRNA049466290	0.249099	-0.0321637	0.00704498	-0.0340672	0.023863	-0.0330393	-0.0089583	-0.0887847	-0.0404933	-0.111795	-0.0887324	-0.0571951	-0.0950852	0.0279908	0.0253961	0.0249401	0	0	0.0249538	0	0	0	0	0	0	0	0	0	0	0	0	0	0	0	0	0	0	0	0	0	0	0	0	0	0	0	ENSRNA049466290	5S_rRNA	5S ribosomal RNA
ENSRNA049466307	0.286336	-0.167612	-0.0162954	-0.171852	0.0531559	0	0	-0.0693865	0.0328729	-0.119529	-0.130875	-0.183012	-0.0217908	0.132513	0	0.0566086	0	0	0.0521872	0	0	0	0	0	0	0	0	0	0	0	0	0	0	0	0	0	0	0	0	0	0	0	0	0	0	0	ENSRNA049466307	5S_rRNA	5S ribosomal RNA
ENSRNA049466313	0.0483293	0	0	0	0	0	0	0	0	0	-0.00470005	-0.0530385	-0.0645525	0	0	0	0	0	0	0	0	0	0	0	0	0	0	0	0	0	0	0	0	0	0	0	0	0	0	0	0	0	0	0	0	0	ENSRNA049466313	5S_rRNA	5S ribosomal RNA
ENSRNA049466332	0.0624071	0	0	0	0	0	0.0182866	0	0	0	-0.00470005	-0.0530385	-0.0644016	0	0	0	0	0	0	0	0	0	0	0	0	0	0	0	0	0	0	0	0	0	0	0	0	0	0	0	0	0	0	0	0	0	ENSRNA049466332	5S_rRNA	5S ribosomal RNA
ENSRNA049466340	0.0824466	0.02339	0	0	0	0	0	0	0	0	-0.00470005	-0.0530385	-0.0381227	0.0239076	0	0	0	0	0	0	0	0	0	0	0	0	0	0	0	0	0	0	0	0	0	0	0	0	0	0	0	0	0	0	0	0	ENSRNA049466340	5S_rRNA	5S ribosomal RNA
ENSRNA049466346	0																																														ENSRNA049466346	5S_rRNA	5S ribosomal RNA
ENSRNA049466351	0.400269	-0.00566111	-0.0797986	-0.231152	-0.0126693	-0.227368	-0.134835	-0.205456	-0.0442625	-0.19474	0.324248	0	0.433337	0.337574	0	0	0	0	0	0	0	0	0	0	0	0	0	0	0	0	0	0	0	0	0	0	0	0	0	0	0	0	0	0	0	0	ENSRNA049466351	5S_rRNA	5S ribosomal RNA
ENSRNA049466361	0.29038	-0.235721	-0.132576	-0.240728	0.13921	-0.0869151	-0.0235662	-0.152476	-0.0316631	-0.210765	0.197423	0.136539	0.0425619	-0.00119469	-0.0101421	-0.0900153	0	0	0	0	0	0	0	0	0	0	0	0	0	0	0	0	0	0	0	0	0	0	0	0	0	0	0	0	0	0	ENSRNA049466361	5S_rRNA	5S ribosomal RNA
ENSRNA049466372	0.275833	-0.0044188	-0.0646806	-0.0805841	0.0306265	-0.0424037	-0.0483585	-0.112915	0.0194545	-0.142312	0.0290487	0.0336942	0.128434	0	0	0	0	0	0	0	0	0	0	0	0	0	0	0	0	0	0	0	0	0	0	0	0	0	0	0	0	0	0	0	0	0	ENSRNA049466372	5S_rRNA	5S ribosomal RNA
ENSRNA049466384	0																																														ENSRNA049466384	5S_rRNA	5S ribosomal RNA
ENSRNA049466391	0																																														ENSRNA049466391	5S_rRNA	5S ribosomal RNA
ENSRNA049466402	0.131557	-0.0297617	-0.020057	-0.031523	-0.004495	-0.0305719	-0.0348651	0.0198891	0.0141721	0	0.0211612	0.0504066	0.0140491	0.0243956	0	0	0	0	0	0	0	0	0	0	0	0	0	0	0	0	0	0	0	0	0	0	0	0	0	0	0	0	0	0	0	0	ENSRNA049466402	5S_rRNA	5S ribosomal RNA
ENSRNA049466415	0.173365	0	0.0330947	0.0216287	-0.004495	-0.0305719	-0.0348651	-0.057514	-0.0634117	-0.0778091	0.0211612	0.0762678	0.0143461	0.0247182	0	0	0	0	0	0	0	0	0	0	0	0	0	0	0	0	0	0	0	0	0	0	0	0	0	0	0	0	0	0	0	0	ENSRNA049466415	5S_rRNA	5S ribosomal RNA
ENSRNA049466421	0.339468	-0.230726	-0.191874	-0.129703	0.191758	0	0.279667	-0.366989	-0.348971	-0.507658	0.129434	0.240467	0.0124	0.354439	0	0	0	0	0	0	0	0	0	0	0	0	0	0	0	0	0	0	0	0	0	0	0	0	0	0	0	0	0	0	0	0	ENSRNA049466421	5S_rRNA	5S ribosomal RNA
ENSRNA049466439	0.322961	-0.234793	-0.13213	-0.164618	-0.163337	-0.237224	-0.021301	-0.291892	-0.311896	-0.350348	0.0571417	0.136113	0.184579	-0.000221573	-0.0884749	-0.0897004	0	0	0	0	0	0	0	0	0	0	0	0	0	0	0	0	0	0	0	0	0	0	0	0	0	0	0	0	0	0	ENSRNA049466439	5S_rRNA	5S ribosomal RNA
ENSRNA049466449	0.519293	0.485541	0.135688	-0.124356	0.192563	-0.393312	-0.0462283	-0.0534175	-0.228551	-0.466855	0.291545	-0.00835284	0.270261	0.176376	-0.229469	-0.232079	0.176469	0.206595	0	0	0	0	0	0	0	0	0	0	0	0	0	0	0	0	0	0	0	0	0	0	0	0	0	0	0	0	ENSRNA049466449	5S_rRNA	5S ribosomal RNA
ENSRNA049466458	0.429355	0.122349	-0.0971824	-0.152739	-0.146483	-0.276898	-0.0315608	0.16936	-0.169682	-0.343756	0.100889	-0.232908	0.477678	0	0	0	0	0.132858	0	0	0	0	0	0	0	0	0	0	0	0	0	0	0	0	0	0	0	0	0	0	0	0	0	0	0	0	ENSRNA049466458	5S_rRNA	5S ribosomal RNA
ENSRNA049466469	0.0669044	0	0	0	0	0.0225798	0	0.0451176	0.0141721	-0.000225357	0	0	0	0	0	0	0	0	0	0	0	0	0	0	0	0	0	0	0	0	0	0	0	0	0	0	0	0	0	0	0	0	0	0	0	0	ENSRNA049466469	5S_rRNA	5S ribosomal RNA
ENSRNA049466477	0.0806221	0	0	0	0	0.0225798	0	0.0452644	0.0141721	-0.000225357	0	0.0245453	0	0	0	0	0	0	0	0	0	0	0	0	0	0	0	0	0	0	0	0	0	0	0	0	0	0	0	0	0	0	0	0	0	0	ENSRNA049466477	5S_rRNA	5S ribosomal RNA
ENSRNA049466496	0.564867	-0.0790894	-0.412275	-0.651185	-0.191022	-0.0190939	-0.21353	0.329662	0.189716	-0.1346	0.30106	-0.158521	0.354801	-0.335394	-0.373793	-0.373511	0	0.171756	0	0	0	0	0	0	0	0	0	0	0	0	0	0	0	0	0	0	0	0	0	0	0	0	0	0	0	0	ENSRNA049466496	5S_rRNA	5S ribosomal RNA
ENSRNA049466505	0.0497483	0	0	0	-0.0310708	-0.0305719	-0.0348651	0	0.0141721	0	0	0	0	-0.0307544	-0.0304235	-0.0308448	0	0	0	0	0	0	0	0	0	0	0	0	0	0	0	0	0	0	0	0	0	0	0	0	0	0	0	0	0	0	ENSRNA049466505	5S_rRNA	5S ribosomal RNA
ENSRNA049466517	0.0786063	0	0	0.0482045	0	0	0	0	0.0141721	0.0256359	0	0	0	-0.0302716	-0.0304235	-0.0308448	0	0	0	0	0	0	0	0	0	0	0	0	0	0	0	0	0	0	0	0	0	0	0	0	0	0	0	0	0	0	ENSRNA049466517	5S_rRNA	5S ribosomal RNA
ENSRNA049466535	0.0976776	0	0	0.0482045	-0.0310708	-0.0305719	-0.0348651	0	0.0141721	0.0256359	0	0	0	-0.0301078	-0.0304235	-0.0308448	0	0	0	0	0	0	0	0	0	0	0	0	0	0	0	0	0	0	0	0	0	0	0	0	0	0	0	0	0	0	ENSRNA049466535	5S_rRNA	5S ribosomal RNA
ENSRNA049466549	0.0976776	0	0	0.0482045	-0.0310708	-0.0305719	-0.0348651	0	0.0141721	0.0256359	0	0	0	-0.0301078	-0.0304235	-0.0308448	0	0	0	0	0	0	0	0	0	0	0	0	0	0	0	0	0	0	0	0	0	0	0	0	0	0	0	0	0	0	ENSRNA049466549	5S_rRNA	5S ribosomal RNA
ENSRNA049466560	0.0819335	-0.0297617	-0.020057	-0.00494713	0	0	0	0.00646705	0	-0.000225357	-0.0176307	-0.0142466	-0.0252924	-0.00302305	-0.0304235	-0.0308448	0	0.0251905	0	0	0	0	0	0	0	0	0	0	0	0	0	0	0	0	0	0	0	0	0	0	0	0	0	0	0	0	ENSRNA049466560	5S_rRNA	5S ribosomal RNA
ENSRNA049466573	0																																														ENSRNA049466573	5S_rRNA	5S ribosomal RNA
ENSRNA049466585	0.120772	-0.268944	-0.25924	-0.24413	0	0	0	0	0	0	0	0	0	0	0	0	0	0	0	0	0	0	0	0	0	0	0	0	0	0	0	0	0	0	0	0	0	0	0	0	0	0	0	0	0	0	ENSRNA049466585	5S_rRNA	5S ribosomal RNA
ENSRNA049466602	0.177037	-0.0563375	-0.0466328	-0.031523	0.0486567	0	0.0182866	-0.0570592	-0.0634117	-0.0519479	0.0211612	-0.0271772	-0.0110603	0.0252121	0	0	0	0.0251905	0	0	0	0	0	0	0	0	0	0	0	0	0	0	0	0	0	0	0	0	0	0	0	0	0	0	0	0	ENSRNA049466602	5S_rRNA	5S ribosomal RNA
ENSRNA049466620	0																																														ENSRNA049466620	5S_rRNA	5S ribosomal RNA
ENSRNA049466635	0.0672269	-0.0297617	-0.020057	-0.031523	0.0220808	0	0	-0.0325412	-0.0375505	-0.0519479	0	0	0.0394353	0.0237533	0	0	0	0	0	0	0	0	0	0	0	0	0	0	0	0	0	0	0	0	0	0	0	0	0	0	0	0	0	0	0	0	ENSRNA049466635	5S_rRNA	5S ribosomal RNA
ENSRNA049466651	0.0367981	0	0	0	0	0.0225798	0.0448624	0	0	0	0	0	0	0	0	0	0	0	0	0	0	0	0	0	0	0	0	0	0	0	0	0	0	0	0	0	0	0	0	0	0	0	0	0	0	0	ENSRNA049466651	5S_rRNA	5S ribosomal RNA
ENSRNA049466660	0.340586	-0.170692	-0.151755	-0.120434	0	0	0.205844	-0.164544	-0.180577	-0.162733	0.0426354	0.101559	0.0862793	0.172524	-0.00731394	-0.0649144	0	0	0	0	0	0	0	0	0	0	0	0	0	0	0	0	0	0	0	0	0	0	0	0	0	0	0	0	0	0	ENSRNA049466660	5S_rRNA	5S ribosomal RNA
ENSRNA049466672	0																																														ENSRNA049466672	5S_rRNA	5S ribosomal RNA
ENSRNA049466679	0.0151888	0	0	0	0	0	0	0	0	0	0	0	0	0	0	0	0	0.0251905	0	0	0	0	0	0	0	0	0	0	0	0	0	0	0	0	0	0	0	0	0	0	0	0	0	0	0	0	ENSRNA049466679	5S_rRNA	5S ribosomal RNA
ENSRNA049466688	0																																														ENSRNA049466688	5S_rRNA	5S ribosomal RNA
ENSRNA049466698	0.237077	0.0320635	0.0453669	0	-0.00616184	-0.0419086	-0.0113631	0.0286177	-0.0158656	-0.000305874	-0.00637932	-0.0368873	0.0206745	-0.0392822	-0.0419229	-0.0425036	-0.0395851	-0.0395561	-0.0424862	0	0	0	0	0	0	0	0	0	0	0	0	0	0	0	0	0	0	0	0	0	0	0	0	0	0	0	ENSRNA049466698	5S_rRNA	5S ribosomal RNA
ENSRNA049466713	0.258318	-0.0960597	-0.0341987	-0.0990629	-0.143606	-0.142755	-0.104762	-0.0510195	-0.10611	-0.130202	-0.00786483	0.0843479	-0.0611574	0.0446798	0.0868293	0	0	0.0433802	0	0	0	0	0	0	0	0	0	0	0	0	0	0	0	0	0	0	0	0	0	0	0	0	0	0	0	0	ENSRNA049466713	5S_rRNA	5S ribosomal RNA
ENSRNA049466719	0.287884	-0.0515467	-0.0347384	-0.0545972	0.0843325	-0.05295	0.0780706	-0.0949435	-0.151635	-0.175807	0	0.129545	0.0268764	0.0942317	0.0410758	-0.0539762	0	0	0	0	0	0	0	0	0	0	0	0	0	0	0	0	0	0	0	0	0	0	0	0	0	0	0	0	0	0	ENSRNA049466719	5S_rRNA	5S ribosomal RNA
ENSRNA049466727	0.329312	-0.159009	-0.0568202	-0.0893026	-0.0124636	-0.0866082	0.120171	-0.0798286	-0.171769	-0.279644	0.0571326	0.136091	0.0436012	0.0797237	0.0682496	-0.0896844	-0.0835262	-0.083465	-0.087803	0	0	0	0	0	0	0	0	0	0	0	0	0	0	0	0	0	0	0	0	0	0	0	0	0	0	0	ENSRNA049466727	5S_rRNA	5S ribosomal RNA
ENSRNA049466736	0.252124	-0.0721109	0.0157948	-0.0119866	0.181784	0	0.108699	-0.0704966	-0.0272786	-0.18158	0.049383	0.0572803	0.0364706	0.0659522	-0.00859175	-0.0762554	0	0.0622765	0	0	0	0	0	0	0	0	0	0	0	0	0	0	0	0	0	0	0	0	0	0	0	0	0	0	0	0	ENSRNA049466736	5S_rRNA	5S ribosomal RNA
ENSRNA049466747	0.315022	-0.0620953	-0.0420043	-0.0103605	0.0981133	-0.119681	-0.016662	-0.113697	-0.0763923	-0.157611	-0.114785	0.102547	-0.0725544	0.172762	0.0499232	0	0	0	0	0	0	0	0	0	0	0	0	0	0	0	0	0	0	0	0	0	0	0	0	0	0	0	0	0	0	0	ENSRNA049466747	5S_rRNA	5S ribosomal RNA
ENSRNA049466754	0.379987	-0.010279	0.148754	-0.14169	-0.378564	-0.376321	-0.273561	-0.229014	-0.265461	-0.321949	0.195994	-0.111663	0.288246	0	0	0	-0.135769	-0.00684454	-0.141654	0	0	0	0	0	0	0	0	0	0	0	0	0	0	0	0	0	0	0	0	0	0	0	0	0	0	0	ENSRNA049466754	5S_rRNA	5S ribosomal RNA
ENSRNA049466762	0.120907	-0.0164738	-0.00676907	-0.018235	0	0	0	0	0	0	0.279774	0	0	0	0	0	0	0	0	0	0	0	0	0	0	0	0	0	0	0	0	0	0	0	0	0	0	0	0	0	0	0	0	0	0	0	ENSRNA049466762	5S_rRNA	5S ribosomal RNA
ENSRNA049466774	0.232188	-0.00340966	-0.0214662	-0.0337377	0.0236322	0	0	-0.115711	-0.067739	-0.138371	0.0640444	0	0.0161784	0	0	0	-0.0307755	-0.0307529	-0.033031	0	0	0	0	0	0	0	0	0	0	0	0	0	0	0	0	0	0	0	0	0	0	0	0	0	0	0	ENSRNA049466774	5S_rRNA	5S ribosomal RNA
ENSRNA049466783	0.298413	-0.0334335	-0.0685669	-0.146792	0.100052	0	0.0376025	-0.0603043	0.0800467	-0.103451	0.0423119	0	0.0835465	0.0550281	0	0	-0.0599581	-0.0599142	-0.0641461	0	0	0	0	0	0	0	0	0	0	0	0	0	0	0	0	0	0	0	0	0	0	0	0	0	0	0	ENSRNA049466783	5S_rRNA	5S ribosomal RNA
ENSRNA049466791	0																																														ENSRNA049466791	5S_rRNA	5S ribosomal RNA
ENSRNA049466800	0																																														ENSRNA049466800	5S_rRNA	5S ribosomal RNA
ENSRNA049466808	0.367455	-0.114532	-0.188904	-0.343007	0	0	0.0768816	-0.111177	-0.141882	-0.100903	0.123714	-0.198563	0.258592	0.00304103	-0.128744	-0.130528	-0.121565	-0.235513	-0.240221	0	0	0	0	0	0	0	0	0	0	0	0	0	0	0	0	0	0	0	0	0	0	0	0	0	0	0	ENSRNA049466808	5S_rRNA	5S ribosomal RNA
ENSRNA049466819	0.490055	-0.113754	-0.263932	-0.355082	0.229542	-0.239823	-0.0729081	-0.509167	-0.048753	-0.389273	0.796733	-0.182033	0.648691	0.252226	0	0	-0.0298176	0.00459248	-0.256708	0	0	0	0	0	0	0	0	0	0	0	0	0	0	0	0	0	0	0	0	0	0	0	0	0	0	0	ENSRNA049466819	5S_rRNA	5S ribosomal RNA
ENSRNA049466829	0.61183	-0.243957	-0.474347	-0.818757	-0.418947	-0.421867	-0.708694	-1.07593	-0.591363	-0.889507	0.744316	-0.206824	0.881119	0.402296	-0.284999	-0.284834	0.12287	0.00222241	-0.316857	0	0	0	0	0	0	0	0	0	0	0	0	0	0	0	0	0	0	0	0	0	0	0	0	0	0	0	ENSRNA049466829	5S_rRNA	5S ribosomal RNA
ENSRNA049466847	0.531745	-0.563737	-0.512005	-0.779033	-0.206188	-0.209725	-0.0667561	-0.665831	-0.397801	-0.81253	0.847828	-0.165983	0.522593	0.185856	-0.224793	-0.226446	-0.0333916	-0.218948	-0.227026	0	0	0	0	0	0	0	0	0	0	0	0	0	0	0	0	0	0	0	0	0	0	0	0	0	0	0	ENSRNA049466847	5S_rRNA	5S ribosomal RNA
ENSRNA049466863	0.164362	0	0	0	0.0486567	-0.0305719	-0.0348651	-0.0833746	-0.089273	-0.10367	-0.00470005	-0.0271772	0.0144632	0.0247189	0	0	0	0	0	0	0	0	0	0	0	0	0	0	0	0	0	0	0	0	0	0	0	0	0	0	0	0	0	0	0	0	ENSRNA049466863	5S_rRNA	5S ribosomal RNA
ENSRNA049466871	0.0562294	0	0	0	0	0	0	-0.0197083	-0.0116892	-0.0519479	-0.0434919	-0.0401078	-0.0514678	0.0235839	0	0	0	0	0	0	0	0	0	0	0	0	0	0	0	0	0	0	0	0	0	0	0	0	0	0	0	0	0	0	0	0	ENSRNA049466871	5S_rRNA	5S ribosomal RNA
ENSRNA049466885	0.0642453	0	0.0330947	0	-0.004495	-0.0305719	-0.00828928	0	0	0	0.0211612	0	0	0	0	0	0	0	0	0	0	0	0	0	0	0	0	0	0	0	0	0	0	0	0	0	0	0	0	0	0	0	0	0	0	0	ENSRNA049466885	5S_rRNA	5S ribosomal RNA
ENSRNA049466902	0.244015	0	0	0	-0.004495	-0.0305719	-0.00828928	-0.0566613	-0.0634117	-0.10367	0.0470225	0.12799	0	0.0255178	0	0	-0.0287269	-0.0287058	-0.0308322	0	0	0	0	0	0	0	0	0	0	0	0	0	0	0	0	0	0	0	0	0	0	0	0	0	0	0	ENSRNA049466902	5S_rRNA	5S ribosomal RNA
ENSRNA049466915	0.377893	-0.00819852	0.118562	-0.112931	-0.109713	-0.204732	-0.219521	-0.1863	-0.0401435	-0.262239	0.245623	0	0.317058	-0.099887	-0.113084	-0.11465	0	0.0945591	0	0	0	0	0	0	0	0	0	0	0	0	0	0	0	0	0	0	0	0	0	0	0	0	0	0	0	0	ENSRNA049466915	5S_rRNA	5S ribosomal RNA
ENSRNA049466929	0.0720919	0	0	0	0	0	0.0448624	0	0.0400333	0	0	0	0.0134563	0	0	0	0.0251694	0	0	0	0	0	0	0	0	0	0	0	0	0	0	0	0	0	0	0	0	0	0	0	0	0	0	0	0	0	ENSRNA049466929	5S_rRNA	5S ribosomal RNA
ENSRNA049466944	0.0773248	0	0	0	0	0	0.0448624	0.00638123	0.0400333	0	0	0	0.01353	0	0	0	0.0251694	0	0	0	0	0	0	0	0	0	0	0	0	0	0	0	0	0	0	0	0	0	0	0	0	0	0	0	0	0	ENSRNA049466944	5S_rRNA	5S ribosomal RNA
ENSRNA049466958	0.0998689	0	0	0	0	0.0225798	0.0448624	0.00667896	0.0400333	0	0.0211612	0	0.0138278	0	0	0	0.0251694	0	0	0	0	0	0	0	0	0	0	0	0	0	0	0	0	0	0	0	0	0	0	0	0	0	0	0	0	0	ENSRNA049466958	5S_rRNA	5S ribosomal RNA
ENSRNA049466974	0																																														ENSRNA049466974	5S_rRNA	5S ribosomal RNA
ENSRNA049466983	0																																														ENSRNA049466983	5S_rRNA	5S ribosomal RNA
ENSRNA049466999	0.100629	0.02339	0	0	0	0	0	-0.0321297	-0.0634117	-0.0519479	0	0	0.0137527	0	0	0	-0.055675	-0.055654	-0.0577804	0	0	0	0	0	0	0	0	0	0	0	0	0	0	0	0	0	0	0	0	0	0	0	0	0	0	0	ENSRNA049466999	5S_rRNA	5S ribosomal RNA
ENSRNA049467016	0.214409	-0.00429355	0.00878545	-0.0424835	-0.0418742	-0.0412017	-0.0111715	-0.0410985	-0.0846684	-0.0348313	-0.040806	-0.00175708	-0.0143811	0.0346411	0.0317892	0	-0.0754006	-0.075372	-0.0782518	0	0	0	0	0	0	0	0	0	0	0	0	0	0	0	0	0	0	0	0	0	0	0	0	0	0	0	ENSRNA049467016	5S_rRNA	5S ribosomal RNA
ENSRNA049467028	0.399728	-0.0788549	0.0159209	-0.141894	0.0551664	0	0	-0.255082	-0.397628	-0.429632	0.173748	0.0577089	-0.0218202	0.136421	0.125682	0	-0.138779	-0.138726	-0.141273	0	0	0	0	0	0	0	0	0	0	0	0	0	0	0	0	0	0	0	0	0	0	0	0	0	0	0	ENSRNA049467028	5S_rRNA	5S ribosomal RNA
ENSRNA049467036	0.451347	-0.021911	0.0205812	-0.0149157	-0.0108226	-0.096521	-0.107418	-0.330661	-0.358763	-0.554083	0.146183	0.386902	0.0518213	0.180712	0	0	-0.181254	-0.179619	-0.182778	0	0	0	0	0	0	0	0	0	0	0	0	0	0	0	0	0	0	0	0	0	0	0	0	0	0	0	ENSRNA049467036	5S_rRNA	5S ribosomal RNA
ENSRNA049467049	0.328711	-0.0621197	-0.0412262	-0.119419	0.0453861	0	0	-0.21545	-0.126743	-0.258578	0.145675	0.100749	-0.0199654	0	0.0489714	0	-0.116155	-0.116111	-0.119917	0	0	0	0	0	0	0	0	0	0	0	0	0	0	0	0	0	0	0	0	0	0	0	0	0	0	0	ENSRNA049467049	5S_rRNA	5S ribosomal RNA
ENSRNA049467067	0.413364	0.0815036	0.132071	0	-0.0131442	-0.228059	-0.135687	-0.208199	-0.338282	-0.484932	0.0828738	0.383439	-0.0325903	0	0.0977694	0	-0.231898	-0.23153	-0.235655	0	0	0	0	0	0	0	0	0	0	0	0	0	0	0	0	0	0	0	0	0	0	0	0	0	0	0	ENSRNA049467067	5S_rRNA	5S ribosomal RNA
ENSRNA049467077	0.398754	0.144214	0.0869633	-0.0800625	-0.252672	-0.250912	-0.268762	-0.335183	-0.157882	-0.219188	0.303633	-0.00529504	0.282762	0.127997	0	0	-0.256636	-0.256539	-0.26151	0	0	0	0	0	0	0	0	0	0	0	0	0	0	0	0	0	0	0	0	0	0	0	0	0	0	0	ENSRNA049467077	5S_rRNA	5S ribosomal RNA
ENSRNA049467088	0																																														ENSRNA049467088	5S_rRNA	5S ribosomal RNA
ENSRNA049467100	0.171407	0	0.0330947	0	0.0220808	0	0	-0.0315079	0.0141721	-0.0519479	0.0211612	0.0245453	-0.0113702	0.0248756	0.0234728	0	0	0	0	0	0	0	0	0	0	0	0	0	0	0	0	0	0	0	0	0	0	0	0	0	0	0	0	0	0	0	ENSRNA049467100	5S_rRNA	5S ribosomal RNA
ENSRNA049467111	0.0444286	0	0	0	0	0.0225798	0	0	0	0	0	0	0.0131662	0.0505113	0	0	0	0	0	0	0	0	0	0	0	0	0	0	0	0	0	0	0	0	0	0	0	0	0	0	0	0	0	0	0	0	ENSRNA049467111	5S_rRNA	5S ribosomal RNA
ENSRNA049467125	0																																														ENSRNA049467125	5S_rRNA	5S ribosomal RNA
ENSRNA049467135	0																																														ENSRNA049467135	5S_rRNA	5S ribosomal RNA
ENSRNA049467147	0.0391407	0	0	0	0	0	0	0	0.0141721	-0.000225357	-0.0176307	-0.0142466	0.000144289	0	0	0	0	0	0	0	0	0	0	0	0	0	0	0	0	0	0	0	0	0	0	0	0	0	0	0	0	0	0	0	0	0	ENSRNA049467147	5S_rRNA	5S ribosomal RNA
ENSRNA049467157	0.00878469	0	0	0	0	0	0	0	0	0	0.0211612	0	0	0	0	0	0	0	0	0	0	0	0	0	0	0	0	0	0	0	0	0	0	0	0	0	0	0	0	0	0	0	0	0	0	0	ENSRNA049467157	5S_rRNA	5S ribosomal RNA
ENSRNA049467169	0.0992283	0	0	0	0	0	0.0182866	0	0.0141721	0.0256359	-0.0176307	-0.0142466	0.00105548	0.0514018	0.0234728	0	0	0.0251905	0	0	0	0	0	0	0	0	0	0	0	0	0	0	0	0	0	0	0	0	0	0	0	0	0	0	0	0	ENSRNA049467169	5S_rRNA	5S ribosomal RNA
ENSRNA049467185	0.140621	-0.0297617	-0.020057	-0.031523	0.00879292	0	0.0182866	-0.0316602	0.0141721	-0.0260866	-0.0176307	0.0116147	-0.0504309	0	0.0234728	0	0	0	0	0	0	0	0	0	0	0	0	0	0	0	0	0	0	0	0	0	0	0	0	0	0	0	0	0	0	0	ENSRNA049467185	5S_rRNA	5S ribosomal RNA
ENSRNA049467201	0.272728	-0.0718777	-0.0486589	0.052472	0.0213319	0.0547794	0.168613	-0.0701647	-0.0877346	-0.0123463	-0.0714048	-0.063498	0.099911	0.269019	0.124817	0	0	0	0	0	0	0	0	0	0	0	0	0	0	0	0	0	0	0	0	0	0	0	0	0	0	0	0	0	0	0	ENSRNA049467201	5S_rRNA	5S ribosomal RNA
ENSRNA049467212	0.358279	-0.632889	-0.416866	-0.486086	0.342216	-0.0241241	0.236157	-0.159275	0.217065	-0.147829	-0.0937406	0.0617542	0.58356	0.00754823	-0.0225734	-0.200348	0	0.168442	0	0	0	0	0	0	0	0	0	0	0	0	0	0	0	0	0	0	0	0	0	0	0	0	0	0	0	0	ENSRNA049467212	5S_rRNA	5S ribosomal RNA
ENSRNA049467221	0.117656	-0.0297617	-0.020057	-0.00494713	-0.0576467	-0.0571477	-0.061441	-0.0320885	-0.0375505	-0.0519479	0.0211612	0.0245453	0	0	0	0	0.0251694	0.0251905	0	0	0	0	0	0	0	0	0	0	0	0	0	0	0	0	0	0	0	0	0	0	0	0	0	0	0	0	ENSRNA049467221	5S_rRNA	5S ribosomal RNA
ENSRNA049467232	0.35466	0	0	0.0968958	0.100843	0	0.504896	-0.229681	-0.0490736	-0.328453	0.346871	0.366969	0.121626	0.00289505	-0.143281	-0.145266	0	0.119976	0	0	0	0	0	0	0	0	0	0	0	0	0	0	0	0	0	0	0	0	0	0	0	0	0	0	0	0	ENSRNA049467232	5S_rRNA	5S ribosomal RNA
ENSRNA049467239	0.416791	-0.478237	-0.426112	-0.173937	0.079215	-0.496815	-0.231506	-0.233847	-0.356453	-0.702226	-0.0920546	0.0610865	0.0232495	0.342153	0.301772	0	0	0	0	0	0	0	0	0	0	0	0	0	0	0	0	0	0	0	0	0	0	0	0	0	0	0	0	0	0	0	ENSRNA049467239	5S_rRNA	5S ribosomal RNA
ENSRNA049467245	0.286922	-0.103757	0.0477378	-0.108002	0	0	0.0440738	-0.0688485	-0.0871969	-0.058397	-0.0109141	-0.0631089	0.15896	0.0656286	0	0	0.128144	0	0	0	0	0	0	0	0	0	0	0	0	0	0	0	0	0	0	0	0	0	0	0	0	0	0	0	0	0	ENSRNA049467245	5S_rRNA	5S ribosomal RNA
ENSRNA049467256	0																																														ENSRNA049467256	LSU_rRNA_eukarya	Eukaryotic large subunit ribosomal RNA
ENSRNA049467264	0.271722	-0.114399	-0.0946927	-0.117976	-0.00912755	-0.00811435	0.0915894	-0.110559	-0.074194	-0.204738	-0.00928657	0.0484978	0.031586	-0.00105635	-0.0626829	-0.0635511	0	0	0	0	0	0	0	0	0	0	0	0	0	0	0	0	0	0	0	0	0	0	0	0	0	0	0	0	0	0	ENSRNA049467264	5S_rRNA	5S ribosomal RNA
ENSRNA049467273	0.419399	-0.00616837	0.0347852	-0.310021	-0.305851	-0.304946	-0.180353	-0.391065	-0.43254	-0.268137	0.169709	-0.0062888	0.338167	0.160564	0	0	-0.0281145	-0.31531	-0.321098	0	0	0	0	0	0	0	0	0	0	0	0	0	0	0	0	0	0	0	0	0	0	0	0	0	0	0	ENSRNA049467273	5S_rRNA	5S ribosomal RNA
ENSRNA049467288	0																																														ENSRNA049467288	SSU_rRNA_eukarya	Eukaryotic small subunit ribosomal RNA
ENSRNA049467304	0.307411	0	0.168139	0	-0.162126	-0.235916	-0.248013	-0.0102046	-0.0314029	0.0675784	0.0915873	-0.00353527	0.255382	0.078251	0	0	0.0727756	-0.0830009	-0.0872656	0	0	0	0	0	0	0	0	0	0	0	0	0	0	0	0	0	0	0	0	0	0	0	0	0	0	0	ENSRNA049467304	5S_rRNA	5S ribosomal RNA
ENSRNA049467325	0																																														ENSRNA049467325	SSU_rRNA_eukarya	Eukaryotic small subunit ribosomal RNA
ENSRNA049467339	0.356662	-0.440124	-0.391053	-0.453145	0.381398	0.122277	0.223375	-0.208626	0.0658848	-0.177246	-0.0853436	0.0562224	0.416058	0.32157	0.288331	0	0	0.149933	0	0	0	0	0	0	0	0	0	0	0	0	0	0	0	0	0	0	0	0	0	0	0	0	0	0	0	0	ENSRNA049467339	5S_rRNA	5S ribosomal RNA
ENSRNA049467354	0																																														ENSRNA049467354	SSU_rRNA_eukarya	Eukaryotic small subunit ribosomal RNA
ENSRNA049467368	0.0193317	0	0	0	0.0220808	0	0	0	0	0	0	0	0	-0.0309139	-0.0304235	-0.0308448	0	0	0	0	0	0	0	0	0	0	0	0	0	0	0	0	0	0	0	0	0	0	0	0	0	0	0	0	0	0	ENSRNA049467368	SSU_rRNA_eukarya	Eukaryotic small subunit ribosomal RNA
ENSRNA049467379	0.488618	0.184876	0.0456561	-0.349127	0.15015	-0.186789	0.261692	-0.512653	-0.562767	-0.499324	0.562992	0	0.648421	0.0118416	-0.20063	-0.203403	-0.0202417	0.000698159	-0.19098	0	0	0	0	0	0	0	0	0	0	0	0	0	0	0	0	0	0	0	0	0	0	0	0	0	0	0	ENSRNA049467379	5S_rRNA	5S ribosomal RNA
ENSRNA049467390	0.0259153	0	0.0330947	0	0	0	0	0	0	0	0	0.0245453	0	0	0	0	0	0	0	0	0	0	0	0	0	0	0	0	0	0	0	0	0	0	0	0	0	0	0	0	0	0	0	0	0	0	ENSRNA049467390	5_8S_rRNA	5.8S ribosomal RNA
ENSRNA049467398	0.474097	0.121629	0.0323794	-0.243816	0.103354	-0.131022	-0.026896	-0.227296	-0.371305	-0.135265	0.303242	-0.10758	0.282587	0.238741	0	0	-0.129056	-0.000770995	-0.129345	0	0	0	0	0	0	0	0	0	0	0	0	0	0	0	0	0	0	0	0	0	0	0	0	0	0	0	ENSRNA049467398	5S_rRNA	5S ribosomal RNA
ENSRNA049467413	0.465113	-0.378784	-0.320291	-0.397897	0.590782	-0.0244426	0.234565	-0.841837	-0.428456	-0.687852	0.134219	0.300902	0.105045	0.180936	0.134611	-0.227122	0	0.198597	0	0	0	0	0	0	0	0	0	0	0	0	0	0	0	0	0	0	0	0	0	0	0	0	0	0	0	0	ENSRNA049467413	5S_rRNA	5S ribosomal RNA
ENSRNA049467418	138.846	0.242316	0.678547	0.536758	0.401963	0.234456	0.619685	0.188256	0.264813	-0.420655	0.156534	-0.101224	-0.0394393	-0.19227	-1.15401	-1.78667	0.657714	-0.229308	-0.373449	0	0	0	0	0	0	0	0	0	0	0	0	0	0	0	0	0	0	0	0	0	0	0	0	0	0	0	ENSRNA049467418	SSU_rRNA_eukarya	Eukaryotic small subunit ribosomal RNA
ENSRNA049467425	0.292954	-0.108926	0.0238587	-0.115373	0.268503	0	0.066928	-0.102401	-0.0399263	-0.0869607	0.160613	0.349106	-0.0342998	0.101978	0	0	0	0	0	0	0	0	0	0	0	0	0	0	0	0	0	0	0	0	0	0	0	0	0	0	0	0	0	0	0	0	ENSRNA049467425	5S_rRNA	5S ribosomal RNA
ENSRNA049467436	0																																														ENSRNA049467436	SSU_rRNA_eukarya	Eukaryotic small subunit ribosomal RNA
ENSRNA049467448	0.523406	-0.135086	-0.412404	-0.619563	-0.00781402	-0.314911	-0.331624	-0.0186324	-0.201398	-0.167017	0.424546	0.121627	0.459092	0.0119825	-0.172695	-0.173061	0.209188	0.00577986	-0.167131	0	0	0	0	0	0	0	0	0	0	0	0	0	0	0	0	0	0	0	0	0	0	0	0	0	0	0	ENSRNA049467448	5S_rRNA	5S ribosomal RNA
ENSRNA049467460	0																																														ENSRNA049467460	SSU_rRNA_eukarya	Eukaryotic small subunit ribosomal RNA
ENSRNA049467473	0.410611	-0.00818279	0.0319496	-0.154497	0.246544	0	0	-0.25152	-0.0577231	-0.139042	0.360533	-0.00583729	0.488272	0.261222	-0.157729	-0.159913	0.253172	0	0	0	0	0	0	0	0	0	0	0	0	0	0	0	0	0	0	0	0	0	0	0	0	0	0	0	0	0	ENSRNA049467473	5S_rRNA	5S ribosomal RNA
ENSRNA049467483	0.662576	0.0141919	-0.230862	-0.0873973	0.47391	0.523402	0.42014	0.582096	0.752607	0.498047	-0.140164	-1.00527	-0.557378	-0.159503	-0.846747	-0.846959	-0.0149008	0.0151018	-0.427822	0	0	0	0	0	0	0	0	0	0	0	0	0	0	0	0	0	0	0	0	0	0	0	0	0	0	0	ENSRNA049467483	LSU_rRNA_eukarya	Eukaryotic large subunit ribosomal RNA
ENSRNA049467493	0.347643	-0.253268	0.149497	-0.142397	0.103759	-0.138101	-0.157494	0.0943853	0.0584874	0.187573	0.141062	-0.112159	0.288155	-0.128408	-0.144553	-0.146555	0.119589	0	0	0	0	0	0	0	0	0	0	0	0	0	0	0	0	0	0	0	0	0	0	0	0	0	0	0	0	0	ENSRNA049467493	5S_rRNA	5S ribosomal RNA
ENSRNA049467498	17.524	0.857799	0.513459	0.41326	-0.151036	-0.00274925	0.501177	0.400349	0.424242	-0.272052	-0.0704342	-0.081831	0.105084	-0.20451	-0.849299	-1.85686	1.08428	0.014706	0.0720546	0	0	0	0	0	0	0	0	0	0	0	0	0	0	0	0	0	0	0	0	0	0	0	0	0	0	0	ENSRNA049467498	LSU_rRNA_eukarya	Eukaryotic large subunit ribosomal RNA
ENSRNA049467504	0.241063	-0.157555	-0.130415	-0.0881583	0.20955	0	0.0511409	0.0571859	0.106799	0.0629956	0.194436	0.134473	0.11128	0.0755263	0.0673399	0	0	0	0	0	0	0	0	0	0	0	0	0	0	0	0	0	0	0	0	0	0	0	0	0	0	0	0	0	0	0	ENSRNA049467504	5S_rRNA	5S ribosomal RNA
ENSRNA049467512	0																																														ENSRNA049467512	SSU_rRNA_eukarya	Eukaryotic small subunit ribosomal RNA
ENSRNA049467516	0.341789	-0.14805	0.0326958	0.109155	0.115639	-0.153336	0.0972058	-0.252272	-0.291974	-0.471922	0.0957928	0.111112	-0.163324	0.293355	0.124748	0	0	0.135314	0	0	0	0	0	0	0	0	0	0	0	0	0	0	0	0	0	0	0	0	0	0	0	0	0	0	0	0	ENSRNA049467516	5S_rRNA	5S ribosomal RNA
ENSRNA049467525	0.356286	-0.181047	-0.0649366	-0.188101	0.161178	-0.0989796	-0.1125	-0.0904446	0.0435981	-0.165318	-0.0933301	0.393153	-0.0290687	0.18296	0.168526	0	0	0.0846266	0	0	0	0	0	0	0	0	0	0	0	0	0	0	0	0	0	0	0	0	0	0	0	0	0	0	0	0	ENSRNA049467525	5S_rRNA	5S ribosomal RNA
ENSRNA049467531	0.382465	-0.586489	-0.537491	-0.454597	-0.182244	-0.166829	-0.0339305	-0.20971	-0.058544	-0.167057	0.114821	-0.00536735	-0.0411939	0.288866	-0.0202276	-0.179528	0	0	0	0	0	0	0	0	0	0	0	0	0	0	0	0	0	0	0	0	0	0	0	0	0	0	0	0	0	0	ENSRNA049467531	5S_rRNA	5S ribosomal RNA
ENSRNA049467537	0.499695	-0.569	-0.329741	-0.590354	-0.207328	-0.402166	-0.42535	-0.405172	-0.416193	-0.391211	0.328304	-0.164565	0.401955	0.214201	0	0	-0.0641256	-0.408563	-0.416593	0	0	0	0	0	0	0	0	0	0	0	0	0	0	0	0	0	0	0	0	0	0	0	0	0	0	0	ENSRNA049467537	5S_rRNA	5S ribosomal RNA
ENSRNA049467547	0.459133	0.28137	0	0	-0.00825763	-0.450555	-0.32285	-0.135439	-0.05163	-0.500208	0.145026	-0.132307	0.434044	0.270167	-0.173747	-0.176154	0.140184	0	0	0	0	0	0	0	0	0	0	0	0	0	0	0	0	0	0	0	0	0	0	0	0	0	0	0	0	0	ENSRNA049467547	5S_rRNA	5S ribosomal RNA
ENSRNA049467552	0.553679	-0.1165	0.358468	-0.366756	0.195187	0	0.169895	-0.923673	-0.999195	-1.09907	0.790872	-0.186839	0.846744	0.454971	0	0	0.0732753	-0.483156	-0.492994	0	0	0	0	0	0	0	0	0	0	0	0	0	0	0	0	0	0	0	0	0	0	0	0	0	0	0	ENSRNA049467552	5S_rRNA	5S ribosomal RNA
ENSRNA049467561	0.451967	-0.34545	-0.291418	-0.193586	0.271791	-0.0229401	0.220977	-0.444616	-0.498382	-0.714505	0.116608	0.27794	0.239609	0.173843	-0.0243211	-0.208445	0	0.180904	0	0	0	0	0	0	0	0	0	0	0	0	0	0	0	0	0	0	0	0	0	0	0	0	0	0	0	0	ENSRNA049467561	5S_rRNA	5S ribosomal RNA
ENSRNA049467575	0.268489	-0.0957926	-0.0792914	-0.0987874	-0.007643	-0.0519824	0.0762811	-0.180353	-0.0626682	-0.216176	0.0137361	0.0193838	0.00440787	0.0915873	0	0	0	0.0432566	0	0	0	0	0	0	0	0	0	0	0	0	0	0	0	0	0	0	0	0	0	0	0	0	0	0	0	0	ENSRNA049467575	5S_rRNA	5S ribosomal RNA
ENSRNA049467586	0.478731	-1.0349	-0.958116	-0.820487	0.152376	-0.500642	-0.123282	-0.710042	-0.602897	-1.09684	0.449686	0.858457	0.0278374	0.0242478	-0.0370215	-0.294775	0.233219	0	0	0	0	0	0	0	0	0	0	0	0	0	0	0	0	0	0	0	0	0	0	0	0	0	0	0	0	0	ENSRNA049467586	5S_rRNA	5S ribosomal RNA
ENSRNA049467599	0.448518	-0.0792911	0.113363	-0.251806	-0.324819	-0.324979	-0.0367286	-0.155802	-0.344411	-0.547236	0.351366	-0.137154	0.335981	0	0	0	-0.0136674	-0.171722	-0.177949	0	0	0	0	0	0	0	0	0	0	0	0	0	0	0	0	0	0	0	0	0	0	0	0	0	0	0	ENSRNA049467599	5S_rRNA	5S ribosomal RNA
ENSRNA049467607	0.429225	-0.290684	-0.245328	-0.0187322	0.415811	0	0.334268	-0.367662	-0.411152	-0.398809	0.329949	0.242932	0.0843579	0.269573	0.113794	-0.173832	0	0.14935	0	0	0	0	0	0	0	0	0	0	0	0	0	0	0	0	0	0	0	0	0	0	0	0	0	0	0	0	ENSRNA049467607	5S_rRNA	5S ribosomal RNA
ENSRNA049467618	0.284554	0.0484286	0.0133952	-0.0647747	-0.173064	-0.172039	-0.18086	-0.137612	-0.178382	-0.258826	0.145634	0	0.239848	0	0	0	0	0	0	0	0	0	0	0	0	0	0	0	0	0	0	0	0	0	0	0	0	0	0	0	0	0	0	0	0	0	ENSRNA049467618	5S_rRNA	5S ribosomal RNA
ENSRNA049467632	0.330091	0.035409	-0.0219102	-0.145044	0	0	0.146947	-0.09042	-0.194147	-0.156704	0.143568	0.0749411	0.209005	0.273082	0	0	-0.0959913	-0.095921	-0.101376	0	0	0	0	0	0	0	0	0	0	0	0	0	0	0	0	0	0	0	0	0	0	0	0	0	0	0	ENSRNA049467632	5S_rRNA	5S ribosomal RNA
ENSRNA049467644	0.376149	-0.458125	-0.407689	-0.475891	0.110309	-0.0237691	0.0874208	-0.156683	-0.200151	-0.175701	0.462374	0.0609737	0.157459	0.179793	0.317053	0	0	0.165888	0	0	0	0	0	0	0	0	0	0	0	0	0	0	0	0	0	0	0	0	0	0	0	0	0	0	0	0	ENSRNA049467644	5S_rRNA	5S ribosomal RNA
ENSRNA049467654	0.37789	-0.300732	-0.252592	-0.169844	0.277111	-0.165596	0.317118	-0.0777101	-0.0581621	-0.167848	0.464758	0.244051	0.341094	0.161497	0.126562	-0.178094	0	0	0	0	0	0	0	0	0	0	0	0	0	0	0	0	0	0	0	0	0	0	0	0	0	0	0	0	0	0	ENSRNA049467654	5S_rRNA	5S ribosomal RNA
ENSRNA049467668	0.441161	-0.355852	-0.309361	-0.527598	-0.171737	-0.327959	-0.349194	-0.00457354	-0.0571992	-0.396255	0.369216	-0.00669639	0.482381	0.175424	0	0	-0.0134422	-0.00366171	-0.180081	0	0	0	0	0	0	0	0	0	0	0	0	0	0	0	0	0	0	0	0	0	0	0	0	0	0	0	ENSRNA049467668	5S_rRNA	5S ribosomal RNA
ENSRNA049467673	0.626447	0.00231788	0.163528	-0.416515	0.0168327	-0.378345	-0.0736652	-0.137282	-0.208459	0.0529106	0.839698	-0.16565	0.794186	0.581163	0	0	0.115619	-0.180836	-0.191255	0	0	0	0	0	0	0	0	0	0	0	0	0	0	0	0	0	0	0	0	0	0	0	0	0	0	0	ENSRNA049467673	5S_rRNA	5S ribosomal RNA
ENSRNA049467687	0.487348	0.0335503	-0.133291	-0.594417	-0.215082	-0.411343	-0.239656	-0.190122	-0.0808348	-0.496645	0.272525	-0.166475	0.422612	-0.200705	-0.236469	-0.239759	-0.0597514	-0.202267	-0.43068	0	0	0	0	0	0	0	0	0	0	0	0	0	0	0	0	0	0	0	0	0	0	0	0	0	0	0	ENSRNA049467687	5S_rRNA	5S ribosomal RNA
ENSRNA049467699	0.425209	-0.424732	-0.390448	-0.43698	0.535322	-0.124069	0.0578502	0.405101	-0.0450039	-0.190794	0.0805467	0.0920428	0.163578	0.120816	0.0995234	0.0987503	0.108197	0.111821	0	0	0	0	0	0	0	0	0	0	0	0	0	0	0	0	0	0	0	0	0	0	0	0	0	0	0	0	ENSRNA049467699	5S_rRNA	5S ribosomal RNA
ENSRNA049467707	94.3242	0.0883799	0.54265	0.570556	-1.10644	0.215362	-0.697329	-0.247311	0.106359	-0.152013	-0.399741	-0.290038	-0.517812	0.395435	-1.03638	-1.76854	-0.613024	-0.732227	-1.02446	0	0	0	0	0	0	0	0	0	0	0	0	0	0	0	0	0	0	0	0	0	0	0	0	0	0	0	ENSRNA049467707	IsrR	Antisense RNA which regulates isiA expression
ENSRNA049467758	0																																														ENSRNA049467758	SSU_rRNA_eukarya	Eukaryotic small subunit ribosomal RNA
ENSRNA049467767	11.2804	0.404383	0.408455	0.0704443	0.0124944	-0.130859	0.223131	-0.0978311	0.0673014	-0.339256	-0.034456	-0.346301	-0.0367073	-0.524601	-1.95961	-2.02905	0.167052	-0.506342	0.121253	0	0	0	0	0	0	0	0	0	0	0	0	0	0	0	0	0	0	0	0	0	0	0	0	0	0	0	ENSRNA049467767	SSU_rRNA_eukarya	Eukaryotic small subunit ribosomal RNA
ENSRNA049467780	0																																														ENSRNA049467780	MIR169_2	microRNA MIR169_2
ENSRNA049467786	113.733	0.482219	0.753653	0.410686	0.0209859	0.0221338	0.384176	-0.155838	0.208232	-0.442715	-0.139609	-0.188826	-0.0972263	-0.314698	-1.37434	-1.58731	0.353049	-0.178505	-0.401541	0	0	0	0	0	0	0	0	0	0	0	0	0	0	0	0	0	0	0	0	0	0	0	0	0	0	0	ENSRNA049467786	SSU_rRNA_eukarya	Eukaryotic small subunit ribosomal RNA
ENSRNA049467792	11.522	-0.315008	0.509747	0.88099	0.48901	0.182137	0.904463	-0.431804	-0.532924	-1.10494	0.989488	0.0657746	0.844112	0.322304	-0.410473	-0.550793	-0.386096	-0.460296	-1.21768	0	0	0	0	0	0	0	0	0	0	0	0	0	0	0	0	0	0	0	0	0	0	0	0	0	0	0	ENSRNA049467792	5_8S_rRNA	5.8S ribosomal RNA
ENSRNA049467804	0.00664863	0	0	0	0	0	0	0	0	0	0.00823058	0	0	0	0	0	0	0	0	0	0	0	0	0	0	0	0	0	0	0	0	0	0	0	0	0	0	0	0	0	0	0	0	0	0	0	ENSRNA049467804	U1	U1 spliceosomal RNA
ENSRNA049467812	0.00664863	0	0	0	0	0	0	0	0	0	0.00823058	0	0	0	0	0	0	0	0	0	0	0	0	0	0	0	0	0	0	0	0	0	0	0	0	0	0	0	0	0	0	0	0	0	0	0	ENSRNA049467812	U1	U1 spliceosomal RNA
ENSRNA049467820	0																																														ENSRNA049467820	SSU_rRNA_eukarya	Eukaryotic small subunit ribosomal RNA
ENSRNA049467833	0.89999	0.539049	0.403065	1.22571	-0.801999	-1.03817	0.213865	-0.476366	-0.255432	-0.35905	1.26957	0.197462	0.8012	-0.411431	-0.921443	-0.370682	0.265938	-0.131442	0.325808	0	0	0	0	0	0	0	0	0	0	0	0	0	0	0	0	0	0	0	0	0	0	0	0	0	0	0	ENSRNA049467833	SSU_rRNA_eukarya	Eukaryotic small subunit ribosomal RNA
ENSRNA049467963	0																																														ENSRNA049467963	MIR444	microRNA MIR444
ENSRNA049467969	0																																														ENSRNA049467969	MIR171_1	microRNA MIR171_1
ENSRNA049467976	0																																														ENSRNA049467976	snoZ103	Small nucleolar RNA Z103
ENSRNA049467984	0.0264077	0	0	0	-0.0576467	-0.0571477	-0.061441	0	0	0	0	0	0	0	0	0	0	0	0	0	0	0	0	0	0	0	0	0	0	0	0	0	0	0	0	0	0	0	0	0	0	0	0	0	0	0	ENSRNA049467984	snoZ199	Small nucleolar RNA Z199
ENSRNA049468235	0																																														ENSRNA049468235	Intron_gpII	Group II catalytic intron
ENSRNA049468246	0.197752	0.02339	0.0330947	0.0216287	0	0	0.0714382	0.0467716	0	0	0.0211612	0.0245453	-0.036885	-0.0286445	-0.0304235	-0.0308448	-0.055675	-0.055654	-0.0577804	0	0	0	0	0	0	0	0	0	0	0	0	0	0	0	0	0	0	0	0	0	0	0	0	0	0	0	ENSRNA049468246	LSU_rRNA_eukarya	Eukaryotic large subunit ribosomal RNA
ENSRNA049468449	0																																														ENSRNA049468449	5_8S_rRNA	5.8S ribosomal RNA
ENSRNA049468457	0																																														ENSRNA049468457	SSU_rRNA_eukarya	Eukaryotic small subunit ribosomal RNA
ENSRNA049468465	0																																														ENSRNA049468465	5_8S_rRNA	5.8S ribosomal RNA
ENSRNA049468472	29.2356	0.75304	0.726291	0.655654	0.0844985	0.426794	0.289754	0.0929061	0.301687	-0.415123	-0.0655001	-0.172339	-0.121473	-0.45319	-1.59272	-1.88461	0.204408	-0.97315	-0.224277	0	0	0	0	0	0	0	0	0	0	0	0	0	0	0	0	0	0	0	0	0	0	0	0	0	0	0	ENSRNA049468472	SSU_rRNA_eukarya	Eukaryotic small subunit ribosomal RNA
ENSRNA049468484	14.2711	0.735744	0.82435	0.669971	0.099198	-0.342359	-0.0305503	-0.288368	0.116837	-0.761545	0.306732	-0.398859	0.392275	-0.0343614	-0.748029	-1.33544	0.245396	-0.315266	0.0627131	0	0	0	0	0	0	0	0	0	0	0	0	0	0	0	0	0	0	0	0	0	0	0	0	0	0	0	ENSRNA049468484	SSU_rRNA_eukarya	Eukaryotic small subunit ribosomal RNA
ENSRNA049468485	0.918426	-0.0726904	-0.460632	0.597777	0.235341	0.365733	-0.02367	0.969598	0.842713	0.000896685	0.314758	-0.566217	-0.576186	0.0346359	-0.26976	-0.537282	0.17395	-0.183335	-0.0453006	0	0	0	0	0	0	0	0	0	0	0	0	0	0	0	0	0	0	0	0	0	0	0	0	0	0	0	ENSRNA049468485	SSU_rRNA_eukarya	Eukaryotic small subunit ribosomal RNA
ENSRNA049468496	2031.64	1.02352	0.746325	0.909045	0.0291077	0.0889685	0.197883	0.138572	0.288296	-0.399814	0.181665	-0.0906587	-0.0540916	-0.192223	-1.20544	-1.55186	0.359891	-0.280867	-0.274937	0	0	0	0	0	0	0	0	0	0	0	0	0	0	0	0	0	0	0	0	0	0	0	0	0	0	0	ENSRNA049468496	SSU_rRNA_eukarya	Eukaryotic small subunit ribosomal RNA
ENSRNA049468778	0																																														ENSRNA049468778	SSU_rRNA_eukarya	Eukaryotic small subunit ribosomal RNA
ENSRNA049469001	0.133243	-0.0297617	0.00651885	-0.031523	0.0752325	0.00929189	0.0448624	0	0	-0.013156	0	0.0245453	0.0011502	0	0.0234728	0	0	0	0	0	0	0	0	0	0	0	0	0	0	0	0	0	0	0	0	0	0	0	0	0	0	0	0	0	0	0	ENSRNA049469001	SNORD25	Small nucleolar RNA SNORD25
ENSRNA049469246	0																																														ENSRNA049469246	5S_rRNA	5S ribosomal RNA
ENSRNA049469253	0																																														ENSRNA049469253	5S_rRNA	5S ribosomal RNA
ENSRNA049469262	116.664	-0.103978	0.158246	0.0937273	-2.12223	-0.169102	-2.20607	-0.455322	-0.295096	-0.687588	-1.32583	-0.331567	-1.45593	-0.15287	-0.501601	-0.632565	-0.475937	-0.127989	-0.769869	0	0	0	0	0	0	0	0	0	0	0	0	0	0	0	0	0	0	0	0	0	0	0	0	0	0	0	ENSRNA049469262	Intron_gpII	Group II catalytic intron
ENSRNA049469264	13.6471	-0.386016	-0.226033	-0.228051	-2.14298	0.0338905	-1.55643	-0.11086	-0.0368188	-0.745786	-1.47746	-0.519937	-1.46783	-0.443915	-0.616798	-0.565338	-0.600219	-0.734108	-1.21012	0	0	0	0	0	0	0	0	0	0	0	0	0	0	0	0	0	0	0	0	0	0	0	0	0	0	0	ENSRNA049469264	Intron_gpII	Group II catalytic intron
ENSRNA049469270	19.5619	-0.577807	0.441135	0.03371	-2.10002	0.32185	-1.20958	-0.490467	-0.0659359	-0.392183	-1.7026	-0.849829	-1.54897	-0.0345395	-0.433532	-1.69902	-0.66483	-0.102438	-0.389637	0	0	0	0	0	0	0	0	0	0	0	0	0	0	0	0	0	0	0	0	0	0	0	0	0	0	0	ENSRNA049469270	Intron_gpII	Group II catalytic intron
ENSRNA049469273	51.2158	-0.161344	0.00734856	0.593943	-1.06468	-0.243366	-0.680667	0.0315421	0.626631	0.501841	-1.06472	-0.673945	-0.682855	-0.290684	-0.631894	-0.672286	0.623824	1.09653	0.62199	0	0	0	0	0	0	0	0	0	0	0	0	0	0	0	0	0	0	0	0	0	0	0	0	0	0	0	ENSRNA049469273	Intron_gpII	Group II catalytic intron
ENSRNA049469281	48.9282	-0.170909	0.0163472	0.571354	-1.02205	-0.226646	-0.703344	0.08891	0.705112	0.550924	-0.990368	-0.646897	-0.680158	-0.233268	-0.642803	-0.711049	0.563051	1.07304	0.555349	0	0	0	0	0	0	0	0	0	0	0	0	0	0	0	0	0	0	0	0	0	0	0	0	0	0	0	ENSRNA049469281	Intron_gpII	Group II catalytic intron
ENSRNA049469288	3.90901	0.264176	1.09596	0.98633	-2.95942	-0.501123	-3.58012	-0.494962	0.469571	-0.451152	-1.39355	0.812413	-1.25501	-0.432109	1.21221	-1.53947	-0.300692	0.98159	0.656114	0	0	0	0	0	0	0	0	0	0	0	0	0	0	0	0	0	0	0	0	0	0	0	0	0	0	0	ENSRNA049469288	Intron_gpII	Group II catalytic intron
ENSRNA049469295	3.87068	-0.247536	0.867565	0.562953	-2.9522	-0.383104	-3.58546	-0.639583	0.337676	-0.309579	-1.18365	0.959646	-1.08265	-0.217407	1.61214	-1.37002	-0.465436	1.01452	0.811699	0	0	0	0	0	0	0	0	0	0	0	0	0	0	0	0	0	0	0	0	0	0	0	0	0	0	0	ENSRNA049469295	Intron_gpII	Group II catalytic intron
ENSRNA049469303	369.807	0.556169	-0.405762	-0.312497	-1.20074	-0.546117	-1.92065	-0.680738	-0.440746	-0.869671	-1.34693	-0.834775	-1.85078	0.21742	-0.101909	-0.960649	-1.07407	-0.807107	-1.66402	0	0	0	0	0	0	0	0	0	0	0	0	0	0	0	0	0	0	0	0	0	0	0	0	0	0	0	ENSRNA049469303	Intron_gpII	Group II catalytic intron
ENSRNA049469309	0																																														ENSRNA049469309	5S_rRNA	5S ribosomal RNA
ENSRNA049469311	41.8164	0.769647	0.772375	0.451774	0.0482461	0.246178	0.384588	0.332913	0.531291	-0.639547	0.27518	0.187244	0.137606	0.13251	-1.29304	-1.63972	0.0166705	-0.553016	-0.861798	0	0	0	0	0	0	0	0	0	0	0	0	0	0	0	0	0	0	0	0	0	0	0	0	0	0	0	ENSRNA049469311	SSU_rRNA_eukarya	Eukaryotic small subunit ribosomal RNA
ENSRNA049469315	279.353	0.386622	0.931143	0.672338	-0.0450522	0.285548	0.232807	0.138523	0.404367	-0.594772	-0.20392	-0.0908313	-0.41592	-0.115367	-1.17855	-1.85644	0.0778695	-0.29186	-0.748198	0	0	0	0	0	0	0	0	0	0	0	0	0	0	0	0	0	0	0	0	0	0	0	0	0	0	0	ENSRNA049469315	SSU_rRNA_eukarya	Eukaryotic small subunit ribosomal RNA
ENSRNA049469325	368.507	0.303435	1.16442	0.492269	-1.66772	0.467739	-1.24963	-0.591082	0.311233	-0.268311	-1.05654	0.624991	-0.772219	0.0790512	1.14684	-1.0946	-0.923611	0.823004	-0.0259872	0	0	0	0	0	0	0	0	0	0	0	0	0	0	0	0	0	0	0	0	0	0	0	0	0	0	0	ENSRNA049469325	SSU_rRNA_eukarya	Eukaryotic small subunit ribosomal RNA
ENSRNA049469334	0																																														ENSRNA049469334	5S_rRNA	5S ribosomal RNA
ENSRNA049469340	0																																														ENSRNA049469340	5S_rRNA	5S ribosomal RNA
ENSRNA049469345	0																																														ENSRNA049469345	5S_rRNA	5S ribosomal RNA
ENSRNA049469356	0																																														ENSRNA049469356	5S_rRNA	5S ribosomal RNA
ENSRNA049469366	0																																														ENSRNA049469366	5S_rRNA	5S ribosomal RNA
ENSRNA049469379	0																																														ENSRNA049469379	5S_rRNA	5S ribosomal RNA
ENSRNA049469386	0																																														ENSRNA049469386	5S_rRNA	5S ribosomal RNA
ENSRNA049469393	0																																														ENSRNA049469393	5S_rRNA	5S ribosomal RNA
ENSRNA049469403	0																																														ENSRNA049469403	5S_rRNA	5S ribosomal RNA
ENSRNA049469407	0																																														ENSRNA049469407	5S_rRNA	5S ribosomal RNA
ENSRNA049469411	0																																														ENSRNA049469411	5S_rRNA	5S ribosomal RNA
ENSRNA049469421	0																																														ENSRNA049469421	5S_rRNA	5S ribosomal RNA
ENSRNA049469427	0																																														ENSRNA049469427	5S_rRNA	5S ribosomal RNA
ENSRNA049469431	0																																														ENSRNA049469431	5S_rRNA	5S ribosomal RNA
ENSRNA049469438	0.0129769	0	0	0	0.0220808	0	0	0	0	0	0	0	0	0	0	0	0	0	0	0	0	0	0	0	0	0	0	0	0	0	0	0	0	0	0	0	0	0	0	0	0	0	0	0	0	0	ENSRNA049469438	5S_rRNA	5S ribosomal RNA
ENSRNA049469446	0.0110056	0	0	0	0	0	0	0.0185479	0	0	0	0	0	0	0	0	0	0	0	0	0	0	0	0	0	0	0	0	0	0	0	0	0	0	0	0	0	0	0	0	0	0	0	0	0	0	ENSRNA049469446	5S_rRNA	5S ribosomal RNA
ENSRNA049469453	0																																														ENSRNA049469453	5S_rRNA	5S ribosomal RNA
ENSRNA049469465	0																																														ENSRNA049469465	5S_rRNA	5S ribosomal RNA
ENSRNA049469472	0																																														ENSRNA049469472	5S_rRNA	5S ribosomal RNA
ENSRNA049469480	0																																														ENSRNA049469480	5S_rRNA	5S ribosomal RNA
ENSRNA049469490	0																																														ENSRNA049469490	5S_rRNA	5S ribosomal RNA
ENSRNA049469497	0.0338453	0	0	0	0.0220808	0	0	0.0448239	0	0	0	0	0	0	0	0	0	0	0	0	0	0	0	0	0	0	0	0	0	0	0	0	0	0	0	0	0	0	0	0	0	0	0	0	0	0	ENSRNA049469497	5S_rRNA	5S ribosomal RNA
ENSRNA049469504	0.011973	0	0	0	0	0	0.0182866	0	0	0	0	0	0	0	0	0	0	0	0	0	0	0	0	0	0	0	0	0	0	0	0	0	0	0	0	0	0	0	0	0	0	0	0	0	0	0	ENSRNA049469504	5S_rRNA	5S ribosomal RNA
ENSRNA049469513	0																																														ENSRNA049469513	5S_rRNA	5S ribosomal RNA
ENSRNA049469522	0																																														ENSRNA049469522	5S_rRNA	5S ribosomal RNA
ENSRNA049469529	0																																														ENSRNA049469529	5S_rRNA	5S ribosomal RNA
ENSRNA049469537	0																																														ENSRNA049469537	5S_rRNA	5S ribosomal RNA
ENSRNA049469544	0.0297196	0	0	0	0	0	0	0	0	0	-0.0564226	-0.0530385	-0.0648462	0	0	0	0	0	0	0	0	0	0	0	0	0	0	0	0	0	0	0	0	0	0	0	0	0	0	0	0	0	0	0	0	0	ENSRNA049469544	5S_rRNA	5S ribosomal RNA
ENSRNA049469553	0																																														ENSRNA049469553	5S_rRNA	5S ribosomal RNA
ENSRNA049469565	0																																														ENSRNA049469565	5S_rRNA	5S ribosomal RNA
ENSRNA049469572	0.0125639	0	0	0	0	0	0	0	0	0	0	0	0	0	0	0	0	0	0.0230641	0	0	0	0	0	0	0	0	0	0	0	0	0	0	0	0	0	0	0	0	0	0	0	0	0	0	0	ENSRNA049469572	5S_rRNA	5S ribosomal RNA
ENSRNA049469578	0																																														ENSRNA049469578	5S_rRNA	5S ribosomal RNA
ENSRNA049469584	0.0113816	0	0	0	0	0	0	0	0	0	0	0	0.0127078	0	0	0	0	0	0	0	0	0	0	0	0	0	0	0	0	0	0	0	0	0	0	0	0	0	0	0	0	0	0	0	0	0	ENSRNA049469584	5S_rRNA	5S ribosomal RNA
ENSRNA049469592	0																																														ENSRNA049469592	5S_rRNA	5S ribosomal RNA
ENSRNA049469597	0																																														ENSRNA049469597	5S_rRNA	5S ribosomal RNA
ENSRNA049469601	0																																														ENSRNA049469601	5S_rRNA	5S ribosomal RNA
ENSRNA049469614	0																																														ENSRNA049469614	5S_rRNA	5S ribosomal RNA
ENSRNA049469624	0																																														ENSRNA049469624	5S_rRNA	5S ribosomal RNA
ENSRNA049469628	0																																														ENSRNA049469628	5S_rRNA	5S ribosomal RNA
ENSRNA049469637	0																																														ENSRNA049469637	5S_rRNA	5S ribosomal RNA
ENSRNA049469644	0																																														ENSRNA049469644	5S_rRNA	5S ribosomal RNA
ENSRNA049469663	65.5026	0.22008	1.52231	1.12029	-2.08245	1.07328	-0.819167	-0.351397	0.895507	0.488664	-1.30006	0.752358	-0.630387	0.171313	0.924729	-0.248702	-1.10832	1.87523	0.794046	0	0	0	0	0	0	0	0	0	0	0	0	0	0	0	0	0	0	0	0	0	0	0	0	0	0	0	ENSRNA049469663	Intron_gpI	Group I catalytic intron
ENSRNA049469674	0.0120273	0	0	0	0	0	0	0.0185479	0	0	0	0	0	0	0	0	0	0	0	0	0	0	0	0	0	0	0	0	0	0	0	0	0	0	0	0	0	0	0	0	0	0	0	0	0	0	ENSRNA049469674	5S_rRNA	5S ribosomal RNA
ENSRNA049469680	0																																														ENSRNA049469680	5S_rRNA	5S ribosomal RNA
ENSRNA049469689	0																																														ENSRNA049469689	5S_rRNA	5S ribosomal RNA
ENSRNA049469694	0																																														ENSRNA049469694	5S_rRNA	5S ribosomal RNA
ENSRNA049469699	0																																														ENSRNA049469699	5S_rRNA	5S ribosomal RNA
ENSRNA049469703	0.0241632	0	0	0	0.0220808	0	0	0.0186987	0	0	0	0	0	0	0	0	0	0	0	0	0	0	0	0	0	0	0	0	0	0	0	0	0	0	0	0	0	0	0	0	0	0	0	0	0	0	ENSRNA049469703	5S_rRNA	5S ribosomal RNA
ENSRNA049469708	0																																														ENSRNA049469708	5S_rRNA	5S ribosomal RNA
ENSRNA049469713	0																																														ENSRNA049469713	5S_rRNA	5S ribosomal RNA
ENSRNA049469718	0																																														ENSRNA049469718	5S_rRNA	5S ribosomal RNA
ENSRNA049469729	0																																														ENSRNA049469729	5S_rRNA	5S ribosomal RNA
ENSRNA049469735	0																																														ENSRNA049469735	5S_rRNA	5S ribosomal RNA
ENSRNA049469746	0																																														ENSRNA049469746	5S_rRNA	5S ribosomal RNA
ENSRNA049469753	0																																														ENSRNA049469753	5S_rRNA	5S ribosomal RNA
ENSRNA049469757	0																																														ENSRNA049469757	5S_rRNA	5S ribosomal RNA
ENSRNA049469762	0																																														ENSRNA049469762	5S_rRNA	5S ribosomal RNA
ENSRNA049469767	0																																														ENSRNA049469767	5S_rRNA	5S ribosomal RNA
ENSRNA049469776	0																																														ENSRNA049469776	5S_rRNA	5S ribosomal RNA
ENSRNA049469784	0																																														ENSRNA049469784	5S_rRNA	5S ribosomal RNA
ENSRNA049469792	0																																														ENSRNA049469792	5S_rRNA	5S ribosomal RNA
ENSRNA049469800	0																																														ENSRNA049469800	5S_rRNA	5S ribosomal RNA
ENSRNA049469809	0																																														ENSRNA049469809	5S_rRNA	5S ribosomal RNA
ENSRNA049469819	0																																														ENSRNA049469819	5S_rRNA	5S ribosomal RNA
ENSRNA049469827	0.00878469	0	0	0	0	0	0	0	0	0	0.0211612	0	0	0	0	0	0	0	0	0	0	0	0	0	0	0	0	0	0	0	0	0	0	0	0	0	0	0	0	0	0	0	0	0	0	0	ENSRNA049469827	5S_rRNA	5S ribosomal RNA
ENSRNA049469838	0.0335112	0	0	0	0	0	0	0	0	0	0	0	0.0130153	0.0503474	0	0	0	0	0	0	0	0	0	0	0	0	0	0	0	0	0	0	0	0	0	0	0	0	0	0	0	0	0	0	0	0	ENSRNA049469838	5S_rRNA	5S ribosomal RNA
ENSRNA049469846	0.0106097	0	0	0	0	0	0	0	0	-0.000225357	0	0	0	0	0	0	0	0	0	0	0	0	0	0	0	0	0	0	0	0	0	0	0	0	0	0	0	0	0	0	0	0	0	0	0	0	ENSRNA049469846	5S_rRNA	5S ribosomal RNA
ENSRNA049469865	0.0220543	0	0	0	0	0	0	0	0	0	0	0	0	0.0501872	0	0	0	0	0	0	0	0	0	0	0	0	0	0	0	0	0	0	0	0	0	0	0	0	0	0	0	0	0	0	0	0	ENSRNA049469865	5S_rRNA	5S ribosomal RNA
ENSRNA049469878	0																																														ENSRNA049469878	5S_rRNA	5S ribosomal RNA
ENSRNA049469888	0.0233546	0	0	0	0	0	0.0182866	0	0	0	0	0	0.0128587	0	0	0	0	0	0	0	0	0	0	0	0	0	0	0	0	0	0	0	0	0	0	0	0	0	0	0	0	0	0	0	0	0	ENSRNA049469888	5S_rRNA	5S ribosomal RNA
ENSRNA049469897	0.0263467	0	0	0	0	0	0.0182866	0	0	-0.000225357	0	0	0	0	0	0	0	0	0	0	0	0	0	0	0	0	0	0	0	0	0	0	0	0	0	0	0	0	0	0	0	0	0	0	0	0	ENSRNA049469897	5S_rRNA	5S ribosomal RNA
ENSRNA049469908	0.0254413	0	0	0	0	0	0	0	0	-0.000225357	0	0	0.0128547	0	0	0	0	0	0	0	0	0	0	0	0	0	0	0	0	0	0	0	0	0	0	0	0	0	0	0	0	0	0	0	0	0	ENSRNA049469908	5S_rRNA	5S ribosomal RNA
ENSRNA049469915	0.0140778	0	0	0	0	0	0.0182866	0	0	0	0	0	0	0	0	0	0	0	0	0	0	0	0	0	0	0	0	0	0	0	0	0	0	0	0	0	0	0	0	0	0	0	0	0	0	0	ENSRNA049469915	5S_rRNA	5S ribosomal RNA
ENSRNA049469921	0.0140778	0	0	0	0	0	0.0182866	0	0	0	0	0	0	0	0	0	0	0	0	0	0	0	0	0	0	0	0	0	0	0	0	0	0	0	0	0	0	0	0	0	0	0	0	0	0	0	ENSRNA049469921	5S_rRNA	5S ribosomal RNA
ENSRNA049469932	0																																														ENSRNA049469932	5S_rRNA	5S ribosomal RNA
ENSRNA049469949	0																																														ENSRNA049469949	5S_rRNA	5S ribosomal RNA
ENSRNA049469957	0																																														ENSRNA049469957	5S_rRNA	5S ribosomal RNA
ENSRNA049469967	0.0151888	0	0	0	0	0	0	0	0	0	0	0	0	0	0	0	0	0.0251905	0	0	0	0	0	0	0	0	0	0	0	0	0	0	0	0	0	0	0	0	0	0	0	0	0	0	0	0	ENSRNA049469967	5S_rRNA	5S ribosomal RNA
ENSRNA049469976	0.0119998	0	0	0	0	0	0	0	0.0141721	0	0	0	0	0	0	0	0	0	0	0	0	0	0	0	0	0	0	0	0	0	0	0	0	0	0	0	0	0	0	0	0	0	0	0	0	0	ENSRNA049469976	5S_rRNA	5S ribosomal RNA
ENSRNA049469982	0																																														ENSRNA049469982	5S_rRNA	5S ribosomal RNA
ENSRNA049469992	0																																														ENSRNA049469992	5S_rRNA	5S ribosomal RNA
ENSRNA049469999	0																																														ENSRNA049469999	5S_rRNA	5S ribosomal RNA
ENSRNA049470009	0.0241632	0	0	0	0.0220808	0	0	0.0186987	0	0	0	0	0	0	0	0	0	0	0	0	0	0	0	0	0	0	0	0	0	0	0	0	0	0	0	0	0	0	0	0	0	0	0	0	0	0	ENSRNA049470009	5S_rRNA	5S ribosomal RNA
ENSRNA049470025	0																																														ENSRNA049470025	5S_rRNA	5S ribosomal RNA
ENSRNA049470033	0																																														ENSRNA049470033	5S_rRNA	5S ribosomal RNA
ENSRNA049470043	0																																														ENSRNA049470043	5S_rRNA	5S ribosomal RNA
ENSRNA049470053	0																																														ENSRNA049470053	5S_rRNA	5S ribosomal RNA
ENSRNA049470064	0																																														ENSRNA049470064	5S_rRNA	5S ribosomal RNA
ENSRNA049470070	0																																														ENSRNA049470070	5S_rRNA	5S ribosomal RNA
ENSRNA049470075	0																																														ENSRNA049470075	5S_rRNA	5S ribosomal RNA
ENSRNA049470082	0.0916872	-0.0297617	-0.020057	-0.031523	0.0220808	0	0	-0.0324262	-0.0634117	-0.0778091	0	0	0	0	0	0	0	0.0251905	0	0	0	0	0	0	0	0	0	0	0	0	0	0	0	0	0	0	0	0	0	0	0	0	0	0	0	0	ENSRNA049470082	5S_rRNA	5S ribosomal RNA
ENSRNA049470089	0																																														ENSRNA049470089	5S_rRNA	5S ribosomal RNA
ENSRNA049470093	0.0101181	0	0	0	0	0	0	0	0	0	0	0	0.0127078	0	0	0	0	0	0	0	0	0	0	0	0	0	0	0	0	0	0	0	0	0	0	0	0	0	0	0	0	0	0	0	0	0	ENSRNA049470093	5S_rRNA	5S ribosomal RNA
ENSRNA049470100	0																																														ENSRNA049470100	5S_rRNA	5S ribosomal RNA
ENSRNA049470106	0.0185373	0	0	0	0	0	0	0	0	0	0	0	0	0	0	0.0230515	0	0	0.0230641	0	0	0	0	0	0	0	0	0	0	0	0	0	0	0	0	0	0	0	0	0	0	0	0	0	0	0	ENSRNA049470106	5S_rRNA	5S ribosomal RNA
ENSRNA049470116	0																																														ENSRNA049470116	5S_rRNA	5S ribosomal RNA
ENSRNA049470125	0																																														ENSRNA049470125	5S_rRNA	5S ribosomal RNA
ENSRNA049470137	0																																														ENSRNA049470137	5S_rRNA	5S ribosomal RNA
ENSRNA049470147	0																																														ENSRNA049470147	5S_rRNA	5S ribosomal RNA
ENSRNA049470152	0																																														ENSRNA049470152	5S_rRNA	5S ribosomal RNA
ENSRNA049470160	0.0497483	0	0	0	-0.0310708	-0.0305719	-0.0348651	0	0.0141721	0	0	0	0	-0.0307544	-0.0304235	-0.0308448	0	0	0	0	0	0	0	0	0	0	0	0	0	0	0	0	0	0	0	0	0	0	0	0	0	0	0	0	0	0	ENSRNA049470160	5S_rRNA	5S ribosomal RNA
ENSRNA049470164	0.0497483	0	0	0	-0.0310708	-0.0305719	-0.0348651	0	0.0141721	0	0	0	0	-0.0307544	-0.0304235	-0.0308448	0	0	0	0	0	0	0	0	0	0	0	0	0	0	0	0	0	0	0	0	0	0	0	0	0	0	0	0	0	0	ENSRNA049470164	5S_rRNA	5S ribosomal RNA
ENSRNA049470177	0																																														ENSRNA049470177	5S_rRNA	5S ribosomal RNA
ENSRNA049470181	0																																														ENSRNA049470181	5S_rRNA	5S ribosomal RNA
ENSRNA049470192	0.0220543	0	0	0	0	0	0	0	0	0	0	0	0	0.0501872	0	0	0	0	0	0	0	0	0	0	0	0	0	0	0	0	0	0	0	0	0	0	0	0	0	0	0	0	0	0	0	0	ENSRNA049470192	5S_rRNA	5S ribosomal RNA
ENSRNA049470206	0.0344714	-0.0297617	-0.020057	-0.031523	0	0	0	0	0	0	0.0470225	0	0	0	0	0	0	0	0	0	0	0	0	0	0	0	0	0	0	0	0	0	0	0	0	0	0	0	0	0	0	0	0	0	0	0	ENSRNA049470206	5S_rRNA	5S ribosomal RNA
ENSRNA049470210	0																																														ENSRNA049470210	5S_rRNA	5S ribosomal RNA
ENSRNA049470221	0																																														ENSRNA049470221	5S_rRNA	5S ribosomal RNA
ENSRNA049470226	0																																														ENSRNA049470226	5S_rRNA	5S ribosomal RNA
ENSRNA049470233	0																																														ENSRNA049470233	5S_rRNA	5S ribosomal RNA
ENSRNA049470241	0.014034	0	0	0.0216287	0	0	0	0	0	0	0	0	0	0	0	0	0	0	0	0	0	0	0	0	0	0	0	0	0	0	0	0	0	0	0	0	0	0	0	0	0	0	0	0	0	0	ENSRNA049470241	5S_rRNA	5S ribosomal RNA
ENSRNA049470247	0.0204299	0	0	0	0	0	0	0	0.0141721	0	0	0	0.0128547	0	0	0	0	0	0	0	0	0	0	0	0	0	0	0	0	0	0	0	0	0	0	0	0	0	0	0	0	0	0	0	0	0	ENSRNA049470247	5S_rRNA	5S ribosomal RNA
ENSRNA049470259	0																																														ENSRNA049470259	5S_rRNA	5S ribosomal RNA
ENSRNA049470268	0																																														ENSRNA049470268	5S_rRNA	5S ribosomal RNA
ENSRNA049470279	0.0335112	0	0	0	0	0	0	0	0	0	0	0	0.0130153	0.0503474	0	0	0	0	0	0	0	0	0	0	0	0	0	0	0	0	0	0	0	0	0	0	0	0	0	0	0	0	0	0	0	0	ENSRNA049470279	5S_rRNA	5S ribosomal RNA
ENSRNA049470289	0																																														ENSRNA049470289	5S_rRNA	5S ribosomal RNA
ENSRNA049470302	0																																														ENSRNA049470302	5S_rRNA	5S ribosomal RNA
ENSRNA049470310	0.0335112	0	0	0	0	0	0	0	0	0	0	0	0.0130153	0.0503474	0	0	0	0	0	0	0	0	0	0	0	0	0	0	0	0	0	0	0	0	0	0	0	0	0	0	0	0	0	0	0	0	ENSRNA049470310	5S_rRNA	5S ribosomal RNA
ENSRNA049470324	0.0444286	0	0	0	0	0.0225798	0	0	0	0	0	0	0.0131662	0.0505113	0	0	0	0	0	0	0	0	0	0	0	0	0	0	0	0	0	0	0	0	0	0	0	0	0	0	0	0	0	0	0	0	ENSRNA049470324	5S_rRNA	5S ribosomal RNA
ENSRNA049470330	0.0444286	0	0	0	0	0.0225798	0	0	0	0	0	0	0.0131662	0.0505113	0	0	0	0	0	0	0	0	0	0	0	0	0	0	0	0	0	0	0	0	0	0	0	0	0	0	0	0	0	0	0	0	ENSRNA049470330	5S_rRNA	5S ribosomal RNA
ENSRNA049470342	0.0444286	0	0	0	0	0.0225798	0	0	0	0	0	0	0.0131662	0.0505113	0	0	0	0	0	0	0	0	0	0	0	0	0	0	0	0	0	0	0	0	0	0	0	0	0	0	0	0	0	0	0	0	ENSRNA049470342	5S_rRNA	5S ribosomal RNA
ENSRNA049470352	0																																														ENSRNA049470352	5S_rRNA	5S ribosomal RNA
ENSRNA049470359	0.0220543	0	0	0	0	0	0	0	0	0	0	0	0	0.0501872	0	0	0	0	0	0	0	0	0	0	0	0	0	0	0	0	0	0	0	0	0	0	0	0	0	0	0	0	0	0	0	0	ENSRNA049470359	5S_rRNA	5S ribosomal RNA
ENSRNA049470368	0.0220543	0	0	0	0	0	0	0	0	0	0	0	0	0.0501872	0	0	0	0	0	0	0	0	0	0	0	0	0	0	0	0	0	0	0	0	0	0	0	0	0	0	0	0	0	0	0	0	ENSRNA049470368	5S_rRNA	5S ribosomal RNA
ENSRNA049470379	0																																														ENSRNA049470379	5S_rRNA	5S ribosomal RNA
ENSRNA049470387	0																																														ENSRNA049470387	5S_rRNA	5S ribosomal RNA
ENSRNA049470391	0.0220543	0	0	0	0	0	0	0	0	0	0	0	0	0.0501872	0	0	0	0	0	0	0	0	0	0	0	0	0	0	0	0	0	0	0	0	0	0	0	0	0	0	0	0	0	0	0	0	ENSRNA049470391	5S_rRNA	5S ribosomal RNA
ENSRNA049470398	0.0220543	0	0	0	0	0	0	0	0	0	0	0	0	0.0501872	0	0	0	0	0	0	0	0	0	0	0	0	0	0	0	0	0	0	0	0	0	0	0	0	0	0	0	0	0	0	0	0	ENSRNA049470398	5S_rRNA	5S ribosomal RNA
ENSRNA049470407	0																																														ENSRNA049470407	5S_rRNA	5S ribosomal RNA
ENSRNA049470416	0																																														ENSRNA049470416	5S_rRNA	5S ribosomal RNA
ENSRNA049470429	24.9848	0.254506	0.924538	1.12032	-0.839811	0.0295824	-0.523414	-0.119461	0.0272932	-0.147176	-0.775677	-0.306678	-0.576065	0.948619	-0.505792	-1.10564	-0.102074	-0.312146	-0.511583	0	0	0	0	0	0	0	0	0	0	0	0	0	0	0	0	0	0	0	0	0	0	0	0	0	0	0	ENSRNA049470429	IsrR	Antisense RNA which regulates isiA expression
ENSRNA049470438	94.2274	0.0882482	0.549297	0.58495	-1.10435	0.209706	-0.669353	-0.256316	0.0979491	-0.141388	-0.401959	-0.304524	-0.537165	0.424047	-1.03067	-1.74661	-0.595727	-0.715442	-1.0172	0	0	0	0	0	0	0	0	0	0	0	0	0	0	0	0	0	0	0	0	0	0	0	0	0	0	0	ENSRNA049470438	IsrR	Antisense RNA which regulates isiA expression
ENSRNA049470445	220844	0.978467	0.747478	0.812688	-0.357588	-0.315913	-0.310163	0.311217	0.13635	-0.483005	-0.26382	-0.338682	-0.675307	-0.890259	-1.35049	-1.53388	0.128438	0.0516113	-0.357737	0	0	0	0	0	0	0	0	0	0	0	0	0	0	0	0	0	0	0	0	0	0	0	0	0	0	0	ENSRNA049470445	SSU_rRNA_eukarya	Eukaryotic small subunit ribosomal RNA
ENSRNA049470551	0																																														ENSRNA049470551	U4	U4 spliceosomal RNA
ENSRNA049471169	0																																														ENSRNA049471169	U2	U2 spliceosomal RNA
ENSRNA049471176	0																																														ENSRNA049471176	U2	U2 spliceosomal RNA
ENSRNA049471183	0																																														ENSRNA049471183	U2	U2 spliceosomal RNA
ENSRNA049471189	0																																														ENSRNA049471189	U2	U2 spliceosomal RNA
ENSRNA049471199	0																																														ENSRNA049471199	snoZ101	Small nucleolar RNA Z101
ENSRNA049471211	46.6289	1.22346	0.343246	0.390705	0.27223	0.142078	0.526523	0.124691	0.716801	-0.177666	0.187187	-0.509238	-0.0414412	-0.42135	-1.81371	-2.1593	0.230899	-0.468389	-0.664183	0	0	0	0	0	0	0	0	0	0	0	0	0	0	0	0	0	0	0	0	0	0	0	0	0	0	0	ENSRNA049471211	LSU_rRNA_eukarya	Eukaryotic large subunit ribosomal RNA
ENSRNA049471224	0																																														ENSRNA049471224	LSU_rRNA_eukarya	Eukaryotic large subunit ribosomal RNA
ENSRNA049471232	0																																														ENSRNA049471232	U2	U2 spliceosomal RNA
ENSRNA049471246	29.7803	0.185697	0.843983	1.06791	0.88064	0.184961	1.08872	-0.140585	-0.868031	-1.40855	0.809762	0.299931	0.570815	0.58942	-0.547847	-1.01097	-0.500632	-0.36901	-0.788757	0	0	0	0	0	0	0	0	0	0	0	0	0	0	0	0	0	0	0	0	0	0	0	0	0	0	0	ENSRNA049471246	5_8S_rRNA	5.8S ribosomal RNA
ENSRNA049471259	67.175	0.531681	0.699863	0.780784	0.180726	0.399976	0.630561	0.0203829	0.469002	-0.501192	-0.00584046	-0.311788	-0.328695	-0.165285	-1.49822	-1.82712	-0.0705546	-0.275673	-0.738479	0	0	0	0	0	0	0	0	0	0	0	0	0	0	0	0	0	0	0	0	0	0	0	0	0	0	0	ENSRNA049471259	LSU_rRNA_eukarya	Eukaryotic large subunit ribosomal RNA
ENSRNA049471264	33670.4	1.49772	0.786231	0.959839	-0.0919118	-0.105283	-0.105484	0.360483	0.422716	-0.279604	0.14293	-0.25507	-0.30058	-0.734071	-1.36507	-1.74449	0.0866627	-0.160948	-0.376234	0	0	0	0	0	0	0	0	0	0	0	0	0	0	0	0	0	0	0	0	0	0	0	0	0	0	0	ENSRNA049471264	LSU_rRNA_eukarya	Eukaryotic large subunit ribosomal RNA
ENSRNA049471275	218391	0.707596	0.690901	0.781782	-0.16567	-0.0610648	0.0635915	0.309823	0.113902	-0.354261	0.0233409	-0.22414	-0.378323	-0.913981	-1.26193	-1.29112	0.276348	0.118184	-0.131806	0	0	0	0	0	0	0	0	0	0	0	0	0	0	0	0	0	0	0	0	0	0	0	0	0	0	0	ENSRNA049471275	SSU_rRNA_eukarya	Eukaryotic small subunit ribosomal RNA
ENSRNA049471494	0																																														ENSRNA049471494	5S_rRNA	5S ribosomal RNA
ENSRNA049471671	0.235412	-0.0331799	-0.0136337	0.0167993	0.0444732	-0.0348118	0.0100678	0	0.0277864	-9.98128e-05	0.066842	0.0227723	0.0820638	-0.111413	-0.172277	-0.173138	0	0.0239382	0	0	0	0	0	0	0	0	0	0	0	0	0	0	0	0	0	0	0	0	0	0	0	0	0	0	0	0	ENSRNA049471671	snoZ118	Small nucleolar RNA Z118/Z121/Z120
ENSRNA049471679	0.288647	0	0	0.0787195	0.212888	0	0.479219	-0.102235	-0.127611	-0.0934909	0.0716562	-0.136302	-0.0750214	0.102724	0	0	0.0951237	0.144304	0.0394731	0	0	0	0	0	0	0	0	0	0	0	0	0	0	0	0	0	0	0	0	0	0	0	0	0	0	0	ENSRNA049471679	snoZ118	Small nucleolar RNA Z118/Z121/Z120
ENSRNA049471744	115.579	-0.0974355	0.164502	0.0909267	-2.10072	-0.193362	-2.21991	-0.461794	-0.3049	-0.682274	-1.35865	-0.3563	-1.48659	-0.121276	-0.51487	-0.64273	-0.472526	-0.119963	-0.777661	0	0	0	0	0	0	0	0	0	0	0	0	0	0	0	0	0	0	0	0	0	0	0	0	0	0	0	ENSRNA049471744	Intron_gpII	Group II catalytic intron
ENSRNA049471749	114.907	-0.104716	0.199684	0.104596	-2.15393	-0.185354	-2.21965	-0.450734	-0.293102	-0.71243	-1.34305	-0.341488	-1.50226	-0.164102	-0.547435	-0.679284	-0.486151	-0.138492	-0.772464	0	0	0	0	0	0	0	0	0	0	0	0	0	0	0	0	0	0	0	0	0	0	0	0	0	0	0	ENSRNA049471749	Intron_gpII	Group II catalytic intron
ENSRNA049471754	19.4461	-0.660095	0.414531	0.0408123	-2.06584	0.312525	-1.14013	-0.456863	-0.0663214	-0.418305	-1.69242	-0.801375	-1.5974	-0.0458188	-0.397759	-1.57616	-0.515262	-0.0909485	-0.40911	0	0	0	0	0	0	0	0	0	0	0	0	0	0	0	0	0	0	0	0	0	0	0	0	0	0	0	ENSRNA049471754	Intron_gpII	Group II catalytic intron
ENSRNA049471760	19.4924	-0.635319	0.412156	0.0636183	-2.02391	0.307534	-1.16012	-0.487786	-0.0578419	-0.422288	-1.73341	-0.790013	-1.59642	-0.0681101	-0.560118	-1.77763	-0.537818	-0.0292728	-0.431674	0	0	0	0	0	0	0	0	0	0	0	0	0	0	0	0	0	0	0	0	0	0	0	0	0	0	0	ENSRNA049471760	Intron_gpII	Group II catalytic intron
ENSRNA049471765	19.4675	-0.68103	0.449242	0.0819471	-2.09169	0.336789	-1.18544	-0.448742	-0.102646	-0.371656	-1.70776	-0.800014	-1.60353	-0.104726	-0.5245	-1.74221	-0.536843	-0.0433373	-0.385702	0	0	0	0	0	0	0	0	0	0	0	0	0	0	0	0	0	0	0	0	0	0	0	0	0	0	0	ENSRNA049471765	Intron_gpII	Group II catalytic intron
ENSRNA049471771	50.3116	-0.130803	0.00902461	0.599864	-1.04652	-0.262217	-0.716646	0.0553993	0.674506	0.525488	-1.05023	-0.67199	-0.72472	-0.238312	-0.627434	-0.694978	0.429668	0.943343	0.439742	0	0	0	0	0	0	0	0	0	0	0	0	0	0	0	0	0	0	0	0	0	0	0	0	0	0	0	ENSRNA049471771	Intron_gpII	Group II catalytic intron
ENSRNA049471780	51.0744	-0.174686	-0.0799798	0.527802	-1.03699	-0.266036	-0.699467	0.0121457	0.6407	0.501847	-1.05871	-0.668922	-0.71559	-0.24899	-0.623863	-0.630297	0.40649	0.927376	0.404178	0	0	0	0	0	0	0	0	0	0	0	0	0	0	0	0	0	0	0	0	0	0	0	0	0	0	0	ENSRNA049471780	Intron_gpII	Group II catalytic intron
ENSRNA049471785	3.8398	-0.044506	0.748381	0.663856	-2.80867	-0.550682	-3.43854	-0.591011	0.458387	-0.531243	-1.26878	0.870411	-1.42489	-0.795777	1.35188	-1.4851	-0.177507	1.05035	0.9874	0	0	0	0	0	0	0	0	0	0	0	0	0	0	0	0	0	0	0	0	0	0	0	0	0	0	0	ENSRNA049471785	Intron_gpII	Group II catalytic intron
ENSRNA049471795	3.7742	-0.117758	0.744714	0.709104	-2.94129	-0.353071	-3.57794	-0.549336	0.26846	-0.424868	-1.38534	1.01097	-0.987645	-0.360636	1.33506	-1.52543	-0.182685	0.887099	0.952054	0	0	0	0	0	0	0	0	0	0	0	0	0	0	0	0	0	0	0	0	0	0	0	0	0	0	0	ENSRNA049471795	Intron_gpII	Group II catalytic intron
ENSRNA049471806	370.138	0.56922	-0.418142	-0.298078	-1.16626	-0.529818	-1.90929	-0.662747	-0.434689	-0.854603	-1.36913	-0.855884	-1.83311	0.226264	-0.0761303	-0.93843	-1.05809	-0.788094	-1.62587	0	0	0	0	0	0	0	0	0	0	0	0	0	0	0	0	0	0	0	0	0	0	0	0	0	0	0	ENSRNA049471806	Intron_gpII	Group II catalytic intron
ENSRNA049471812	370.3	0.553797	-0.414953	-0.326182	-1.16201	-0.552326	-1.93314	-0.680891	-0.429988	-0.852126	-1.33402	-0.844156	-1.81835	0.257882	-0.0783085	-0.962741	-1.05311	-0.786254	-1.66129	0	0	0	0	0	0	0	0	0	0	0	0	0	0	0	0	0	0	0	0	0	0	0	0	0	0	0	ENSRNA049471812	Intron_gpII	Group II catalytic intron
ENSRNA049471817	371.09	0.542486	-0.441336	-0.30414	-1.23417	-0.548855	-1.95287	-0.66162	-0.422354	-0.859517	-1.34276	-0.829915	-1.8089	0.276944	-0.0767501	-0.959021	-1.04263	-0.791667	-1.66821	0	0	0	0	0	0	0	0	0	0	0	0	0	0	0	0	0	0	0	0	0	0	0	0	0	0	0	ENSRNA049471817	Intron_gpII	Group II catalytic intron
ENSRNA049471831	4193.08	1.17712	0.805364	0.780035	-0.583027	-0.154911	-0.390925	0.0732813	0.284705	-0.581826	-0.386486	-0.280866	-0.738016	0.186021	-1.11236	-1.64735	-0.183417	-0.283937	-0.689384	0	0	0	0	0	0	0	0	0	0	0	0	0	0	0	0	0	0	0	0	0	0	0	0	0	0	0	ENSRNA049471831	LSU_rRNA_eukarya	Eukaryotic large subunit ribosomal RNA
ENSRNA049471842	1.57007	0.430252	1.24616	0.471766	1.70223	0.253078	2.19191	-0.250089	-0.153981	0.950072	1.91592	1.15505	2.05304	0.912644	0.446119	0.192408	0	0.559429	1.20924	0	0	0	0	0	0	0	0	0	0	0	0	0	0	0	0	0	0	0	0	0	0	0	0	0	0	0	ENSRNA049471842	U4	U4 spliceosomal RNA
ENSRNA049471851	0																																														ENSRNA049471851	LSU_rRNA_eukarya	Eukaryotic large subunit ribosomal RNA
ENSRNA049471862	66.0857	0.150768	1.47337	1.05828	-2.03746	1.07897	-0.79392	-0.337538	0.903467	0.532164	-1.31768	0.741055	-0.626894	0.120308	0.886749	-0.270711	-1.12507	1.87439	0.801541	0	0	0	0	0	0	0	0	0	0	0	0	0	0	0	0	0	0	0	0	0	0	0	0	0	0	0	ENSRNA049471862	Intron_gpI	Group I catalytic intron
ENSRNA049471874	65.6056	0.158467	1.48642	1.06034	-2.04244	1.07275	-0.814705	-0.38186	0.866393	0.469994	-1.32519	0.72439	-0.648283	0.120325	0.911285	-0.253377	-1.19715	1.83484	0.755826	0	0	0	0	0	0	0	0	0	0	0	0	0	0	0	0	0	0	0	0	0	0	0	0	0	0	0	ENSRNA049471874	Intron_gpI	Group I catalytic intron
ENSRNA049471880	94.3242	0.0883799	0.54265	0.570556	-1.10644	0.215362	-0.697329	-0.247311	0.106359	-0.152013	-0.399741	-0.290038	-0.517812	0.395435	-1.03638	-1.76854	-0.613024	-0.732227	-1.02446	0	0	0	0	0	0	0	0	0	0	0	0	0	0	0	0	0	0	0	0	0	0	0	0	0	0	0	ENSRNA049471880	IsrR	Antisense RNA which regulates isiA expression
ENSRNA049471888	94.3242	0.0883799	0.54265	0.570556	-1.10644	0.215362	-0.697329	-0.247311	0.106359	-0.152013	-0.399741	-0.290038	-0.517812	0.395435	-1.03638	-1.76854	-0.613024	-0.732227	-1.02446	0	0	0	0	0	0	0	0	0	0	0	0	0	0	0	0	0	0	0	0	0	0	0	0	0	0	0	ENSRNA049471888	IsrR	Antisense RNA which regulates isiA expression
ENSRNA049471898	94.3242	0.0883799	0.54265	0.570556	-1.10644	0.215362	-0.697329	-0.247311	0.106359	-0.152013	-0.399741	-0.290038	-0.517812	0.395435	-1.03638	-1.76854	-0.613024	-0.732227	-1.02446	0	0	0	0	0	0	0	0	0	0	0	0	0	0	0	0	0	0	0	0	0	0	0	0	0	0	0	ENSRNA049471898	IsrR	Antisense RNA which regulates isiA expression
ENSRNA049472043	4.56089	-0.265766	-0.0291219	0.193707	-0.52059	-0.0118341	-0.0800586	-0.0214484	0.991245	0.450354	0.0696478	0.786402	0.322172	-0.0527429	0.570881	0.0374579	1.42313	0.568828	1.95889	0	0	0	0	0	0	0	0	0	0	0	0	0	0	0	0	0	0	0	0	0	0	0	0	0	0	0	ENSRNA049472043	snoR80	Small nucleolar RNA snoR80
ENSRNA049472053	0																																														ENSRNA049472053	SNORD24	Small nucleolar RNA SNORD24
ENSRNA049472063	0																																														ENSRNA049472063	SNORD24	Small nucleolar RNA SNORD24
ENSRNA049472071	15.0041	-0.118476	0.414249	0.344315	1.58526	1.64769	1.83449	0.109482	0.782178	0.730783	0.0950995	0.445916	0.42756	0.868119	1.94795	0.341289	0.939186	0.728501	1.43336	0	0	0	0	0	0	0	0	0	0	0	0	0	0	0	0	0	0	0	0	0	0	0	0	0	0	0	ENSRNA049472071	SNORD24	Small nucleolar RNA SNORD24
ENSRNA049472078	0																																														ENSRNA049472078	snoZ159	Small nucleolar RNA Z159/U59
ENSRNA049472094	18.275	-0.318567	-0.491057	-0.74828	-0.279832	0.493563	-0.321963	-0.395563	0.00790607	-0.551594	-0.194872	-0.00793078	-0.25246	-0.985912	0.365057	-1.16423	-1.30275	-0.89167	-0.90449	0	0	0	0	0	0	0	0	0	0	0	0	0	0	0	0	0	0	0	0	0	0	0	0	0	0	0	ENSRNA049472094	SNORD24	Small nucleolar RNA SNORD24
ENSRNA049472101	7.32203	1.598	1.50901	1.31125	0.223762	2.13025	0.427417	-0.110185	1.00462	0.362706	0.452041	0.715619	0.133924	2.37032	1.65644	1.64862	0.0559161	1.44091	0.902561	0	0	0	0	0	0	0	0	0	0	0	0	0	0	0	0	0	0	0	0	0	0	0	0	0	0	0	ENSRNA049472101	SNORD24	Small nucleolar RNA SNORD24
ENSRNA049472111	0																																														ENSRNA049472111	U5	U5 spliceosomal RNA
ENSRNA049472121	4.71167	0.0678179	0.00603821	-0.373957	0.407225	-0.126827	0.136897	-0.112795	0.49275	-0.172944	0.199833	0.473337	0.00440453	-0.211138	0.215974	-0.941983	0.235468	0.653245	0.132528	0	0	0	0	0	0	0	0	0	0	0	0	0	0	0	0	0	0	0	0	0	0	0	0	0	0	0	ENSRNA049472121	snoZ159	Small nucleolar RNA Z159/U59
ENSRNA049472133	2.97686	-1.49796	-1.11836	0.0210661	-1.40914	-0.788495	-0.631943	-0.25663	0.393897	0.0343404	1.11066	0.608629	1.48681	0.963486	-0.153863	0.0519454	-0.701368	0.817995	1.00758	0	0	0	0	0	0	0	0	0	0	0	0	0	0	0	0	0	0	0	0	0	0	0	0	0	0	0	ENSRNA049472133	snoZ159	Small nucleolar RNA Z159/U59
ENSRNA049472143	2.67485	-0.23813	-0.187912	-0.417301	-1.10763	0.154623	-1.18022	-0.652328	0.205264	0.464001	-0.371773	0.181917	0.563079	0.450576	0.468374	1.35109	0.926097	1.43606	1.12867	0	0	0	0	0	0	0	0	0	0	0	0	0	0	0	0	0	0	0	0	0	0	0	0	0	0	0	ENSRNA049472143	snoZ159	Small nucleolar RNA Z159/U59
ENSRNA049472152	16.9499	-0.427983	-0.491118	-0.789105	-1.58151	-0.666014	-0.606041	-0.656889	-0.510585	-0.610486	-0.417924	-0.574349	-0.308564	-0.160808	-0.366459	-0.124238	-0.399875	-0.767259	-0.240665	0	0	0	0	0	0	0	0	0	0	0	0	0	0	0	0	0	0	0	0	0	0	0	0	0	0	0	ENSRNA049472152	snoR80	Small nucleolar RNA snoR80
ENSRNA049472165	8.54832	-0.038465	-0.172523	0.101911	0.79225	0.316154	0.811516	0.00353497	0.785022	0.748841	0.476615	0.857225	0.970605	-0.271447	0.418959	0.429515	-0.352675	0.616338	1.07327	0	0	0	0	0	0	0	0	0	0	0	0	0	0	0	0	0	0	0	0	0	0	0	0	0	0	0	ENSRNA049472165	snoR80	Small nucleolar RNA snoR80
ENSRNA049472172	0																																														ENSRNA049472172	snoZ159	Small nucleolar RNA Z159/U59
ENSRNA049472182	0																																														ENSRNA049472182	snoZ101	Small nucleolar RNA Z101
ENSRNA049472190	2.06983	-0.0258207	0.0420097	-0.549298	-1.02577	0.37234	0.100448	-0.200005	0.538996	1.05564	-0.398829	0.335646	0.61568	0	1.3342	2.07809	-1.02801	0.158801	0.524337	0	0	0	0	0	0	0	0	0	0	0	0	0	0	0	0	0	0	0	0	0	0	0	0	0	0	0	ENSRNA049472190	snoZ159	Small nucleolar RNA Z159/U59
ENSRNA049472375	0																																														ENSRNA049472375	U6	U6 spliceosomal RNA
ENSRNA049472494	0																																														ENSRNA049472494	SNORD24	Small nucleolar RNA SNORD24
ENSRNA049472730	0																																														ENSRNA049472730	U6	U6 spliceosomal RNA
ENSRNA049472835	0																																														ENSRNA049472835	snoR31_Z110_Z27	Small nucleolar RNA snoR31/Z110/Z27
ENSRNA049472839	0.160419	-0.0297617	-0.020057	-0.031523	0.00879292	0	0.0315745	0.00734904	0.0141721	-0.000225357	0.00823058	-0.0401078	-0.0632023	0.024883	0	0.00957738	0	0	0.0230641	0	0	0	0	0	0	0	0	0	0	0	0	0	0	0	0	0	0	0	0	0	0	0	0	0	0	0	ENSRNA049472839	SNORD14	Small nucleolar RNA SNORD14
ENSRNA049472847	0																																														ENSRNA049472847	Plant_U3	Plant small nucleolar RNA U3
ENSRNA049472855	0.173295	-0.00322177	0.00659239	-0.0318786	0	0.0228345	0.0588063	-0.00533811	0.00125506	0.0128447	-0.00475163	-0.0274755	-0.0111831	0.0118077	0.0237414	0	0	0	0	0	0	0	0	0	0	0	0	0	0	0	0	0	0	0	0	0	0	0	0	0	0	0	0	0	0	0	ENSRNA049472855	SNORD14	Small nucleolar RNA SNORD14
ENSRNA049472863	0																																														ENSRNA049472863	Plant_U3	Plant small nucleolar RNA U3
ENSRNA049472910	0																																														ENSRNA049472910	SSU_rRNA_eukarya	Eukaryotic small subunit ribosomal RNA
ENSRNA049472917	116.068	-0.0761522	0.209582	0.117585	-2.12795	-0.195427	-2.21884	-0.43025	-0.304948	-0.690561	-1.33417	-0.334475	-1.48065	-0.119065	-0.510664	-0.599096	-0.489524	-0.13243	-0.775729	0	0	0	0	0	0	0	0	0	0	0	0	0	0	0	0	0	0	0	0	0	0	0	0	0	0	0	ENSRNA049472917	Intron_gpII	Group II catalytic intron
ENSRNA049472925	49.3029	-0.189132	-0.00245181	0.580396	-1.04885	-0.266905	-0.698493	0.0766135	0.70711	0.555996	-1.00615	-0.647802	-0.715346	-0.20739	-0.637033	-0.714102	0.464945	0.974952	0.452072	0	0	0	0	0	0	0	0	0	0	0	0	0	0	0	0	0	0	0	0	0	0	0	0	0	0	0	ENSRNA049472925	Intron_gpII	Group II catalytic intron
ENSRNA049472930	3.77892	0.145488	0.895986	0.627952	-3.23144	-0.759658	-3.64288	-0.855578	0.23384	-0.646392	-1.87708	0.936789	-1.29624	0.0529207	1.75573	-1.10864	-0.182152	0.812652	0.825533	0	0	0	0	0	0	0	0	0	0	0	0	0	0	0	0	0	0	0	0	0	0	0	0	0	0	0	ENSRNA049472930	Intron_gpII	Group II catalytic intron
ENSRNA049472937	0																																														ENSRNA049472937	SSU_rRNA_eukarya	Eukaryotic small subunit ribosomal RNA
ENSRNA049472949	381.988	0.575649	-0.398454	-0.311552	-1.22123	-0.571362	-1.98856	-0.658005	-0.42177	-0.852736	-1.32666	-0.812259	-1.82774	0.250865	-0.0772873	-0.941595	-1.07463	-0.803013	-1.66413	0	0	0	0	0	0	0	0	0	0	0	0	0	0	0	0	0	0	0	0	0	0	0	0	0	0	0	ENSRNA049472949	Intron_gpII	Group II catalytic intron
ENSRNA049472959	1.70135	1.10828	0.609619	0.926447	-1.78011	-0.72069	-0.623044	1.60456	1.53888	1.26195	2.3528	0.653489	1.06564	-0.608002	-0.563569	-1.08113	-0.532712	-0.346161	-0.477782	0	0	0	0	0	0	0	0	0	0	0	0	0	0	0	0	0	0	0	0	0	0	0	0	0	0	0	ENSRNA049472959	Intron_gpII	Group II catalytic intron
ENSRNA049472969	0.021783	0	0	0	0	0	0	0	0	-0.000225357	0	0	0.0128547	0	0	0	0	0	0	0	0	0	0	0	0	0	0	0	0	0	0	0	0	0	0	0	0	0	0	0	0	0	0	0	0	0	ENSRNA049472969	MIR171_1	microRNA MIR171_1
ENSRNA049472978	60.3741	0.211903	1.51723	1.18551	-2.11403	1.10096	-0.676851	-0.313347	0.970709	0.626493	-1.26779	0.799979	-0.531425	0.00759038	0.840754	-0.398534	-1.06385	1.92205	0.820272	0	0	0	0	0	0	0	0	0	0	0	0	0	0	0	0	0	0	0	0	0	0	0	0	0	0	0	ENSRNA049472978	Intron_gpI	Group I catalytic intron
ENSRNA049473058	0																																														ENSRNA049473058	snoZ103	Small nucleolar RNA Z103
ENSRNA049473066	0																																														ENSRNA049473066	SNOR75	Plant small nucleolar RNA SNOR75
ENSRNA049473433	0																																														ENSRNA049473433	Intron_gpII	Group II catalytic intron
ENSRNA049473450	13.369	-0.429658	-0.248261	-0.205097	-2.16201	0.0805809	-1.45485	-0.0928116	-0.0375063	-0.75191	-1.60158	-0.470741	-1.39941	-0.577788	-0.620961	-0.676185	-0.613079	-0.777115	-1.23828	0	0	0	0	0	0	0	0	0	0	0	0	0	0	0	0	0	0	0	0	0	0	0	0	0	0	0	ENSRNA049473450	Intron_gpII	Group II catalytic intron
ENSRNA049473460	3.23949	-0.0262499	0.134405	1.33585	-0.48712	-2.28777	-0.950785	0.860093	0.994164	0.541635	-0.488025	-0.0593638	-0.108641	0.838016	-0.277163	-1.3687	0.0776107	1.21329	0.0592727	0	0	0	0	0	0	0	0	0	0	0	0	0	0	0	0	0	0	0	0	0	0	0	0	0	0	0	ENSRNA049473460	Intron_gpII	Group II catalytic intron
ENSRNA049473468	382.189	0.56062	-0.415832	-0.32325	-1.19211	-0.511671	-1.94479	-0.667927	-0.432811	-0.854743	-1.34817	-0.817336	-1.83434	0.247409	-0.0790091	-0.944791	-1.05786	-0.788852	-1.65978	0	0	0	0	0	0	0	0	0	0	0	0	0	0	0	0	0	0	0	0	0	0	0	0	0	0	0	ENSRNA049473468	Intron_gpII	Group II catalytic intron
ENSRNA049473475	3.15995	0.0494335	1.0637	0.790282	-3.13471	-0.361359	-3.4641	-0.983464	0.170021	-0.789813	-1.22112	0.839086	-1.18401	-0.238426	1.23916	-1.37384	0.0927772	0.650206	1.02566	0	0	0	0	0	0	0	0	0	0	0	0	0	0	0	0	0	0	0	0	0	0	0	0	0	0	0	ENSRNA049473475	Intron_gpII	Group II catalytic intron
ENSRNA049473488	61.8419	0.232348	1.5861	1.18177	-2.09159	1.09333	-0.714362	-0.234562	1.01367	0.663349	-1.25452	0.80717	-0.562263	0.134691	0.886369	-0.392965	-1.08485	1.9189	0.861321	0	0	0	0	0	0	0	0	0	0	0	0	0	0	0	0	0	0	0	0	0	0	0	0	0	0	0	ENSRNA049473488	Intron_gpI	Group I catalytic intron
ENSRNA049473501	94.0883	0.0882487	0.549297	0.58495	-1.11042	0.209707	-0.669353	-0.256559	0.100503	-0.146669	-0.399204	-0.305773	-0.534415	0.424033	-1.02388	-1.73984	-0.595731	-0.724966	-1.0172	0	0	0	0	0	0	0	0	0	0	0	0	0	0	0	0	0	0	0	0	0	0	0	0	0	0	0	ENSRNA049473501	IsrR	Antisense RNA which regulates isiA expression
ENSRNA049473553	0																																														ENSRNA049473553	snoR117	small nucleolar RNA snoR117
ENSRNA049473562	5.06104	0.41776	1.06591	0.883194	-1.66102	0.790746	-1.01566	-1.0005	0.511917	-0.580826	-1.83439	0.531541	-1.53691	-0.146119	0.7832	0.248274	-1.37321	1.36866	1.33617	0	0	0	0	0	0	0	0	0	0	0	0	0	0	0	0	0	0	0	0	0	0	0	0	0	0	0	ENSRNA049473562	Intron_gpI	Group I catalytic intron
ENSRNA049473619	0.0127075	0	0	0	0	0	0	0	0	0	-0.0305613	-0.0271772	-0.0391318	0	0	0	0	0	0	0	0	0	0	0	0	0	0	0	0	0	0	0	0	0	0	0	0	0	0	0	0	0	0	0	0	0	ENSRNA049473619	5S_rRNA	5S ribosomal RNA
ENSRNA049473629	0.0508299	0	0	0	0	0	0	0	0	0	-0.108145	-0.104761	-0.116275	0	0	0	0	0	0	0	0	0	0	0	0	0	0	0	0	0	0	0	0	0	0	0	0	0	0	0	0	0	0	0	0	0	ENSRNA049473629	LSU_rRNA_eukarya	Eukaryotic large subunit ribosomal RNA
ENSRNA049473636	0.0762448	0	0	0	0	0	0	0	0	0	-0.159868	-0.156483	-0.167704	0	0	0	0	0	0	0	0	0	0	0	0	0	0	0	0	0	0	0	0	0	0	0	0	0	0	0	0	0	0	0	0	0	ENSRNA049473636	LSU_rRNA_eukarya	Eukaryotic large subunit ribosomal RNA
ENSRNA049473646	0.496143	0	0	0.0491474	0	0	0	0.0241636	0	0.00374624	-0.630166	-0.602463	-0.508803	0.0285435	0	0	0	0	0	0	0	0	0	0	0	0	0	0	0	0	0	0	0	0	0	0	0	0	0	0	0	0	0	0	0	0	ENSRNA049473646	SSU_rRNA_eukarya	Eukaryotic small subunit ribosomal RNA
ENSRNA049473657	0.681056	0	0.0399728	0.025895	0.028554	0.0807492	0.06691	0	0.0811748	0	-0.746188	-0.746608	-0.6844	0.0355306	0	0	0.188093	0	0.0189369	0	0	0	0	0	0	0	0	0	0	0	0	0	0	0	0	0	0	0	0	0	0	0	0	0	0	0	ENSRNA049473657	SSU_rRNA_eukarya	Eukaryotic small subunit ribosomal RNA
ENSRNA049473666	0.546973	0	0	0.0495043	0	0	0	0.0239026	0	0.003888	-0.671618	-0.644623	-0.553144	0.0282316	0	0	0	0	0	0	0	0	0	0	0	0	0	0	0	0	0	0	0	0	0	0	0	0	0	0	0	0	0	0	0	0	ENSRNA049473666	SSU_rRNA_eukarya	Eukaryotic small subunit ribosomal RNA
ENSRNA049473916	72.2945	-0.443003	-1.30716	-0.779358	-0.114281	-0.502499	-0.960194	-0.533753	-0.821089	-0.78916	-0.495471	-1.231	-1.04907	-0.874701	-1.39523	-1.29176	-0.952862	-1.35747	-0.878263	0	0	0	0	0	0	0	0	0	0	0	0	0	0	0	0	0	0	0	0	0	0	0	0	0	0	0	ENSRNA049473916	snoZ188	Small nucleolar RNA Z188
ENSRNA049473924	109.637	-0.571967	-1.01265	-1.07752	0.18335	-0.73851	-0.398673	-0.670877	-1.05448	-0.850002	-0.302884	-1.21401	-0.542767	-0.79253	-1.58863	-0.90305	-0.859025	-1.32858	-0.487755	0	0	0	0	0	0	0	0	0	0	0	0	0	0	0	0	0	0	0	0	0	0	0	0	0	0	0	ENSRNA049473924	snoZ188	Small nucleolar RNA Z188
ENSRNA049473934	131.033	0.156369	0.9186	1.12554	0.578581	-0.172979	0.824902	-0.329808	-1.29361	-1.84294	0.538352	0.0574541	0.406957	0.53342	-0.578887	-0.80278	-0.452282	-0.937481	-1.0361	0	0	0	0	0	0	0	0	0	0	0	0	0	0	0	0	0	0	0	0	0	0	0	0	0	0	0	ENSRNA049473934	5_8S_rRNA	5.8S ribosomal RNA
ENSRNA049473938	33552.6	1.49828	0.787288	0.962527	-0.0918279	-0.105865	-0.106523	0.358674	0.423622	-0.279375	0.142818	-0.254601	-0.300369	-0.73514	-1.36493	-1.74714	0.0873247	-0.160408	-0.375596	0	0	0	0	0	0	0	0	0	0	0	0	0	0	0	0	0	0	0	0	0	0	0	0	0	0	0	ENSRNA049473938	LSU_rRNA_eukarya	Eukaryotic large subunit ribosomal RNA
ENSRNA049474097	0																																														ENSRNA049474097	U2	U2 spliceosomal RNA
ENSRNA049474104	0.340067	0.241596	0.119283	0.173755	0.179973	-0.11019	-0.125185	0.254181	0.401139	0.18123	0.243145	0.0826787	0.143557	0.102752	0	0	0	0	0	0	0	0	0	0	0	0	0	0	0	0	0	0	0	0	0	0	0	0	0	0	0	0	0	0	0	0	ENSRNA049474104	U2	U2 spliceosomal RNA
ENSRNA049474288	11.1785	1.32836	1.30863	0.888329	0.568093	0.237497	0.464556	0.255241	0.702274	-0.0456689	-0.167273	-0.606043	-0.404717	-0.682585	-0.657348	-1.34213	0.454797	-0.538019	-0.150975	0	0	0	0	0	0	0	0	0	0	0	0	0	0	0	0	0	0	0	0	0	0	0	0	0	0	0	ENSRNA049474288	LSU_rRNA_eukarya	Eukaryotic large subunit ribosomal RNA
ENSRNA049474296	3.22377	-0.176105	0.51069	0.79921	0.0529718	0.0289321	1.19462	1.01667	-0.205497	-0.039973	1.14267	0.828267	1.07166	-0.274655	-1.20476	-0.698848	0.192462	0.578466	-0.0151593	0	0	0	0	0	0	0	0	0	0	0	0	0	0	0	0	0	0	0	0	0	0	0	0	0	0	0	ENSRNA049474296	5_8S_rRNA	5.8S ribosomal RNA
ENSRNA049474310	22079.5	1.42225	0.767661	0.931072	-0.087736	-0.0954709	-0.0812655	0.354234	0.42742	-0.278737	0.129721	-0.271198	-0.316506	-0.763491	-1.38648	-1.77533	0.101683	-0.137228	-0.361616	0	0	0	0	0	0	0	0	0	0	0	0	0	0	0	0	0	0	0	0	0	0	0	0	0	0	0	ENSRNA049474310	LSU_rRNA_eukarya	Eukaryotic large subunit ribosomal RNA
ENSRNA049474412	4.25483	-0.648223	-0.944029	-0.200135	1.09764	1.1775	1.02597	-1.29466	0.0693601	0.247668	0.484296	-0.584541	-1.18242	-1.99793	0.227937	-1.65965	0.377676	0.860974	0.883644	0	0	0	0	0	0	0	0	0	0	0	0	0	0	0	0	0	0	0	0	0	0	0	0	0	0	0	ENSRNA049474412	snoR44_J54	Small nucleolar RNA R44/J54/Z268 family
ENSRNA049474418	3.83875	-1.26427	-0.476542	0.120451	-1.00358	-0.00993765	-0.0516568	-0.139539	0.742782	0.293221	0.694914	0.0216401	0.184208	0.883633	0.865544	0.755203	-0.388713	0.31093	1.16539	0	0	0	0	0	0	0	0	0	0	0	0	0	0	0	0	0	0	0	0	0	0	0	0	0	0	0	ENSRNA049474418	snoR44_J54	Small nucleolar RNA R44/J54/Z268 family
ENSRNA049474480	0																																														ENSRNA049474480	U5	U5 spliceosomal RNA
ENSRNA049475201	0.161792	-0.0297617	-0.020057	-0.031523	0.0486567	0	0.0182866	0	0.0141721	-0.000225357	0.0470225	0.0245453	0.0145053	0.0248911	0	0.0230515	0.0251694	0	0	0	0	0	0	0	0	0	0	0	0	0	0	0	0	0	0	0	0	0	0	0	0	0	0	0	0	0	ENSRNA049475201	U5	U5 spliceosomal RNA
ENSRNA049475627	0																																														ENSRNA049475627	snoR117	small nucleolar RNA snoR117
ENSRNA049476379	0.130393	0	0	0	0	0	0	-0.0575429	-0.0634117	-0.10367	-0.00470005	-0.0271772	-0.0376381	0	0.0234728	0	0.0251694	0	0.0500122	0	0	0	0	0	0	0	0	0	0	0	0	0	0	0	0	0	0	0	0	0	0	0	0	0	0	0	ENSRNA049476379	snoZ105	Small nucleolar RNA Z105
ENSRNA049476383	0																																														ENSRNA049476383	snoZ105	Small nucleolar RNA Z105
ENSRNA049476387	0.134186	0	0	0	0	0	0	0	0.00124143	-0.000225357	0.111676	0.0245453	0.0141961	0.0516299	0	0	-0.0287269	-0.0287058	-0.0308322	0	0	0	0	0	0	0	0	0	0	0	0	0	0	0	0	0	0	0	0	0	0	0	0	0	0	0	ENSRNA049476387	snoZ221_snoR21b	Small nucleolar RNA Z221/R21b
ENSRNA049476393	0																																														ENSRNA049476393	snoZ105	Small nucleolar RNA Z105
ENSRNA049476399	0																																														ENSRNA049476399	snoZ105	Small nucleolar RNA Z105
ENSRNA049476405	0.0695052	0	0	0	0	0	0	0	0	0	0.098745	0	0.0132952	0	0	0	0	0	0	0	0	0	0	0	0	0	0	0	0	0	0	0	0	0	0	0	0	0	0	0	0	0	0	0	0	0	ENSRNA049476405	snoZ221_snoR21b	Small nucleolar RNA Z221/R21b
ENSRNA049476410	0.0684501	0	0	0	0	0	0	0	0	0	0.098745	0	0.0132952	0	0	0	0	0	0	0	0	0	0	0	0	0	0	0	0	0	0	0	0	0	0	0	0	0	0	0	0	0	0	0	0	0	ENSRNA049476410	snoZ221_snoR21b	Small nucleolar RNA Z221/R21b
ENSRNA049476418	0																																														ENSRNA049476418	SNOR75	Plant small nucleolar RNA SNOR75
ENSRNA049476423	0																																														ENSRNA049476423	SNOR75	Plant small nucleolar RNA SNOR75
ENSRNA049476428	4.70021	0.850968	-0.560439	-0.403403	-0.583402	-0.194461	-0.679543	0.145776	-0.423099	-0.116617	0.814382	0.752354	-0.0353592	-0.0720809	0.0430866	-0.936543	1.14463	0.328841	1.34575	0	0	0	0	0	0	0	0	0	0	0	0	0	0	0	0	0	0	0	0	0	0	0	0	0	0	0	ENSRNA049476428	SNOR75	Plant small nucleolar RNA SNOR75
ENSRNA049476433	0																																														ENSRNA049476433	SNOR75	Plant small nucleolar RNA SNOR75
ENSRNA049476442	0																																														ENSRNA049476442	SNOR75	Plant small nucleolar RNA SNOR75
ENSRNA049476450	0																																														ENSRNA049476450	mir-160	mir-160 microRNA precursor family
ENSRNA049476454	0																																														ENSRNA049476454	SNOR75	Plant small nucleolar RNA SNOR75
ENSRNA049476456	0																																														ENSRNA049476456	SNOR75	Plant small nucleolar RNA SNOR75
ENSRNA049476461	0																																														ENSRNA049476461	SNOR75	Plant small nucleolar RNA SNOR75
ENSRNA049476463	0																																														ENSRNA049476463	SNOR75	Plant small nucleolar RNA SNOR75
ENSRNA049476464	1.38666	1.20786	0.369195	0.342661	0.128225	0.315604	-0.237611	0.102925	0.506599	0.437096	0.0299855	-0.230462	-0.9002	0.562699	0.602034	-0.791402	0.0347919	-0.756135	-0.662782	0	0	0	0	0	0	0	0	0	0	0	0	0	0	0	0	0	0	0	0	0	0	0	0	0	0	0	ENSRNA049476464	SNOR75	Plant small nucleolar RNA SNOR75
ENSRNA049476694	0																																														ENSRNA049476694	U6	U6 spliceosomal RNA
ENSRNA049476726	0																																														ENSRNA049476726	mir-166	mir-166 microRNA precursor
ENSRNA049476731	0																																														ENSRNA049476731	Plant_SRP	Plant signal recognition particle RNA
ENSRNA049476740	0																																														ENSRNA049476740	U2	U2 spliceosomal RNA
ENSRNA049476833	0.0648239	0	0	0.0349166	0.00879292	0	0	0	0	-0.013156	0.0340918	0	0.000393708	0	0	0	0	0.0251905	0	0	0	0	0	0	0	0	0	0	0	0	0	0	0	0	0	0	0	0	0	0	0	0	0	0	0	0	ENSRNA049476833	U2	U2 spliceosomal RNA
ENSRNA049477055	0																																														ENSRNA049477055	LSU_rRNA_eukarya	Eukaryotic large subunit ribosomal RNA
ENSRNA049477061	2.91951	-0.772362	-0.54747	-2.1533	-0.137447	1.11063	-0.648657	-0.738784	0.0713974	-0.30397	-0.21345	0.970809	-2.21277	-1.14486	0.174385	1.04308	-1.69123	0.154291	-0.412423	0	0	0	0	0	0	0	0	0	0	0	0	0	0	0	0	0	0	0	0	0	0	0	0	0	0	0	ENSRNA049477061	mir-166	mir-166 microRNA precursor
ENSRNA049477068	0																																														ENSRNA049477068	LSU_rRNA_eukarya	Eukaryotic large subunit ribosomal RNA
ENSRNA049477235	0																																														ENSRNA049477235	LSU_rRNA_eukarya	Eukaryotic large subunit ribosomal RNA
ENSRNA049477241	0																																														ENSRNA049477241	5S_rRNA	5S ribosomal RNA
ENSRNA049477243	0																																														ENSRNA049477243	5S_rRNA	5S ribosomal RNA
ENSRNA049477248	0																																														ENSRNA049477248	5S_rRNA	5S ribosomal RNA
ENSRNA049477253	0																																														ENSRNA049477253	5S_rRNA	5S ribosomal RNA
ENSRNA049477256	0																																														ENSRNA049477256	5S_rRNA	5S ribosomal RNA
ENSRNA049477265	0																																														ENSRNA049477265	5S_rRNA	5S ribosomal RNA
ENSRNA049477270	0																																														ENSRNA049477270	5S_rRNA	5S ribosomal RNA
ENSRNA049477274	0																																														ENSRNA049477274	5S_rRNA	5S ribosomal RNA
ENSRNA049477275	0																																														ENSRNA049477275	5S_rRNA	5S ribosomal RNA
ENSRNA049477280	0																																														ENSRNA049477280	5S_rRNA	5S ribosomal RNA
ENSRNA049477283	0																																														ENSRNA049477283	5S_rRNA	5S ribosomal RNA
ENSRNA049477285	0																																														ENSRNA049477285	5S_rRNA	5S ribosomal RNA
ENSRNA049477289	0																																														ENSRNA049477289	5S_rRNA	5S ribosomal RNA
ENSRNA049477295	0																																														ENSRNA049477295	5S_rRNA	5S ribosomal RNA
ENSRNA049477300	0																																														ENSRNA049477300	5S_rRNA	5S ribosomal RNA
ENSRNA049477303	0																																														ENSRNA049477303	5S_rRNA	5S ribosomal RNA
ENSRNA049477308	0																																														ENSRNA049477308	5S_rRNA	5S ribosomal RNA
ENSRNA049477309	0																																														ENSRNA049477309	5S_rRNA	5S ribosomal RNA
ENSRNA049477316	0																																														ENSRNA049477316	5S_rRNA	5S ribosomal RNA
ENSRNA049477320	0																																														ENSRNA049477320	5S_rRNA	5S ribosomal RNA
ENSRNA049477324	0																																														ENSRNA049477324	5S_rRNA	5S ribosomal RNA
ENSRNA049477328	0																																														ENSRNA049477328	5S_rRNA	5S ribosomal RNA
ENSRNA049477333	0																																														ENSRNA049477333	5S_rRNA	5S ribosomal RNA
ENSRNA049477337	0.0395185	0	0	0	0	0	0	0	0	0	-0.0822838	-0.0788997	-0.0905606	0	0	0	0	0	0	0	0	0	0	0	0	0	0	0	0	0	0	0	0	0	0	0	0	0	0	0	0	0	0	0	0	0	ENSRNA049477337	5S_rRNA	5S ribosomal RNA
ENSRNA049477340	0																																														ENSRNA049477340	5S_rRNA	5S ribosomal RNA
ENSRNA049477343	0																																														ENSRNA049477343	5S_rRNA	5S ribosomal RNA
ENSRNA049477348	0																																														ENSRNA049477348	5_8S_rRNA	5.8S ribosomal RNA
ENSRNA049477352	3420.87	1.02261	0.806949	0.842115	0.00989119	0.162676	0.146984	0.255367	0.60486	-0.203123	0.103309	-0.118677	-0.261308	-0.523873	-1.29217	-1.74972	0.221034	-0.101517	-0.359871	0	0	0	0	0	0	0	0	0	0	0	0	0	0	0	0	0	0	0	0	0	0	0	0	0	0	0	ENSRNA049477352	LSU_rRNA_eukarya	Eukaryotic large subunit ribosomal RNA
ENSRNA049477357	0.0218347	0	0	0	0	0.0491556	0	0	0	0	0	0	0	0	0	0	0	0	0	0	0	0	0	0	0	0	0	0	0	0	0	0	0	0	0	0	0	0	0	0	0	0	0	0	0	0	ENSRNA049477357	LSU_rRNA_eukarya	Eukaryotic large subunit ribosomal RNA
ENSRNA049477367	0																																														ENSRNA049477367	LSU_rRNA_eukarya	Eukaryotic large subunit ribosomal RNA
ENSRNA049477372	0.0873165	-0.0297617	-0.020057	-0.031523	0	0.0225798	0.0182866	0	0	0	-0.0305613	-0.0530385	-0.0381215	0	0	0	0	0	0	0	0	0	0	0	0	0	0	0	0	0	0	0	0	0	0	0	0	0	0	0	0	0	0	0	0	0	ENSRNA049477372	LSU_rRNA_eukarya	Eukaryotic large subunit ribosomal RNA
ENSRNA049477378	17092.2	1.12067	0.74156	0.868947	-0.0196082	0.00878345	0.0549552	0.444844	0.443773	-0.215015	0.0363825	-0.266779	-0.392578	-1.09827	-1.47078	-1.69094	0.228452	-0.00666772	-0.275512	0	0	0	0	0	0	0	0	0	0	0	0	0	0	0	0	0	0	0	0	0	0	0	0	0	0	0	ENSRNA049477378	LSU_rRNA_eukarya	Eukaryotic large subunit ribosomal RNA
ENSRNA049477382	36.1201	0.713751	0.908374	0.527162	0.113429	0.0107347	0.327334	-0.320061	-0.0720306	-0.859155	0.26083	-0.323422	0.187179	0.154116	-1.37909	-1.76413	0.559228	-0.240243	-0.476149	0	0	0	0	0	0	0	0	0	0	0	0	0	0	0	0	0	0	0	0	0	0	0	0	0	0	0	ENSRNA049477382	SSU_rRNA_eukarya	Eukaryotic small subunit ribosomal RNA
ENSRNA049477385	0.992277	0.3097	-0.0148504	0.545623	0.190393	-1.03835	0.464408	0.115321	-0.23268	0.219074	-0.18017	-0.5759	-0.776866	0.116183	-0.377487	-0.379269	0.600457	0.249389	0.267217	0	0	0	0	0	0	0	0	0	0	0	0	0	0	0	0	0	0	0	0	0	0	0	0	0	0	0	ENSRNA049477385	LSU_rRNA_eukarya	Eukaryotic large subunit ribosomal RNA
ENSRNA049477390	0.0641418	0	0	0	0	0.0225798	0.00499864	0.0192154	0	-0.000225357	-0.0305613	-0.0271772	-0.0124859	0	0	0	0	0	0	0	0	0	0	0	0	0	0	0	0	0	0	0	0	0	0	0	0	0	0	0	0	0	0	0	0	0	ENSRNA049477390	SSU_rRNA_eukarya	Eukaryotic small subunit ribosomal RNA
ENSRNA049477399	0																																														ENSRNA049477399	LSU_rRNA_eukarya	Eukaryotic large subunit ribosomal RNA
ENSRNA049477404	0																																														ENSRNA049477404	LSU_rRNA_eukarya	Eukaryotic large subunit ribosomal RNA
ENSRNA049477443	0																																														ENSRNA049477443	snoR117	small nucleolar RNA snoR117
ENSRNA049477448	72.1031	0.517621	0.00980042	-0.0325572	-1.22556	-0.292694	-1.84595	-0.726806	-0.276483	-0.896738	-1.36043	-0.617745	-1.66009	0.581239	0.186078	-1.14764	-1.22992	-0.904484	-1.49964	0	0	0	0	0	0	0	0	0	0	0	0	0	0	0	0	0	0	0	0	0	0	0	0	0	0	0	ENSRNA049477448	Intron_gpII	Group II catalytic intron
ENSRNA049477524	0.0135628	0	0	0	0	0	0	0	0.0141721	0	0	0	0	0	0	0	0	0	0	0	0	0	0	0	0	0	0	0	0	0	0	0	0	0	0	0	0	0	0	0	0	0	0	0	0	0	ENSRNA049477524	Intron_gpII	Group II catalytic intron
ENSRNA049477530	27.8845	0.00403758	0.0656218	0.747998	-1.02211	0.279473	-0.353424	0.177948	0.808076	0.643142	-0.958144	-0.674464	-0.802055	-0.158198	-0.705819	-0.751361	0.615965	0.849114	0.76974	0	0	0	0	0	0	0	0	0	0	0	0	0	0	0	0	0	0	0	0	0	0	0	0	0	0	0	ENSRNA049477530	Intron_gpII	Group II catalytic intron
ENSRNA049477532	1.52914	-0.136362	0.422788	0.205254	-2.05064	-0.8247	-2.39001	-0.936051	-0.158517	-0.754637	-1.2584	1.20039	-0.399567	0.344856	1.14753	-0.323487	-0.050753	0.993988	1.14314	0	0	0	0	0	0	0	0	0	0	0	0	0	0	0	0	0	0	0	0	0	0	0	0	0	0	0	ENSRNA049477532	Intron_gpII	Group II catalytic intron
ENSRNA049477541	0.248241	0	0	0	0	0.0626194	0	0.0918092	0.10597	0.0621503	0.0902423	0.0992002	-0.0264828	0	0	0	0.148217	0	0	0	0	0	0	0	0	0	0	0	0	0	0	0	0	0	0	0	0	0	0	0	0	0	0	0	0	0	ENSRNA049477541	U6	U6 spliceosomal RNA
ENSRNA049477545	29.158	0.313445	1.66838	1.11637	-1.95114	1.18354	-0.911451	-0.727556	1.01723	0.335808	-0.869453	0.897843	-0.401278	-0.365264	0.306806	-0.505525	-0.799071	1.89142	0.649656	0	0	0	0	0	0	0	0	0	0	0	0	0	0	0	0	0	0	0	0	0	0	0	0	0	0	0	ENSRNA049477545	Intron_gpI	Group I catalytic intron
ENSRNA049477652	2.93958	0.124864	0.146645	-0.392626	0.252638	0.236009	-0.472772	-0.76122	-0.527179	-0.0746749	-0.419587	0.679213	0.807704	0.508386	0.483801	-0.0365592	0.13323	0.298277	-0.22926	0	0	0	0	0	0	0	0	0	0	0	0	0	0	0	0	0	0	0	0	0	0	0	0	0	0	0	ENSRNA049477652	U6	U6 spliceosomal RNA
ENSRNA049477659	2.97181	0.20263	0.146159	-0.388792	0.399648	0.235269	-0.467409	-0.715416	-0.482378	-0.0799814	-0.261608	0.675358	0.803888	0.58807	0.4783	-0.0365053	0.131026	0.294379	-0.226651	0	0	0	0	0	0	0	0	0	0	0	0	0	0	0	0	0	0	0	0	0	0	0	0	0	0	0	ENSRNA049477659	U6	U6 spliceosomal RNA
ENSRNA049477664	0																																														ENSRNA049477664	U1	U1 spliceosomal RNA
ENSRNA049477674	0																																														ENSRNA049477674	snoZ199	Small nucleolar RNA Z199
ENSRNA049477677	0																																														ENSRNA049477677	snoZ199	Small nucleolar RNA Z199
ENSRNA049477682	0																																														ENSRNA049477682	snoR64	Small nucleolar RNA R64/Z200 family
ENSRNA049477685	0																																														ENSRNA049477685	snoR135	small nucleolar RNA snoR135
ENSRNA049477688	0																																														ENSRNA049477688	snoZ103	Small nucleolar RNA Z103
ENSRNA049477691	0																																														ENSRNA049477691	snoZ103	Small nucleolar RNA Z103
ENSRNA049477692	0																																														ENSRNA049477692	LSU_rRNA_eukarya	Eukaryotic large subunit ribosomal RNA
ENSRNA049477894	131.642	0.081912	0.800915	1.06479	0.557027	-0.145135	0.854066	-0.276578	-1.18714	-1.73757	0.515332	0.0400851	0.424244	0.575357	-0.72921	-1.08745	-0.374476	-0.736977	-1.03146	0	0	0	0	0	0	0	0	0	0	0	0	0	0	0	0	0	0	0	0	0	0	0	0	0	0	0	ENSRNA049477894	5_8S_rRNA	5.8S ribosomal RNA
ENSRNA049477955	0																																														ENSRNA049477955	snoZ103	Small nucleolar RNA Z103
ENSRNA049477960	0																																														ENSRNA049477960	SNOR75	Plant small nucleolar RNA SNOR75
ENSRNA049477965	0																																														ENSRNA049477965	IsrR	Antisense RNA which regulates isiA expression
ENSRNA049477971	0																																														ENSRNA049477971	U6	U6 spliceosomal RNA
ENSRNA049477976	0.0199369	0	0	0	0	0	0	0	0	0	0	0	0	0	0	0.0499996	0	0	0	0	0	0	0	0	0	0	0	0	0	0	0	0	0	0	0	0	0	0	0	0	0	0	0	0	0	0	ENSRNA049477976	SSU_rRNA_eukarya	Eukaryotic small subunit ribosomal RNA
ENSRNA049477978	0																																														ENSRNA049477978	SSU_rRNA_eukarya	Eukaryotic small subunit ribosomal RNA
ENSRNA049477983	0.827588	0	0.436955	0.233184	0	0.20691	0.0962812	0.135893	0.106106	0.0885152	-1.36574	-1.46231	-1.19014	0.202043	0	0.213526	0	0	0	0	0	0	0	0	0	0	0	0	0	0	0	0	0	0	0	0	0	0	0	0	0	0	0	0	0	0	ENSRNA049477983	SSU_rRNA_eukarya	Eukaryotic small subunit ribosomal RNA
ENSRNA049478000	0																																														ENSRNA049478000	U6	U6 spliceosomal RNA
ENSRNA049478004	0.50499	-0.643251	-0.104368	-0.791762	0.564242	0.389079	0.484032	0.321229	-0.297041	0.314808	0.670288	0.975368	0.872705	0	0.411525	0	0.311355	0	0.209713	0	0	0	0	0	0	0	0	0	0	0	0	0	0	0	0	0	0	0	0	0	0	0	0	0	0	0	ENSRNA049478004	MIR169_2	microRNA MIR169_2
ENSRNA049478008	2.43722	-0.313283	0.306966	-0.324783	3.27567	0	3.35928	0	0	1.52123	4.33433	1.13954	3.86841	0	0	0	-0.249914	-0.248988	0.645557	0	0	0	0	0	0	0	0	0	0	0	0	0	0	0	0	0	0	0	0	0	0	0	0	0	0	0	ENSRNA049478008	MIR171_1	microRNA MIR171_1
ENSRNA049478014	0																																														ENSRNA049478014	U6	U6 spliceosomal RNA
ENSRNA049478016	0																																														ENSRNA049478016	U6	U6 spliceosomal RNA
ENSRNA049478018	0.329426	0	0	0	0.0801847	0.0329961	0.0672273	0.256736	0.222547	-0.126527	0.113291	0.422995	0.0989128	0.00223806	-0.0127984	-0.0143502	0	0	0.0316688	0	0	0	0	0	0	0	0	0	0	0	0	0	0	0	0	0	0	0	0	0	0	0	0	0	0	0	ENSRNA049478018	MIR169_2	microRNA MIR169_2
ENSRNA049478022	0.873239	-0.0521916	0.507875	-0.842022	0.584504	0.614345	0.625657	-0.562391	0.521304	-0.435329	-0.847897	-0.510687	0.230845	0	0.430537	0	-0.416184	-0.536895	-1.39503	0	0	0	0	0	0	0	0	0	0	0	0	0	0	0	0	0	0	0	0	0	0	0	0	0	0	0	ENSRNA049478022	MIR169_2	microRNA MIR169_2
ENSRNA049478025	0																																														ENSRNA049478025	U6	U6 spliceosomal RNA
ENSRNA049478028	0.257452	0	0	0	0.284728	0	0.371568	0	0	-0.000541326	0.463951	-0.124855	0.0100131	0	0	0	0	0	0	0	0	0	0	0	0	0	0	0	0	0	0	0	0	0	0	0	0	0	0	0	0	0	0	0	0	0	ENSRNA049478028	U1	U1 spliceosomal RNA
ENSRNA049478416	0.77842	0.803898	0.419884	0.23323	0.424329	0.689959	0.207625	0.274532	-0.199446	0.730312	0.87772	0.180543	0.706853	-0.380713	0.145225	0.261621	0.578342	0	0.609156	0	0	0	0	0	0	0	0	0	0	0	0	0	0	0	0	0	0	0	0	0	0	0	0	0	0	0	ENSRNA049478416	U6	U6 spliceosomal RNA
ENSRNA049478507	0																																														ENSRNA049478507	SNOR75	Plant small nucleolar RNA SNOR75
ENSRNA049478511	0																																														ENSRNA049478511	SNOR75	Plant small nucleolar RNA SNOR75
ENSRNA049478516	137167	0.680573	0.710014	0.780576	-0.17339	-0.0546326	0.0711181	0.292117	0.14181	-0.335974	0.0215245	-0.198178	-0.371271	-0.915133	-1.24258	-1.23808	0.32558	0.158161	-0.0977025	0	0	0	0	0	0	0	0	0	0	0	0	0	0	0	0	0	0	0	0	0	0	0	0	0	0	0	ENSRNA049478516	SSU_rRNA_eukarya	Eukaryotic small subunit ribosomal RNA
ENSRNA049478567	0																																														ENSRNA049478567	U2	U2 spliceosomal RNA
ENSRNA049478569	0																																														ENSRNA049478569	U2	U2 spliceosomal RNA
ENSRNA049478578	0.0655622	0	0	0	-0.0310708	-0.0305719	-0.0348651	0.0192625	-0.0375505	-0.0519479	0	0	0	0	0	0	-0.0287269	-0.0287058	-0.0308322	0	0	0	0	0	0	0	0	0	0	0	0	0	0	0	0	0	0	0	0	0	0	0	0	0	0	0	ENSRNA049478578	Plant_U3	Plant small nucleolar RNA U3
ENSRNA049478581	0.873397	-0.00319262	0.865694	0.0298182	-0.459266	-0.149724	0.724791	-0.0125523	-0.172928	-0.390168	-0.296198	0.244072	0.390649	0.310575	-0.346187	-0.347386	0.0496003	-0.319747	-0.336254	0	0	0	0	0	0	0	0	0	0	0	0	0	0	0	0	0	0	0	0	0	0	0	0	0	0	0	ENSRNA049478581	Plant_U3	Plant small nucleolar RNA U3
ENSRNA049478755	0																																														ENSRNA049478755	MIR169_2	microRNA MIR169_2
ENSRNA049478760	47.3486	0.705237	0.790525	0.823781	0.241811	0.501901	0.821132	0.0326356	0.574048	-0.289238	0.10801	-0.374788	-0.36093	-0.19153	-1.55284	-1.71123	0.0560167	-0.129145	-0.736364	0	0	0	0	0	0	0	0	0	0	0	0	0	0	0	0	0	0	0	0	0	0	0	0	0	0	0	ENSRNA049478760	LSU_rRNA_eukarya	Eukaryotic large subunit ribosomal RNA
ENSRNA049478768	0																																														ENSRNA049478768	LSU_rRNA_eukarya	Eukaryotic large subunit ribosomal RNA
ENSRNA049478775	132.769	0.0740142	0.846507	1.06734	0.531774	-0.048178	0.849941	-0.377978	-1.26448	-1.86223	0.5099	0.00226744	0.405629	0.515729	-0.495121	-0.908511	-0.484129	-0.88166	-0.957068	0	0	0	0	0	0	0	0	0	0	0	0	0	0	0	0	0	0	0	0	0	0	0	0	0	0	0	ENSRNA049478775	5_8S_rRNA	5.8S ribosomal RNA
ENSRNA049478784	3586.78	0.995488	0.762557	0.792863	0.0509067	0.176878	0.173481	0.262313	0.595758	-0.198618	0.0924932	-0.13613	-0.273481	-0.652152	-1.3274	-1.70365	0.212571	-0.100205	-0.352095	0	0	0	0	0	0	0	0	0	0	0	0	0	0	0	0	0	0	0	0	0	0	0	0	0	0	0	ENSRNA049478784	LSU_rRNA_eukarya	Eukaryotic large subunit ribosomal RNA
ENSRNA049478790	47307.6	1.10229	0.760057	0.842796	0.0472709	-0.0248371	0.0762793	0.458318	0.428512	-0.224055	0.0743353	-0.273273	-0.370319	-1.06612	-1.41594	-1.72722	0.116647	-0.009378	-0.303756	0	0	0	0	0	0	0	0	0	0	0	0	0	0	0	0	0	0	0	0	0	0	0	0	0	0	0	ENSRNA049478790	LSU_rRNA_eukarya	Eukaryotic large subunit ribosomal RNA
ENSRNA049478795	192665	0.739744	0.714156	0.808479	-0.142756	-0.022497	0.0890676	0.293105	0.129327	-0.349173	0.0318505	-0.211684	-0.369036	-0.86982	-1.25501	-1.28236	0.270939	0.0762733	-0.157995	0	0	0	0	0	0	0	0	0	0	0	0	0	0	0	0	0	0	0	0	0	0	0	0	0	0	0	ENSRNA049478795	SSU_rRNA_eukarya	Eukaryotic small subunit ribosomal RNA
ENSRNA049478802	143986	1.00274	0.796099	0.812578	0.0117611	-0.0607824	0.0549602	0.480708	0.382315	-0.23333	0.0557268	-0.26262	-0.373358	-1.18832	-1.42237	-1.70972	0.0826388	-0.00446856	-0.307637	0	0	0	0	0	0	0	0	0	0	0	0	0	0	0	0	0	0	0	0	0	0	0	0	0	0	0	ENSRNA049478802	LSU_rRNA_eukarya	Eukaryotic large subunit ribosomal RNA
ENSRNA049478805	194689	1.04043	0.792404	0.838555	0.0127671	-0.0510672	0.0405706	0.483167	0.39207	-0.225758	0.0665925	-0.265027	-0.36386	-1.16141	-1.43478	-1.72991	0.112935	0.0129414	-0.294454	0	0	0	0	0	0	0	0	0	0	0	0	0	0	0	0	0	0	0	0	0	0	0	0	0	0	0	ENSRNA049478805	LSU_rRNA_eukarya	Eukaryotic large subunit ribosomal RNA
ENSRNA049478808	164724	1.1384	0.799295	0.900835	-0.0168192	-0.0395709	0.00329366	0.497404	0.415426	-0.202793	0.0988545	-0.248921	-0.333377	-1.06392	-1.43283	-1.7508	0.195281	0.0552957	-0.237162	0	0	0	0	0	0	0	0	0	0	0	0	0	0	0	0	0	0	0	0	0	0	0	0	0	0	0	ENSRNA049478808	LSU_rRNA_eukarya	Eukaryotic large subunit ribosomal RNA
ENSRNA049478811	177853	1.13197	0.784947	0.884209	-0.0113774	-0.0466655	0.0101791	0.500283	0.406419	-0.206621	0.0902223	-0.261889	-0.344672	-1.09512	-1.44298	-1.74328	0.18408	0.0579586	-0.232314	0	0	0	0	0	0	0	0	0	0	0	0	0	0	0	0	0	0	0	0	0	0	0	0	0	0	0	ENSRNA049478811	LSU_rRNA_eukarya	Eukaryotic large subunit ribosomal RNA
ENSRNA049478817	177813	1.13122	0.782507	0.882744	-0.012962	-0.0498836	0.00622869	0.499765	0.403607	-0.208096	0.090201	-0.261017	-0.34451	-1.09337	-1.44297	-1.74279	0.188238	0.057993	-0.234486	0	0	0	0	0	0	0	0	0	0	0	0	0	0	0	0	0	0	0	0	0	0	0	0	0	0	0	ENSRNA049478817	LSU_rRNA_eukarya	Eukaryotic large subunit ribosomal RNA
ENSRNA049478889	0																																														ENSRNA049478889	Intron_gpII	Group II catalytic intron
ENSRNA049478896	0																																														ENSRNA049478896	Intron_gpII	Group II catalytic intron
ENSRNA049478903	132.525	0.142566	0.815369	1.07459	0.49897	-0.0663825	0.837611	-0.39219	-1.24924	-1.79242	0.63574	0.167655	0.519769	0.804406	-0.46642	-0.811648	-0.347613	-0.983854	-1.03654	0	0	0	0	0	0	0	0	0	0	0	0	0	0	0	0	0	0	0	0	0	0	0	0	0	0	0	ENSRNA049478903	5_8S_rRNA	5.8S ribosomal RNA
ENSRNA049478905	132.777	0.15282	0.815718	1.04509	0.561523	0.00227375	0.838861	-0.28358	-1.23991	-1.69125	0.647366	0.102631	0.550558	0.534455	-0.556135	-1.03128	-0.629178	-0.93309	-1.2198	0	0	0	0	0	0	0	0	0	0	0	0	0	0	0	0	0	0	0	0	0	0	0	0	0	0	0	ENSRNA049478905	5_8S_rRNA	5.8S ribosomal RNA
ENSRNA049478911	306.843	0.89073	0.705467	0.636668	0.136781	0.291788	0.397813	0.0998474	0.587593	-0.352774	0.0312306	-0.320297	-0.193758	-0.187407	-1.21532	-2.10508	0.292884	-0.226059	-0.382795	0	0	0	0	0	0	0	0	0	0	0	0	0	0	0	0	0	0	0	0	0	0	0	0	0	0	0	ENSRNA049478911	LSU_rRNA_eukarya	Eukaryotic large subunit ribosomal RNA
ENSRNA049478915	49656.5	0.614157	0.76564	0.8117	-0.174754	0.00723296	0.0653465	0.229726	0.200506	-0.328394	0.0484664	-0.135095	-0.33899	-0.794873	-1.22498	-1.34672	0.35528	0.110933	-0.132491	0	0	0	0	0	0	0	0	0	0	0	0	0	0	0	0	0	0	0	0	0	0	0	0	0	0	0	ENSRNA049478915	SSU_rRNA_eukarya	Eukaryotic small subunit ribosomal RNA
ENSRNA049478925	234601	1.07572	0.799397	0.842234	-0.0144131	-0.0471161	0.0306763	0.508378	0.429355	-0.189281	0.080887	-0.236562	-0.344284	-1.11273	-1.41928	-1.71089	0.201816	0.0927603	-0.218512	0	0	0	0	0	0	0	0	0	0	0	0	0	0	0	0	0	0	0	0	0	0	0	0	0	0	0	ENSRNA049478925	LSU_rRNA_eukarya	Eukaryotic large subunit ribosomal RNA
ENSRNA049479283	0																																														ENSRNA049479283	5_8S_rRNA	5.8S ribosomal RNA
ENSRNA049479294	57.2183	0.665031	0.442791	0.676487	0.338984	-0.20372	0.44303	-0.242375	-0.060837	-0.431669	-0.0332208	-0.403194	-0.105973	-0.203875	-1.42982	-1.56094	0.828853	-0.720175	-0.0257085	0	0	0	0	0	0	0	0	0	0	0	0	0	0	0	0	0	0	0	0	0	0	0	0	0	0	0	ENSRNA049479294	SSU_rRNA_eukarya	Eukaryotic small subunit ribosomal RNA
ENSRNA049479302	0																																														ENSRNA049479302	SSU_rRNA_eukarya	Eukaryotic small subunit ribosomal RNA
ENSRNA049479352	8.93171	-0.442625	0.950154	0.308919	-2.12322	0.366183	-1.06895	-0.497249	-0.389237	-0.122043	-1.51026	-0.633845	-1.57383	0.623854	-0.439924	-2.40848	-0.599576	-1.28535	-0.325494	0	0	0	0	0	0	0	0	0	0	0	0	0	0	0	0	0	0	0	0	0	0	0	0	0	0	0	ENSRNA049479352	Intron_gpII	Group II catalytic intron
ENSRNA049479359	3.12713	0.73399	0.566027	1.51046	1.23122	0.698856	0.879243	0.274901	-0.189564	-0.386589	0.536052	-0.376266	0.528247	1.45655	1.02094	0.928168	-0.216985	0.345588	-0.681241	0	0	0	0	0	0	0	0	0	0	0	0	0	0	0	0	0	0	0	0	0	0	0	0	0	0	0	ENSRNA049479359	Plant_SRP	Plant signal recognition particle RNA
ENSRNA049479447	0																																														ENSRNA049479447	U6	U6 spliceosomal RNA
ENSRNA049479453	2.99042	0.201761	0.145949	-0.387147	0.398475	0.234893	-0.4651	-0.714051	-0.481514	-0.0803408	-0.0494797	0.673688	0.802251	0.585329	0.475879	-0.0364936	0.130061	0.292666	-0.225511	0	0	0	0	0	0	0	0	0	0	0	0	0	0	0	0	0	0	0	0	0	0	0	0	0	0	0	ENSRNA049479453	U6	U6 spliceosomal RNA
ENSRNA049479457	2.99042	0.201761	0.145949	-0.387147	0.398475	0.234893	-0.4651	-0.714051	-0.481514	-0.0803408	-0.0494797	0.673688	0.802251	0.585329	0.475879	-0.0364936	0.130061	0.292666	-0.225511	0	0	0	0	0	0	0	0	0	0	0	0	0	0	0	0	0	0	0	0	0	0	0	0	0	0	0	ENSRNA049479457	U6	U6 spliceosomal RNA
ENSRNA049479563	133.189	0.216944	0.878456	1.02872	0.494192	-0.181481	0.799107	-0.353235	-1.23037	-1.7997	0.5895	0.0395909	0.464726	0.689854	-0.742202	-0.844953	-0.516126	-0.820044	-1.17886	0	0	0	0	0	0	0	0	0	0	0	0	0	0	0	0	0	0	0	0	0	0	0	0	0	0	0	ENSRNA049479563	5_8S_rRNA	5.8S ribosomal RNA
ENSRNA049479568	0																																														ENSRNA049479568	SSU_rRNA_eukarya	Eukaryotic small subunit ribosomal RNA
ENSRNA049479662	0.0119998	0	0	0	0	0	0	0	0.0141721	0	0	0	0	0	0	0	0	0	0	0	0	0	0	0	0	0	0	0	0	0	0	0	0	0	0	0	0	0	0	0	0	0	0	0	0	0	ENSRNA049479662	U5	U5 spliceosomal RNA
ENSRNA049479666	0																																														ENSRNA049479666	U2	U2 spliceosomal RNA
ENSRNA049479674	2.50603	1.51855	0.0417805	0.749947	1.04889	0.756893	1.74887	2.55567	3.02997	2.5767	0.448062	0.710495	0.08093	0.247843	2.47414	0.877015	0.930521	0.844431	0.717885	0	0	0	0	0	0	0	0	0	0	0	0	0	0	0	0	0	0	0	0	0	0	0	0	0	0	0	ENSRNA049479674	SNOR75	Plant small nucleolar RNA SNOR75
ENSRNA049479680	2.10814	0.53203	1.05292	1.9058	2.21281	1.66604	2.54878	0.157001	1.08715	0.888915	0.197972	0.835391	-0.106536	1.30484	2.24328	1.4794	0.112224	-1.02613	-0.256077	0	0	0	0	0	0	0	0	0	0	0	0	0	0	0	0	0	0	0	0	0	0	0	0	0	0	0	ENSRNA049479680	SNOR75	Plant small nucleolar RNA SNOR75
ENSRNA049479686	132.762	0.193016	0.905751	1.11466	0.58764	-0.040811	0.90303	-0.31241	-1.11026	-1.78816	0.714675	0.200173	0.703163	0.617324	-0.607652	-0.792094	-0.37673	-0.682786	-1.00898	0	0	0	0	0	0	0	0	0	0	0	0	0	0	0	0	0	0	0	0	0	0	0	0	0	0	0	ENSRNA049479686	5_8S_rRNA	5.8S ribosomal RNA
ENSRNA049479693	0																																														ENSRNA049479693	U2	U2 spliceosomal RNA
ENSRNA049479764	0.345238	0	0.216214	0.331654	-0.111642	0.0811891	0.170127	0.166916	0.380382	0.0874998	-0.0154078	-0.00445408	-0.118839	0	0	0.187474	0	0	0	0	0	0	0	0	0	0	0	0	0	0	0	0	0	0	0	0	0	0	0	0	0	0	0	0	0	0	ENSRNA049479764	snoZ279_R105_R108	Small nucleolar RNA Z279/snoR105/snoR108
ENSRNA049479838	0																																														ENSRNA049479838	LSU_rRNA_eukarya	Eukaryotic large subunit ribosomal RNA
ENSRNA049479844	72.055	0.505726	0.0884662	0.0244909	-1.31317	-0.260193	-1.89419	-0.743362	-0.284017	-0.915243	-1.37457	-0.615702	-1.64567	0.518959	0.175914	-1.15527	-1.22666	-0.867365	-1.53335	0	0	0	0	0	0	0	0	0	0	0	0	0	0	0	0	0	0	0	0	0	0	0	0	0	0	0	ENSRNA049479844	Intron_gpII	Group II catalytic intron
ENSRNA049479850	1.17981	1.03444	1.07006	0.278712	-0.555238	-0.629387	-0.238525	-0.376294	0.109252	-0.397814	-0.586104	-0.254485	-0.0196692	-1.55503	-1.76242	-1.76629	0.0174449	-0.763642	-1.20462	0	0	0	0	0	0	0	0	0	0	0	0	0	0	0	0	0	0	0	0	0	0	0	0	0	0	0	ENSRNA049479850	SSU_rRNA_eukarya	Eukaryotic small subunit ribosomal RNA
ENSRNA049479854	10439.5	1.1139	0.834107	0.985451	0.0298763	0.215477	0.18511	0.152645	0.289357	-0.328604	0.162507	-0.0799127	-0.165187	-0.344036	-1.2157	-1.43186	0.173869	-0.241188	-0.412662	0	0	0	0	0	0	0	0	0	0	0	0	0	0	0	0	0	0	0	0	0	0	0	0	0	0	0	ENSRNA049479854	SSU_rRNA_eukarya	Eukaryotic small subunit ribosomal RNA
ENSRNA049479859	154.142	0.508167	0.714074	0.447211	0.0210957	0.109422	0.284278	0.0428743	0.327915	-0.276711	0.075275	-0.0595157	-0.119792	-0.0110164	-1.13223	-1.18318	0.320003	-0.160317	-0.370006	0	0	0	0	0	0	0	0	0	0	0	0	0	0	0	0	0	0	0	0	0	0	0	0	0	0	0	ENSRNA049479859	SSU_rRNA_eukarya	Eukaryotic small subunit ribosomal RNA
ENSRNA049479863	18412.4	1.22924	0.917354	0.982542	0.0308579	0.0866532	0.120839	0.433298	0.464302	-0.252821	0.15337	-0.133053	-0.295302	-0.829537	-1.36127	-1.83557	0.171271	-0.0461803	-0.316038	0	0	0	0	0	0	0	0	0	0	0	0	0	0	0	0	0	0	0	0	0	0	0	0	0	0	0	ENSRNA049479863	LSU_rRNA_eukarya	Eukaryotic large subunit ribosomal RNA
ENSRNA049479869	16655.1	1.13903	0.782236	0.892127	-0.0129394	0.0546861	0.0769423	0.386911	0.489399	-0.2052	0.0692652	-0.210701	-0.360869	-0.926081	-1.44681	-1.73205	0.224581	-0.0727947	-0.322097	0	0	0	0	0	0	0	0	0	0	0	0	0	0	0	0	0	0	0	0	0	0	0	0	0	0	0	ENSRNA049479869	LSU_rRNA_eukarya	Eukaryotic large subunit ribosomal RNA
ENSRNA049479898	0																																														ENSRNA049479898	snoR103	Small nucleolar RNA snoR103
ENSRNA049479910	0																																														ENSRNA049479910	snoR103	Small nucleolar RNA snoR103
ENSRNA049479917	0																																														ENSRNA049479917	snoR103	Small nucleolar RNA snoR103
ENSRNA049479924	0																																														ENSRNA049479924	snoR103	Small nucleolar RNA snoR103
ENSRNA049479928	0																																														ENSRNA049479928	snoR103	Small nucleolar RNA snoR103
ENSRNA049479947	0																																														ENSRNA049479947	snoZ103	Small nucleolar RNA Z103
ENSRNA049479950	0																																														ENSRNA049479950	SNOR75	Plant small nucleolar RNA SNOR75
ENSRNA049480007	0																																														ENSRNA049480007	LSU_rRNA_eukarya	Eukaryotic large subunit ribosomal RNA
ENSRNA049480011	134.1	0.123445	0.808041	0.978495	0.536175	-0.108492	0.848815	-0.268918	-1.27847	-1.78232	0.531757	-0.0116514	0.447679	0.874999	-0.585837	-0.728263	-0.451858	-0.702084	-0.967766	0	0	0	0	0	0	0	0	0	0	0	0	0	0	0	0	0	0	0	0	0	0	0	0	0	0	0	ENSRNA049480011	5_8S_rRNA	5.8S ribosomal RNA
ENSRNA049480014	66717.5	1.04188	0.859481	0.897092	-0.0451366	-0.0799901	-0.00245327	0.445235	0.359475	-0.268252	0.0731071	-0.236943	-0.369017	-1.13532	-1.42651	-1.72344	0.0736682	-0.0718984	-0.333651	0	0	0	0	0	0	0	0	0	0	0	0	0	0	0	0	0	0	0	0	0	0	0	0	0	0	0	ENSRNA049480014	LSU_rRNA_eukarya	Eukaryotic large subunit ribosomal RNA
ENSRNA049480018	16802.1	1.13374	0.776152	0.887277	-0.0219551	0.0437415	0.0738282	0.385297	0.487799	-0.202287	0.0740314	-0.210987	-0.353674	-0.939055	-1.44127	-1.71756	0.212749	-0.078921	-0.307076	0	0	0	0	0	0	0	0	0	0	0	0	0	0	0	0	0	0	0	0	0	0	0	0	0	0	0	ENSRNA049480018	LSU_rRNA_eukarya	Eukaryotic large subunit ribosomal RNA
ENSRNA049480020	72729.3	1.1384	0.840588	0.929462	-0.0835087	-0.0357602	-0.0301983	0.504992	0.42423	-0.188413	0.105943	-0.201545	-0.313155	-1.01469	-1.43204	-1.72589	0.247774	0.0882609	-0.1995	0	0	0	0	0	0	0	0	0	0	0	0	0	0	0	0	0	0	0	0	0	0	0	0	0	0	0	ENSRNA049480020	LSU_rRNA_eukarya	Eukaryotic large subunit ribosomal RNA
ENSRNA049480092	0																																														ENSRNA049480092	SNORD24	Small nucleolar RNA SNORD24
ENSRNA049480163	172.633	0.431908	0.685743	0.599664	0.0285532	0.391354	0.533862	0.156999	0.454077	-0.338222	0.177555	0.0943614	-0.0550258	-0.137414	-1.30774	-1.7499	0.357018	-0.110198	-0.467741	0	0	0	0	0	0	0	0	0	0	0	0	0	0	0	0	0	0	0	0	0	0	0	0	0	0	0	ENSRNA049480163	SSU_rRNA_eukarya	Eukaryotic small subunit ribosomal RNA
ENSRNA049480168	0																																														ENSRNA049480168	LSU_rRNA_eukarya	Eukaryotic large subunit ribosomal RNA
ENSRNA049480171	0																																														ENSRNA049480171	LSU_rRNA_eukarya	Eukaryotic large subunit ribosomal RNA
ENSRNA049480175	0																																														ENSRNA049480175	LSU_rRNA_eukarya	Eukaryotic large subunit ribosomal RNA
ENSRNA049480178	0																																														ENSRNA049480178	LSU_rRNA_eukarya	Eukaryotic large subunit ribosomal RNA
ENSRNA049480183	240076	0.765925	0.716171	0.808261	-0.141364	-0.0217297	0.0867219	0.29256	0.131289	-0.350662	0.0403297	-0.207398	-0.357059	-0.854098	-1.25372	-1.29193	0.261874	0.0791245	-0.16983	0	0	0	0	0	0	0	0	0	0	0	0	0	0	0	0	0	0	0	0	0	0	0	0	0	0	0	ENSRNA049480183	SSU_rRNA_eukarya	Eukaryotic small subunit ribosomal RNA
ENSRNA049480216	0.520944	0	0	0.155523	-0.377642	-0.191985	-0.0080645	0.555778	0.456586	0.0124331	0.777188	-0.252614	0.0175175	-0.304077	-0.445191	-0.447852	-0.491946	-0.586628	-0.594517	0	0	0	0	0	0	0	0	0	0	0	0	0	0	0	0	0	0	0	0	0	0	0	0	0	0	0	ENSRNA049480216	Intron_gpII	Group II catalytic intron
ENSRNA049480284	0																																														ENSRNA049480284	snoZ101	Small nucleolar RNA Z101
ENSRNA049480295	0.893472	0	0	0	0	0	0.0163098	0.0292906	0	0.0231944	0.417531	0	0.544869	0.0906133	0	0	-0.0177251	-0.0177221	-0.017739	0	0	0	0	0	0	0	0	0	0	0	0	0	0	0	0	0	0	0	0	0	0	0	0	0	0	0	ENSRNA049480295	U1	U1 spliceosomal RNA
ENSRNA049480366	0																																														ENSRNA049480366	U2	U2 spliceosomal RNA
ENSRNA049480395	0																																														ENSRNA049480395	snoR1	Small nucleolar RNA snoR1
ENSRNA049480398	0.283681	0.103815	0	0	0	0	0	-0.0815668	-0.089273	-0.10305	0.098745	-0.0788997	-0.0874068	0	0	0.0499996	-0.0287269	-0.0826021	-0.084149	0	0	0	0	0	0	0	0	0	0	0	0	0	0	0	0	0	0	0	0	0	0	0	0	0	0	0	ENSRNA049480398	snoZ279_R105_R108	Small nucleolar RNA Z279/snoR105/snoR108
ENSRNA049480404	0																																														ENSRNA049480404	U1	U1 spliceosomal RNA
ENSRNA049480406	0																																														ENSRNA049480406	U1	U1 spliceosomal RNA
ENSRNA049480411	0																																														ENSRNA049480411	U1	U1 spliceosomal RNA
ENSRNA049480413	0																																														ENSRNA049480413	U1	U1 spliceosomal RNA
ENSRNA049480415	3.48013	-0.642935	-0.241067	-0.137546	0.88184	-0.942914	0.568579	-0.624936	-0.349646	-0.25795	3.96842	0.381422	2.80041	0	0.264632	0	0.561373	0.238886	1.03481	0	0	0	0	0	0	0	0	0	0	0	0	0	0	0	0	0	0	0	0	0	0	0	0	0	0	0	ENSRNA049480415	U1	U1 spliceosomal RNA
ENSRNA049480416	1.08224	-0.003735	0.711784	-0.141648	-0.712898	-0.380683	0.629999	-0.364832	-0.643603	-0.724983	-0.0252708	0.487789	0.940973	0.336904	-0.348897	-0.0104358	0.0493287	-0.337126	-0.345372	0	0	0	0	0	0	0	0	0	0	0	0	0	0	0	0	0	0	0	0	0	0	0	0	0	0	0	ENSRNA049480416	Plant_U3	Plant small nucleolar RNA U3
ENSRNA049480422	0																																														ENSRNA049480422	Plant_U3	Plant small nucleolar RNA U3
ENSRNA049480480	0																																														ENSRNA049480480	IsrR	Antisense RNA which regulates isiA expression
ENSRNA049480517	0																																														ENSRNA049480517	snoJ33	Small nucleolar RNA J33
ENSRNA049480789	133.061	0.0673199	0.863964	1.10698	0.648584	-0.0651254	0.871819	-0.288818	-1.26374	-1.65825	0.670239	0.134092	0.49054	0.710243	-0.695706	-0.895898	-0.486878	-0.982058	-0.976659	0	0	0	0	0	0	0	0	0	0	0	0	0	0	0	0	0	0	0	0	0	0	0	0	0	0	0	ENSRNA049480789	5_8S_rRNA	5.8S ribosomal RNA
ENSRNA049480793	0																																														ENSRNA049480793	snoZ159	Small nucleolar RNA Z159/U59
ENSRNA049480796	0																																														ENSRNA049480796	snoZ159	Small nucleolar RNA Z159/U59
ENSRNA049480800	0																																														ENSRNA049480800	snoZ103	Small nucleolar RNA Z103
ENSRNA049480805	0																																														ENSRNA049480805	U6	U6 spliceosomal RNA
ENSRNA049480827	0																																														ENSRNA049480827	Intron_gpII	Group II catalytic intron
ENSRNA049480837	3.44275	-0.469497	-0.286564	-0.163797	-0.255331	0.0630856	0.748814	-0.819608	-0.166603	0.0430546	1.27666	0.00381319	1.62629	-0.269334	0.312577	-0.00587925	-0.0583365	-0.494229	0.638469	0	0	0	0	0	0	0	0	0	0	0	0	0	0	0	0	0	0	0	0	0	0	0	0	0	0	0	ENSRNA049480837	snoZ102_R77	Small nucleolar RNA Z102/R77
ENSRNA049480844	5.37453	0.204698	-0.0360257	-0.325545	1.30479	0.121456	1.2398	-0.315717	-0.165735	-0.171583	1.25573	0.298734	0.9912	-0.642142	-0.52401	-1.22962	0.115707	-0.785821	1.0673	0	0	0	0	0	0	0	0	0	0	0	0	0	0	0	0	0	0	0	0	0	0	0	0	0	0	0	ENSRNA049480844	snoZ102_R77	Small nucleolar RNA Z102/R77
ENSRNA049480848	0.185177	-0.0297617	0.0330947	-0.031523	0	0	0	-0.031344	-0.0116892	-0.0519479	0.0211612	-0.0271772	0.0147713	0.0250536	0	0.0230515	-0.00177874	-0.0287058	-0.0308322	0	0	0	0	0	0	0	0	0	0	0	0	0	0	0	0	0	0	0	0	0	0	0	0	0	0	0	ENSRNA049480848	Intron_gpII	Group II catalytic intron
ENSRNA049480851	15.2714	-0.369746	-0.61664	-0.190082	0.355291	0.128987	0.850223	-0.120424	-0.319353	-0.194683	1.39086	0.350317	1.49848	-0.25549	0.0288733	-0.29253	-0.0647515	-0.153892	0.213911	0	0	0	0	0	0	0	0	0	0	0	0	0	0	0	0	0	0	0	0	0	0	0	0	0	0	0	ENSRNA049480851	snoR77Y	Small nucleolar RNA snoR77Y
ENSRNA049480858	11.7217	-0.0730313	-0.25609	-0.070936	0.127069	-0.0851834	0.801744	-0.557354	-0.60795	-0.214596	1.08559	-0.319412	1.27344	-0.7464	-0.626692	-0.275994	-0.16409	-0.550367	0.320394	0	0	0	0	0	0	0	0	0	0	0	0	0	0	0	0	0	0	0	0	0	0	0	0	0	0	0	ENSRNA049480858	snoR8a	Small nucleolar RNA snoR8a
ENSRNA049480863	3.26429	-0.802758	-0.0519786	-0.869408	-0.0126934	0.227158	0.523051	-0.0630091	-0.131095	-0.365439	1.09382	-0.060555	1.59596	-0.428931	0.553316	-0.073901	-0.20201	-0.338043	0.382655	0	0	0	0	0	0	0	0	0	0	0	0	0	0	0	0	0	0	0	0	0	0	0	0	0	0	0	ENSRNA049480863	snoZ102_R77	Small nucleolar RNA Z102/R77
ENSRNA049480867	11.1444	-0.24024	-0.524149	-0.412378	0.148554	-0.354515	0.522832	-0.318822	-0.610097	-0.54395	1.38426	-1.25356	1.46767	-1.08345	-0.401116	-0.446125	0.206541	-0.418607	0.599376	0	0	0	0	0	0	0	0	0	0	0	0	0	0	0	0	0	0	0	0	0	0	0	0	0	0	0	ENSRNA049480867	snoR8a	Small nucleolar RNA snoR8a
ENSRNA049480871	12.7147	-0.301111	-0.069846	0.197713	0.272051	0.210481	0.763639	-0.346191	-0.603681	-0.194358	1.19994	0.174149	1.42393	-0.575965	0.331853	-0.0939397	-0.0947809	-0.408823	0.505274	0	0	0	0	0	0	0	0	0	0	0	0	0	0	0	0	0	0	0	0	0	0	0	0	0	0	0	ENSRNA049480871	snoU31b	Small nucleolar RNA U31b
ENSRNA049480874	8.58644	-0.204984	-0.745688	-0.0886097	0.629441	-0.279771	0.843929	-0.278553	-0.624481	-0.377415	1.56502	-0.0297531	1.69134	-1.13923	-0.264938	-0.739401	0.219452	-0.309881	1.14538	0	0	0	0	0	0	0	0	0	0	0	0	0	0	0	0	0	0	0	0	0	0	0	0	0	0	0	ENSRNA049480874	snosnR60_Z15	Small nucleolar RNA snR60/Z15/Z230/Z193/J17
ENSRNA049480879	15.9307	-0.404675	-0.586717	-0.448593	0.520978	-0.117841	0.675688	-0.273826	-0.362644	-0.0983833	0.532708	-0.690945	1.04171	-0.696217	-0.193845	-0.361417	-0.154357	-0.336375	0.579019	0	0	0	0	0	0	0	0	0	0	0	0	0	0	0	0	0	0	0	0	0	0	0	0	0	0	0	ENSRNA049480879	snoZ101	Small nucleolar RNA Z101
ENSRNA049480883	11.4975	0.0210009	-0.0688752	-0.397345	0.401217	0.318679	0.757389	0.113138	-0.452435	0.053959	1.21968	-0.113261	1.38567	-0.375544	-0.387811	-0.433042	-0.337978	-0.626338	0.238044	0	0	0	0	0	0	0	0	0	0	0	0	0	0	0	0	0	0	0	0	0	0	0	0	0	0	0	ENSRNA049480883	snoZ101	Small nucleolar RNA Z101
ENSRNA049480891	6.76084	-0.624707	-0.0814215	-0.0816443	0.190932	-0.364424	0.7521	-0.708617	-0.538839	-0.330418	1.50692	-0.0221629	1.58821	-0.977312	-0.100193	-0.24616	0.0464673	-0.479455	0.654488	0	0	0	0	0	0	0	0	0	0	0	0	0	0	0	0	0	0	0	0	0	0	0	0	0	0	0	ENSRNA049480891	snoZ101	Small nucleolar RNA Z101
ENSRNA049480899	3.81031	0.0388017	-0.19398	0.0559168	0.507046	0.314118	0.848256	-0.53197	-0.718143	-0.157008	0.647447	-0.193639	1.10597	-1.0092	-0.159641	-0.357871	0.124148	-0.683723	0.5727	0	0	0	0	0	0	0	0	0	0	0	0	0	0	0	0	0	0	0	0	0	0	0	0	0	0	0	ENSRNA049480899	snoZ101	Small nucleolar RNA Z101
ENSRNA049480904	12.1949	-0.228994	-0.257898	-0.196068	0.891937	0.275605	1.29587	-0.798712	-0.377534	-0.19195	1.23382	-0.167745	1.35177	-0.969324	0.116117	-0.0530826	-0.36254	-0.903783	0.358296	0	0	0	0	0	0	0	0	0	0	0	0	0	0	0	0	0	0	0	0	0	0	0	0	0	0	0	ENSRNA049480904	snoZ43	Small nucleolar RNA Z43
ENSRNA049480913	31.1494	-0.142623	-0.398878	-0.173429	0.22675	0.0928564	0.55123	-0.194425	-0.636276	-0.493994	0.85745	0.350862	0.983037	-0.227418	0.110145	-0.150852	-0.152995	-0.359789	0.119523	0	0	0	0	0	0	0	0	0	0	0	0	0	0	0	0	0	0	0	0	0	0	0	0	0	0	0	ENSRNA049480913	SNORD14	Small nucleolar RNA SNORD14
ENSRNA049480918	124.82	0.0898537	0.768932	1.05469	0.533967	-0.193915	0.729697	-0.321619	-1.26905	-1.80798	0.63549	0.0255136	0.540867	0.645466	-0.594481	-1.13702	-0.45379	-0.984343	-1.19802	0	0	0	0	0	0	0	0	0	0	0	0	0	0	0	0	0	0	0	0	0	0	0	0	0	0	0	ENSRNA049480918	5_8S_rRNA	5.8S ribosomal RNA
ENSRNA049480922	0																																														ENSRNA049480922	IsrR	Antisense RNA which regulates isiA expression
ENSRNA049480928	3352.79	1.02369	0.84428	0.879667	-0.00880758	0.175803	0.160801	0.235732	0.610794	-0.2242	0.106087	-0.112821	-0.279368	-0.525681	-1.29358	-1.76851	0.236217	-0.121425	-0.36013	0	0	0	0	0	0	0	0	0	0	0	0	0	0	0	0	0	0	0	0	0	0	0	0	0	0	0	ENSRNA049480928	LSU_rRNA_eukarya	Eukaryotic large subunit ribosomal RNA
ENSRNA049480989	0																																														ENSRNA049480989	5_8S_rRNA	5.8S ribosomal RNA
ENSRNA049481110	0																																														ENSRNA049481110	MIR444	microRNA MIR444
ENSRNA049481119	0																																														ENSRNA049481119	U6atac	U6atac minor spliceosomal RNA
ENSRNA049481247	0																																														ENSRNA049481247	Intron_gpII	Group II catalytic intron
ENSRNA049481253	0																																														ENSRNA049481253	Intron_gpII	Group II catalytic intron
ENSRNA049481287	0																																														ENSRNA049481287	MIR169_2	microRNA MIR169_2
ENSRNA049481293	0																																														ENSRNA049481293	MIR169_2	microRNA MIR169_2
ENSRNA049481296	0																																														ENSRNA049481296	MIR169_2	microRNA MIR169_2
ENSRNA049481301	0.253573	0.0558091	0.0471973	0	-0.0740384	-0.199504	-0.0830082	-0.158332	-0.115978	-0.207978	-0.0702134	-0.0624386	-0.0827287	0	0	0	0.0611608	0	0	0	0	0	0	0	0	0	0	0	0	0	0	0	0	0	0	0	0	0	0	0	0	0	0	0	0	0	ENSRNA049481301	MIR169_2	microRNA MIR169_2
ENSRNA049481304	0.00990836	0	0	0	0	0	0	-0.0332917	-0.0375505	-0.0519479	0	0	0	0	0	0	0	0	0	0	0	0	0	0	0	0	0	0	0	0	0	0	0	0	0	0	0	0	0	0	0	0	0	0	0	0	ENSRNA049481304	MIR169_2	microRNA MIR169_2
ENSRNA049481307	0																																														ENSRNA049481307	MIR169_2	microRNA MIR169_2
ENSRNA049481312	0																																														ENSRNA049481312	MIR169_2	microRNA MIR169_2
ENSRNA049481317	0																																														ENSRNA049481317	Plant_U3	Plant small nucleolar RNA U3
ENSRNA049481360	0																																														ENSRNA049481360	U6	U6 spliceosomal RNA
ENSRNA049481401	0																																														ENSRNA049481401	5S_rRNA	5S ribosomal RNA
ENSRNA049481406	0																																														ENSRNA049481406	5S_rRNA	5S ribosomal RNA
ENSRNA049481412	0																																														ENSRNA049481412	5S_rRNA	5S ribosomal RNA
ENSRNA049481476	0.0127075	0	0	0	0	0	0	0	0	0	-0.0305613	-0.0271772	-0.0391318	0	0	0	0	0	0	0	0	0	0	0	0	0	0	0	0	0	0	0	0	0	0	0	0	0	0	0	0	0	0	0	0	0	ENSRNA049481476	5S_rRNA	5S ribosomal RNA
ENSRNA049481625	1.43737	0.878866	0.541052	0.717134	-1.53837	-0.597384	-0.596487	1.02919	1.39712	1.18073	2.23669	0.415682	1.06564	-0.560443	-0.952703	-0.955301	-0.70428	-0.474765	-0.435554	0	0	0	0	0	0	0	0	0	0	0	0	0	0	0	0	0	0	0	0	0	0	0	0	0	0	0	ENSRNA049481625	Intron_gpII	Group II catalytic intron
ENSRNA049481628	0.00459956	0	0	0.00834079	0	0	0	0	0	0	0	0	0	0	0	0	0	0	0	0	0	0	0	0	0	0	0	0	0	0	0	0	0	0	0	0	0	0	0	0	0	0	0	0	0	0	ENSRNA049481628	U5	U5 spliceosomal RNA
ENSRNA049481631	0.0675814	-0.0297617	-0.020057	-0.031523	0	0.0225798	0.0315745	0	0.0141721	-0.000225357	0.00823058	0	0	0	0	0	0	0	0	0	0	0	0	0	0	0	0	0	0	0	0	0	0	0	0	0	0	0	0	0	0	0	0	0	0	0	ENSRNA049481631	U5	U5 spliceosomal RNA
ENSRNA049481777	0																																														ENSRNA049481777	SSU_rRNA_eukarya	Eukaryotic small subunit ribosomal RNA
ENSRNA049481778	0.0127075	0	0	0	0	0	0	0	0	0	-0.0305613	-0.0271772	-0.0391318	0	0	0	0	0	0	0	0	0	0	0	0	0	0	0	0	0	0	0	0	0	0	0	0	0	0	0	0	0	0	0	0	0	ENSRNA049481778	5S_rRNA	5S ribosomal RNA
ENSRNA049481781	0																																														ENSRNA049481781	MIR159	microRNA MIR159
ENSRNA049481784	0.0254149	0	0	0	0	0	0	0	0	0	-0.0564226	-0.0530385	-0.0648462	0	0	0	0	0	0	0	0	0	0	0	0	0	0	0	0	0	0	0	0	0	0	0	0	0	0	0	0	0	0	0	0	0	ENSRNA049481784	5_8S_rRNA	5.8S ribosomal RNA
ENSRNA049481787	0.827588	0	0.436955	0.233184	0	0.20691	0.0962812	0.135893	0.106106	0.0885152	-1.36574	-1.46231	-1.19014	0.202043	0	0.213526	0	0	0	0	0	0	0	0	0	0	0	0	0	0	0	0	0	0	0	0	0	0	0	0	0	0	0	0	0	0	ENSRNA049481787	SSU_rRNA_eukarya	Eukaryotic small subunit ribosomal RNA
ENSRNA049481793	0.237352	0.0827137	0.0357633	0	0	0.0244006	0.0197611	0.0229027	0.071054	0	-0.0887265	-0.0850774	-0.0390344	0	0	0	-0.0893866	-0.0893638	-0.0625102	0	0	0	0	0	0	0	0	0	0	0	0	0	0	0	0	0	0	0	0	0	0	0	0	0	0	0	ENSRNA049481793	SNORD24	Small nucleolar RNA SNORD24
ENSRNA049481796	0.237352	0.0827137	0.0357633	0	0	0.0244006	0.0197611	0.0229027	0.071054	0	-0.0887265	-0.0850774	-0.0390344	0	0	0	-0.0893866	-0.0893638	-0.0625102	0	0	0	0	0	0	0	0	0	0	0	0	0	0	0	0	0	0	0	0	0	0	0	0	0	0	0	ENSRNA049481796	SNORD24	Small nucleolar RNA SNORD24
ENSRNA049481799	0.209552	0.0765417	0.0330947	0	0	0.0225798	0.0182866	0.0209476	0.0658946	0	-0.0305613	-0.0271772	0.015224	0	0	0	-0.0826232	-0.0826021	-0.0577804	0	0	0	0	0	0	0	0	0	0	0	0	0	0	0	0	0	0	0	0	0	0	0	0	0	0	0	ENSRNA049481799	SNORD24	Small nucleolar RNA SNORD24
ENSRNA049481847	0																																														ENSRNA049481847	snoZ101	Small nucleolar RNA Z101
ENSRNA049481906	0																																														ENSRNA049481906	snoZ199	Small nucleolar RNA Z199
ENSRNA049481912	0																																														ENSRNA049481912	snoZ101	Small nucleolar RNA Z101
ENSRNA049481973	23.8683	0.711947	0.622104	0.556067	-0.449556	-0.28846	0.0859851	0.0584769	0.434006	-0.466911	-0.0135816	-0.378668	-0.203065	0.229536	-0.895546	-1.32256	0.188093	-0.0734465	-0.738631	0	0	0	0	0	0	0	0	0	0	0	0	0	0	0	0	0	0	0	0	0	0	0	0	0	0	0	ENSRNA049481973	LSU_rRNA_eukarya	Eukaryotic large subunit ribosomal RNA
ENSRNA049481976	39649.6	1.05091	0.881437	0.823351	-0.0647067	-0.0478275	0.0479024	0.477393	0.535442	-0.138234	0.100328	-0.124012	-0.305388	-0.983926	-1.28339	-1.54313	0.322393	0.149831	-0.143498	0	0	0	0	0	0	0	0	0	0	0	0	0	0	0	0	0	0	0	0	0	0	0	0	0	0	0	ENSRNA049481976	LSU_rRNA_eukarya	Eukaryotic large subunit ribosomal RNA
ENSRNA049481980	67543.6	0.532065	0.722573	0.766966	-0.172069	-0.0214264	0.0973401	0.252548	0.200497	-0.319866	-0.00404904	-0.174894	-0.383743	-0.878758	-1.25058	-1.29096	0.349359	0.141618	-0.0968139	0	0	0	0	0	0	0	0	0	0	0	0	0	0	0	0	0	0	0	0	0	0	0	0	0	0	0	ENSRNA049481980	SSU_rRNA_eukarya	Eukaryotic small subunit ribosomal RNA
ENSRNA049482007	0.0747887	0	0	0	-0.0310708	-0.0305719	-0.00828928	0.0712468	0.0141721	0	0	0	0	0	0	0	0	0	0	0	0	0	0	0	0	0	0	0	0	0	0	0	0	0	0	0	0	0	0	0	0	0	0	0	0	0	ENSRNA049482007	U5	U5 spliceosomal RNA
ENSRNA049482012	0.161792	-0.0297617	-0.020057	-0.031523	0.0486567	0	0.0182866	0	0.0141721	-0.000225357	0.0470225	0.0245453	0.0145053	0.0248911	0	0.0230515	0.0251694	0	0	0	0	0	0	0	0	0	0	0	0	0	0	0	0	0	0	0	0	0	0	0	0	0	0	0	0	0	ENSRNA049482012	U5	U5 spliceosomal RNA
ENSRNA049482018	0																																														ENSRNA049482018	snoJ33	Small nucleolar RNA J33
ENSRNA049482022	1.0632	-0.852681	0.744948	0.66349	-0.341146	-0.236554	0.432964	0.528909	-0.374863	0.45465	0.768642	-0.0152955	0.467297	0.347936	0	0	-0.121414	-0.560931	-0.27086	0	0	0	0	0	0	0	0	0	0	0	0	0	0	0	0	0	0	0	0	0	0	0	0	0	0	0	ENSRNA049482022	U4	U4 spliceosomal RNA
ENSRNA049482025	0																																														ENSRNA049482025	Plant_U3	Plant small nucleolar RNA U3
ENSRNA049482040	25.5123	-0.478702	-0.363359	0.256719	0.08928	1.00051	1.17826	-0.247063	1.26975	1.2446	-0.848895	0.0854467	-0.440584	-0.955578	0.979421	0.116466	-1.20598	0.54192	0.787881	0	0	0	0	0	0	0	0	0	0	0	0	0	0	0	0	0	0	0	0	0	0	0	0	0	0	0	ENSRNA049482040	snoZ152	Small nucleolar RNA Z152/R70/R12/
ENSRNA049482041	0																																														ENSRNA049482041	snoZ103	Small nucleolar RNA Z103
ENSRNA049482043	31.9226	-1.17894	-0.170898	0.154404	-1.01865	1.0766	0.86215	-0.580702	1.04778	1.23758	-0.347992	0.456198	-0.0200151	-0.750226	0.980539	0.0415873	-0.924776	0.584381	0.556518	0	0	0	0	0	0	0	0	0	0	0	0	0	0	0	0	0	0	0	0	0	0	0	0	0	0	0	ENSRNA049482043	SNORD14	Small nucleolar RNA SNORD14
ENSRNA049482085	0																																														ENSRNA049482085	SNORD24	Small nucleolar RNA SNORD24
ENSRNA049482087	0																																														ENSRNA049482087	SNORD24	Small nucleolar RNA SNORD24
ENSRNA049482094	0.738835	-0.832397	-0.947187	-0.760141	-0.095115	-0.367617	1.33592	-0.253832	-0.680452	-0.178762	0.757653	-0.568368	0.863022	0.426236	0.320406	0	0.425706	0	0.364813	0	0	0	0	0	0	0	0	0	0	0	0	0	0	0	0	0	0	0	0	0	0	0	0	0	0	0	ENSRNA049482094	snoZ221_snoR21b	Small nucleolar RNA Z221/R21b
ENSRNA049482097	0.738835	-0.832397	-0.947187	-0.760141	-0.095115	-0.367617	1.33592	-0.253832	-0.680452	-0.178762	0.757653	-0.568368	0.863022	0.426236	0.320406	0	0.425706	0	0.364813	0	0	0	0	0	0	0	0	0	0	0	0	0	0	0	0	0	0	0	0	0	0	0	0	0	0	0	ENSRNA049482097	snoZ221_snoR21b	Small nucleolar RNA Z221/R21b
ENSRNA049482102	0.738835	-0.832397	-0.947187	-0.760141	-0.095115	-0.367617	1.33592	-0.253832	-0.680452	-0.178762	0.757653	-0.568368	0.863022	0.426236	0.320406	0	0.425706	0	0.364813	0	0	0	0	0	0	0	0	0	0	0	0	0	0	0	0	0	0	0	0	0	0	0	0	0	0	0	ENSRNA049482102	snoZ221_snoR21b	Small nucleolar RNA Z221/R21b
ENSRNA049482104	0.738835	-0.832397	-0.947187	-0.760141	-0.095115	-0.367617	1.33592	-0.253832	-0.680452	-0.178762	0.757653	-0.568368	0.863022	0.426236	0.320406	0	0.425706	0	0.364813	0	0	0	0	0	0	0	0	0	0	0	0	0	0	0	0	0	0	0	0	0	0	0	0	0	0	0	ENSRNA049482104	snoZ221_snoR21b	Small nucleolar RNA Z221/R21b
ENSRNA049482107	18.9871	0.384449	0.494466	0.453148	0.145439	0.341459	0.949078	0.226214	-0.50978	-0.0513164	0.189793	-0.0843911	0.383543	0.295357	1.06238	0.0924166	0.132841	-0.745661	0.820841	0	0	0	0	0	0	0	0	0	0	0	0	0	0	0	0	0	0	0	0	0	0	0	0	0	0	0	ENSRNA049482107	snoZ221_snoR21b	Small nucleolar RNA Z221/R21b
ENSRNA049482113	18.9347	0.384564	0.494539	0.453244	0.134718	0.325263	0.949216	0.234252	-0.501785	-0.0432828	0.18979	-0.0993893	0.379365	0.295246	1.04612	0.0925029	0.132829	-0.745827	0.806474	0	0	0	0	0	0	0	0	0	0	0	0	0	0	0	0	0	0	0	0	0	0	0	0	0	0	0	ENSRNA049482113	snoZ221_snoR21b	Small nucleolar RNA Z221/R21b
ENSRNA049482116	18.8822	0.384633	0.494582	0.453304	0.123889	0.308833	0.949301	0.242321	-0.493739	-0.0352106	0.18979	-0.114552	0.375151	0.295119	1.02951	0.0925654	0.132828	-0.745939	0.791888	0	0	0	0	0	0	0	0	0	0	0	0	0	0	0	0	0	0	0	0	0	0	0	0	0	0	0	ENSRNA049482116	snoZ221_snoR21b	Small nucleolar RNA Z221/R21b
ENSRNA049482121	18.8297	0.384646	0.494591	0.453322	0.11295	0.292166	0.949325	0.250419	-0.485639	-0.0271005	0.189794	-0.129883	0.370899	0.294975	1.01256	0.0926007	0.13284	-0.745989	0.777077	0	0	0	0	0	0	0	0	0	0	0	0	0	0	0	0	0	0	0	0	0	0	0	0	0	0	0	ENSRNA049482121	snoZ221_snoR21b	Small nucleolar RNA Z221/R21b
ENSRNA049482125	0.424162	0.140158	-0.0523202	-0.140944	-0.44583	-0.240594	-0.474614	0.550905	-0.164477	-0.0219858	0.904313	0.668047	0.822082	0	0.0853275	0	0	0	0.640672	0	0	0	0	0	0	0	0	0	0	0	0	0	0	0	0	0	0	0	0	0	0	0	0	0	0	0	ENSRNA049482125	snoZ221_snoR21b	Small nucleolar RNA Z221/R21b
ENSRNA049482128	0.436271	0.139276	-0.0522417	-0.140733	-0.44514	-0.242995	-0.473878	0.551703	-0.164802	-0.0230591	0.958457	0.666497	0.818578	0	0.199321	0	0	0	0.633909	0	0	0	0	0	0	0	0	0	0	0	0	0	0	0	0	0	0	0	0	0	0	0	0	0	0	0	ENSRNA049482128	snoZ221_snoR21b	Small nucleolar RNA Z221/R21b
ENSRNA049482132	0.44838	0.138142	-0.0520313	-0.139875	-0.443289	-0.244442	-0.471907	0.551131	-0.164733	-0.0239503	1.00984	0.663694	0.81383	0	0.292537	0	0	0	0.62634	0	0	0	0	0	0	0	0	0	0	0	0	0	0	0	0	0	0	0	0	0	0	0	0	0	0	0	ENSRNA049482132	snoZ221_snoR21b	Small nucleolar RNA Z221/R21b
ENSRNA049482138	0.460489	0.137173	-0.0518592	-0.138759	-0.441775	-0.245874	-0.470295	0.550845	-0.16473	-0.0247547	1.05949	0.661354	0.809734	0	0.376822	0	0	0	0.619633	0	0	0	0	0	0	0	0	0	0	0	0	0	0	0	0	0	0	0	0	0	0	0	0	0	0	0	ENSRNA049482138	snoZ221_snoR21b	Small nucleolar RNA Z221/R21b
ENSRNA049482174	0.0488033	0	0	0	0	0	0	-0.00687289	-0.0375505	-0.0519479	-0.00470005	-0.0271772	-0.0386906	0	0	0	0	0	0	0	0	0	0	0	0	0	0	0	0	0	0	0	0	0	0	0	0	0	0	0	0	0	0	0	0	0	ENSRNA049482174	U5	U5 spliceosomal RNA
ENSRNA049482178	0.0132973	0	0	0	0	0	0	0	0	0	0.0211612	0	0	0	0	0	0	0	0	0	0	0	0	0	0	0	0	0	0	0	0	0	0	0	0	0	0	0	0	0	0	0	0	0	0	0	ENSRNA049482178	U5	U5 spliceosomal RNA
ENSRNA049482182	0.0709284	0.02339	0	0	0	0	0	0	0	0	0.0470225	0	0.0392776	0	0	0	0	0	0	0	0	0	0	0	0	0	0	0	0	0	0	0	0	0	0	0	0	0	0	0	0	0	0	0	0	0	ENSRNA049482182	U5	U5 spliceosomal RNA
ENSRNA049482185	0																																														ENSRNA049482185	U5	U5 spliceosomal RNA
ENSRNA049482201	0																																														ENSRNA049482201	Intron_gpII	Group II catalytic intron
ENSRNA049482203	0.0138907	0	0	0	0	0	0	0	0	0	-0.0305613	-0.0271772	-0.0391318	0	0	0	0	0	0	0	0	0	0	0	0	0	0	0	0	0	0	0	0	0	0	0	0	0	0	0	0	0	0	0	0	0	ENSRNA049482203	Intron_gpII	Group II catalytic intron
ENSRNA049482206	0																																														ENSRNA049482206	Intron_gpII	Group II catalytic intron
ENSRNA049482210	7.0039	0.0202759	-0.0333586	-0.263912	-1.63062	0.16845	-1.82722	-0.810413	-0.27228	-1.07865	-1.75148	-0.168414	-1.12308	-0.731015	-0.420634	-1.87829	-1.06836	-0.702003	-1.84219	0	0	0	0	0	0	0	0	0	0	0	0	0	0	0	0	0	0	0	0	0	0	0	0	0	0	0	ENSRNA049482210	Intron_gpII	Group II catalytic intron
ENSRNA049482214	10.6019	-0.903613	0.371422	-0.464681	-2.17542	0.218771	-1.33537	-0.864065	-0.134065	-0.860184	-1.84492	-1.0086	-1.75338	0.389021	-0.374937	-1.65925	-0.37749	-0.293013	-0.585653	0	0	0	0	0	0	0	0	0	0	0	0	0	0	0	0	0	0	0	0	0	0	0	0	0	0	0	ENSRNA049482214	Intron_gpII	Group II catalytic intron
ENSRNA049482216	1.90521	0.626803	0.730606	0.864736	-0.704138	-0.28483	0.467075	-0.425612	1.16152	0.873679	-1.27951	-0.8144	0.0943425	0.777498	-1.18644	-0.673969	-0.620787	0.55132	-0.0725907	0	0	0	0	0	0	0	0	0	0	0	0	0	0	0	0	0	0	0	0	0	0	0	0	0	0	0	ENSRNA049482216	Intron_gpII	Group II catalytic intron
ENSRNA049482220	1.9317	0.627669	0.358883	1.06556	-1.05886	-0.463905	0.114417	-0.225012	1.35345	0.933723	-0.948242	-0.910794	0.280924	0.669829	-1.18919	-0.675629	-0.622277	0.451211	-0.0729194	0	0	0	0	0	0	0	0	0	0	0	0	0	0	0	0	0	0	0	0	0	0	0	0	0	0	0	ENSRNA049482220	Intron_gpII	Group II catalytic intron
ENSRNA049482224	1.11286	-0.804252	1.0754	0.049927	-1.75015	-0.560174	-1.80914	-0.688077	0.140609	-0.415254	-1.49411	0.819941	0.0155643	0.571112	1.03497	0	-0.48872	1.01159	1.24548	0	0	0	0	0	0	0	0	0	0	0	0	0	0	0	0	0	0	0	0	0	0	0	0	0	0	0	ENSRNA049482224	Intron_gpII	Group II catalytic intron
ENSRNA049482229	38431	0.917755	0.781627	0.868555	-0.501208	-0.0470967	-0.401709	0.413077	0.318997	-0.229668	-0.413936	-0.338263	-0.620132	-0.0225925	-1.40495	-1.80958	0.0243769	-0.0490825	-0.433201	0	0	0	0	0	0	0	0	0	0	0	0	0	0	0	0	0	0	0	0	0	0	0	0	0	0	0	ENSRNA049482229	LSU_rRNA_eukarya	Eukaryotic large subunit ribosomal RNA
ENSRNA049482232	42298.5	0.884796	0.784195	0.854195	-0.514292	-0.0505013	-0.395322	0.433094	0.313576	-0.23134	-0.427006	-0.335847	-0.626805	-0.0456673	-1.40632	-1.80862	0.0375258	-0.0263092	-0.416172	0	0	0	0	0	0	0	0	0	0	0	0	0	0	0	0	0	0	0	0	0	0	0	0	0	0	0	ENSRNA049482232	LSU_rRNA_eukarya	Eukaryotic large subunit ribosomal RNA
ENSRNA049482236	1737.62	0.922961	0.486905	0.624513	-0.45705	-0.0412762	-0.377645	0.355163	0.445293	-0.253231	-0.402139	-0.507809	-0.59224	0.175893	-1.43741	-1.94356	0.0503572	-0.251068	-0.676627	0	0	0	0	0	0	0	0	0	0	0	0	0	0	0	0	0	0	0	0	0	0	0	0	0	0	0	ENSRNA049482236	LSU_rRNA_eukarya	Eukaryotic large subunit ribosomal RNA
ENSRNA049482241	537.113	0.681005	0.535713	0.520036	-0.193416	0.20985	-0.194163	0.200112	0.451715	-0.34057	-0.354618	-0.482924	-0.40633	0.324276	-1.60824	-2.20642	0.147016	-0.265533	-0.640668	0	0	0	0	0	0	0	0	0	0	0	0	0	0	0	0	0	0	0	0	0	0	0	0	0	0	0	ENSRNA049482241	LSU_rRNA_eukarya	Eukaryotic large subunit ribosomal RNA
ENSRNA049482245	0																																														ENSRNA049482245	LSU_rRNA_eukarya	Eukaryotic large subunit ribosomal RNA
ENSRNA049482248	44764.3	1.07175	0.84115	0.892551	-0.348544	-0.149726	-0.304172	0.164275	0.165096	-0.570575	-0.221606	-0.200238	-0.533562	-0.399818	-1.18176	-1.64137	0.0204508	-0.0953466	-0.554739	0	0	0	0	0	0	0	0	0	0	0	0	0	0	0	0	0	0	0	0	0	0	0	0	0	0	0	ENSRNA049482248	SSU_rRNA_eukarya	Eukaryotic small subunit ribosomal RNA
ENSRNA049482250	132.94	0.151253	0.834267	1.08242	0.486033	-0.0362262	0.833522	-0.308403	-1.19902	-1.71551	0.557506	0.0506555	0.472037	0.712577	-0.353397	-0.741476	-0.565089	-0.791483	-1.22167	0	0	0	0	0	0	0	0	0	0	0	0	0	0	0	0	0	0	0	0	0	0	0	0	0	0	0	ENSRNA049482250	5_8S_rRNA	5.8S ribosomal RNA
ENSRNA049482254	0																																														ENSRNA049482254	IsrR	Antisense RNA which regulates isiA expression
ENSRNA049482262	0																																														ENSRNA049482262	LSU_rRNA_eukarya	Eukaryotic large subunit ribosomal RNA
ENSRNA049482267	0																																														ENSRNA049482267	LSU_rRNA_eukarya	Eukaryotic large subunit ribosomal RNA
ENSRNA049482271	22954.7	1.10079	0.815965	0.896299	-0.339494	-0.0486049	-0.215426	0.155396	0.295866	-0.498781	-0.165629	-0.210684	-0.633099	-0.554201	-1.19018	-1.71552	0.143261	-0.117155	-0.445361	0	0	0	0	0	0	0	0	0	0	0	0	0	0	0	0	0	0	0	0	0	0	0	0	0	0	0	ENSRNA049482271	SSU_rRNA_eukarya	Eukaryotic small subunit ribosomal RNA
ENSRNA049482337	0																																														ENSRNA049482337	LSU_rRNA_eukarya	Eukaryotic large subunit ribosomal RNA
ENSRNA049482340	0.0239222	0	0	0	0	0	0	-0.0202877	-0.0246198	-0.0390172	-0.0305613	-0.0271772	-0.0390583	0	0	0	0	0	0	0	0	0	0	0	0	0	0	0	0	0	0	0	0	0	0	0	0	0	0	0	0	0	0	0	0	0	ENSRNA049482340	LSU_rRNA_eukarya	Eukaryotic large subunit ribosomal RNA
ENSRNA049482344	0																																														ENSRNA049482344	LSU_rRNA_eukarya	Eukaryotic large subunit ribosomal RNA
ENSRNA049482356	114.014	0.480129	0.756454	0.420464	0.0236901	0.018206	0.394563	-0.160436	0.198776	-0.443054	-0.14808	-0.203545	-0.0999682	-0.325103	-1.35566	-1.57894	0.362559	-0.136998	-0.392294	0	0	0	0	0	0	0	0	0	0	0	0	0	0	0	0	0	0	0	0	0	0	0	0	0	0	0	ENSRNA049482356	SSU_rRNA_eukarya	Eukaryotic small subunit ribosomal RNA
ENSRNA049482359	0																																														ENSRNA049482359	SSU_rRNA_eukarya	Eukaryotic small subunit ribosomal RNA
ENSRNA049482367	133.736	0.247578	0.926934	1.13935	0.626878	-0.107591	0.899367	-0.327558	-1.20702	-1.79419	0.641705	0.113849	0.546992	0.734161	-0.671036	-0.80429	-0.520615	-0.906829	-0.975912	0	0	0	0	0	0	0	0	0	0	0	0	0	0	0	0	0	0	0	0	0	0	0	0	0	0	0	ENSRNA049482367	5_8S_rRNA	5.8S ribosomal RNA
ENSRNA049482369	0																																														ENSRNA049482369	5_8S_rRNA	5.8S ribosomal RNA
ENSRNA049482376	30988.8	0.532175	0.85306	0.821598	-0.131977	0.0537762	0.122971	0.187599	0.259225	-0.332642	0.0831509	-0.0337052	-0.26959	-0.653645	-1.14968	-1.40267	0.325376	0.0977553	-0.158158	0	0	0	0	0	0	0	0	0	0	0	0	0	0	0	0	0	0	0	0	0	0	0	0	0	0	0	ENSRNA049482376	SSU_rRNA_eukarya	Eukaryotic small subunit ribosomal RNA
ENSRNA049482379	0.265504	-0.00898214	0.0183792	-0.013948	0	0	0	-0.0118195	0.177118	-0.139631	-0.0126333	0.135488	-0.0276727	-0.158692	-0.165984	-0.167203	0.0728187	0	0.146681	0	0	0	0	0	0	0	0	0	0	0	0	0	0	0	0	0	0	0	0	0	0	0	0	0	0	0	ENSRNA049482379	SSU_rRNA_eukarya	Eukaryotic small subunit ribosomal RNA
ENSRNA049482383	306.663	0.898555	0.70783	0.641604	0.143481	0.302537	0.399229	0.0964709	0.587465	-0.350211	0.0353917	-0.319178	-0.194689	-0.182044	-1.20741	-2.09706	0.280792	-0.221553	-0.387229	0	0	0	0	0	0	0	0	0	0	0	0	0	0	0	0	0	0	0	0	0	0	0	0	0	0	0	ENSRNA049482383	LSU_rRNA_eukarya	Eukaryotic large subunit ribosomal RNA
ENSRNA049482385	307.077	0.895692	0.707329	0.643235	0.139254	0.294979	0.394857	0.0958604	0.58882	-0.355274	0.0327536	-0.320688	-0.196543	-0.189782	-1.21519	-2.10484	0.288999	-0.223229	-0.384952	0	0	0	0	0	0	0	0	0	0	0	0	0	0	0	0	0	0	0	0	0	0	0	0	0	0	0	ENSRNA049482385	LSU_rRNA_eukarya	Eukaryotic large subunit ribosomal RNA
ENSRNA049482389	0																																														ENSRNA049482389	LSU_rRNA_eukarya	Eukaryotic large subunit ribosomal RNA
ENSRNA049482394	0																																														ENSRNA049482394	LSU_rRNA_eukarya	Eukaryotic large subunit ribosomal RNA
ENSRNA049482397	0																																														ENSRNA049482397	LSU_rRNA_eukarya	Eukaryotic large subunit ribosomal RNA
ENSRNA049482401	0																																														ENSRNA049482401	LSU_rRNA_eukarya	Eukaryotic large subunit ribosomal RNA
ENSRNA049482403	0																																														ENSRNA049482403	LSU_rRNA_eukarya	Eukaryotic large subunit ribosomal RNA
ENSRNA049482408	0																																														ENSRNA049482408	SSU_rRNA_eukarya	Eukaryotic small subunit ribosomal RNA
ENSRNA049482412	0																																														ENSRNA049482412	LSU_rRNA_eukarya	Eukaryotic large subunit ribosomal RNA
ENSRNA049482415	0																																														ENSRNA049482415	SSU_rRNA_eukarya	Eukaryotic small subunit ribosomal RNA
ENSRNA049482489	0.521202	0.088266	0.176585	0	0.356468	0	0.111305	-1.15234	-1.12204	-1.56376	0	0	0.137483	0	0.0600342	0.158433	0	0	0	0	0	0	0	0	0	0	0	0	0	0	0	0	0	0	0	0	0	0	0	0	0	0	0	0	0	0	ENSRNA049482489	MIR169_2	microRNA MIR169_2
ENSRNA049482505	0																																														ENSRNA049482505	5S_rRNA	5S ribosomal RNA
ENSRNA049482518	0.183241	0	0.0330947	0.0216287	0	0.0491556	0.0448624	0.0724521	0.0141721	0	0	0	0.0406344	0.0250555	0	0.0230515	0	0	0	0	0	0	0	0	0	0	0	0	0	0	0	0	0	0	0	0	0	0	0	0	0	0	0	0	0	0	ENSRNA049482518	U5	U5 spliceosomal RNA
ENSRNA049482520	0.105705	-0.0297617	-0.020057	-0.031523	0	0	0	0.0716901	0	-0.000225357	0.0470225	0	0.0138947	0	0	0	0	0.0251905	0	0	0	0	0	0	0	0	0	0	0	0	0	0	0	0	0	0	0	0	0	0	0	0	0	0	0	0	ENSRNA049482520	U5	U5 spliceosomal RNA
ENSRNA049482524	0																																														ENSRNA049482524	U5	U5 spliceosomal RNA
ENSRNA049482530	0.194468	-0.0297617	0.00651885	-0.00494713	0	0.0491556	0.0448624	0.072603	0.0141721	0	0	0	0.0407853	0.0252194	0	0.0230515	0	0	0	0	0	0	0	0	0	0	0	0	0	0	0	0	0	0	0	0	0	0	0	0	0	0	0	0	0	0	ENSRNA049482530	U5	U5 spliceosomal RNA
ENSRNA049482533	0																																														ENSRNA049482533	U6	U6 spliceosomal RNA
ENSRNA049482574	0																																														ENSRNA049482574	snoZ103	Small nucleolar RNA Z103
ENSRNA049482578	0																																														ENSRNA049482578	U1	U1 spliceosomal RNA
ENSRNA049482588	0																																														ENSRNA049482588	snoZ103	Small nucleolar RNA Z103
ENSRNA049482653	0.395046	0	0	0	0	0	0	-0.333893	-0.186904	-0.264747	-0.199322	-0.170451	-0.177695	0	0	0	0	0	0	0	0	0	0	0	0	0	0	0	0	0	0	0	0	0	0	0	0	0	0	0	0	0	0	0	0	0	ENSRNA049482653	MIR171_1	microRNA MIR171_1
ENSRNA049482664	1.52872	0.111491	-0.359727	-1.03341	1.45494	0.199754	2.10652	0.680868	-0.847097	1.07629	2.00136	0.435948	1.91098	-0.406016	-0.293645	-0.648118	-1.03498	-1.02312	-1.06549	0	0	0	0	0	0	0	0	0	0	0	0	0	0	0	0	0	0	0	0	0	0	0	0	0	0	0	ENSRNA049482664	snoU31b	Small nucleolar RNA U31b
ENSRNA049482668	0.0302796	0	0	0	0	0	0.00499864	0.00583951	-0.0246198	-0.0260866	0	0	0	0	0	0	0	0	0	0	0	0	0	0	0	0	0	0	0	0	0	0	0	0	0	0	0	0	0	0	0	0	0	0	0	0	ENSRNA049482668	snoU31b	Small nucleolar RNA U31b
ENSRNA049482671	0.0523873	0.0101021	0.0463826	0	0	0.0225798	0	0.00601137	0.00124143	0	0	0	0	0	0	0	0	0	0	0	0	0	0	0	0	0	0	0	0	0	0	0	0	0	0	0	0	0	0	0	0	0	0	0	0	0	ENSRNA049482671	snoU31b	Small nucleolar RNA U31b
ENSRNA049482676	1.23573	0.51783	-0.232897	0.202709	1.82803	0.374436	2.02977	1.08161	-0.444713	1.29163	2.19262	0.324977	1.59071	-0.229229	-1.00496	-1.00319	0.335266	0	0.578398	0	0	0	0	0	0	0	0	0	0	0	0	0	0	0	0	0	0	0	0	0	0	0	0	0	0	0	ENSRNA049482676	SNORD25	Small nucleolar RNA SNORD25
ENSRNA049482678	1.08057	1.14393	0.0396278	-0.0681355	0.692413	0.584565	1.29456	1.32852	0.253393	1.25295	1.44705	0.0718115	0.719138	0	0	0	0	0	0	0	0	0	0	0	0	0	0	0	0	0	0	0	0	0	0	0	0	0	0	0	0	0	0	0	0	0	ENSRNA049482678	SNORD25	Small nucleolar RNA SNORD25
ENSRNA049482680	0																																														ENSRNA049482680	SNORD25	Small nucleolar RNA SNORD25
ENSRNA049482686	0																																														ENSRNA049482686	SNORD25	Small nucleolar RNA SNORD25
ENSRNA049482689	0																																														ENSRNA049482689	SNORD25	Small nucleolar RNA SNORD25
ENSRNA049482694	0																																														ENSRNA049482694	SNORD25	Small nucleolar RNA SNORD25
ENSRNA049482788	0																																														ENSRNA049482788	snoZ103	Small nucleolar RNA Z103
ENSRNA049482795	0.0686511	0	0.0330947	0	0.0486567	0	0	0	0	0	0.0211612	0.0245453	0	0	0	0	0	0	0	0	0	0	0	0	0	0	0	0	0	0	0	0	0	0	0	0	0	0	0	0	0	0	0	0	0	0	ENSRNA049482795	U5	U5 spliceosomal RNA
ENSRNA049482814	1.51282	-1.43129	0.524805	0.378004	-1.65611	-0.649236	-1.12072	0.985895	0.456674	0.799869	-0.564238	-1.51367	-0.392955	-0.580793	-1.58469	-1.26138	-0.0841431	-0.540599	-0.0582968	0	0	0	0	0	0	0	0	0	0	0	0	0	0	0	0	0	0	0	0	0	0	0	0	0	0	0	ENSRNA049482814	Intron_gpII	Group II catalytic intron
ENSRNA049482817	2.37653	-1.30179	-0.0926119	-0.77695	-1.30092	0.403855	-2.23705	-0.231402	0.969489	-0.993509	-0.962268	0.218951	-0.286078	-0.262222	0.468995	-0.55448	0.272321	-0.0417824	-0.568135	0	0	0	0	0	0	0	0	0	0	0	0	0	0	0	0	0	0	0	0	0	0	0	0	0	0	0	ENSRNA049482817	Intron_gpII	Group II catalytic intron
ENSRNA049482820	1.3524	0.212394	0.468857	1.2967	-0.679353	-0.193423	-1.36194	-0.523744	-0.189889	-0.615346	-0.257604	-0.0234998	-0.836061	-0.737192	-0.642984	-0.531374	-0.339842	-0.038322	-1.85307	0	0	0	0	0	0	0	0	0	0	0	0	0	0	0	0	0	0	0	0	0	0	0	0	0	0	0	ENSRNA049482820	Intron_gpII	Group II catalytic intron
ENSRNA049482856	1.28024	-0.631706	0.54672	0.166703	-0.00419905	0.669458	0.984509	0.541275	0.646171	1.0718	-0.563659	-0.507444	0.499744	-0.504225	0.577663	0.339251	0	1.68686	1.72632	0	0	0	0	0	0	0	0	0	0	0	0	0	0	0	0	0	0	0	0	0	0	0	0	0	0	0	ENSRNA049482856	U1	U1 spliceosomal RNA
ENSRNA049482886	0																																														ENSRNA049482886	snoR64	Small nucleolar RNA R64/Z200 family
ENSRNA049482889	0																																														ENSRNA049482889	snoZ103	Small nucleolar RNA Z103
ENSRNA049482892	130.411	0.162465	0.833595	1.00817	0.511593	-0.24394	0.852208	-0.292087	-1.199	-1.65331	0.617524	0.128996	0.512793	0.83194	-0.489737	-0.65407	-0.519165	-0.931014	-1.11248	0	0	0	0	0	0	0	0	0	0	0	0	0	0	0	0	0	0	0	0	0	0	0	0	0	0	0	ENSRNA049482892	5_8S_rRNA	5.8S ribosomal RNA
ENSRNA049482893	137488	0.679354	0.707041	0.777052	-0.173552	-0.0544496	0.072063	0.292151	0.141178	-0.336481	0.0199022	-0.200188	-0.371854	-0.917408	-1.24317	-1.23457	0.325782	0.158637	-0.0985604	0	0	0	0	0	0	0	0	0	0	0	0	0	0	0	0	0	0	0	0	0	0	0	0	0	0	0	ENSRNA049482893	SSU_rRNA_eukarya	Eukaryotic small subunit ribosomal RNA
ENSRNA049482918	0																																														ENSRNA049482918	LSU_rRNA_eukarya	Eukaryotic large subunit ribosomal RNA
ENSRNA049482923	0																																														ENSRNA049482923	U6	U6 spliceosomal RNA
ENSRNA049483037	0																																														ENSRNA049483037	Intron_gpII	Group II catalytic intron
ENSRNA049483056	0																																														ENSRNA049483056	SNORD24	Small nucleolar RNA SNORD24
ENSRNA049483060	0																																														ENSRNA049483060	SNORD24	Small nucleolar RNA SNORD24
ENSRNA049483063	0																																														ENSRNA049483063	SNORD24	Small nucleolar RNA SNORD24
ENSRNA049483068	0																																														ENSRNA049483068	snoZ103	Small nucleolar RNA Z103
ENSRNA049483072	0																																														ENSRNA049483072	SNOR75	Plant small nucleolar RNA SNOR75
ENSRNA049483097	0																																														ENSRNA049483097	snoZ155	Small nucleolar RNA Z155
ENSRNA049483109	0																																														ENSRNA049483109	Intron_gpII	Group II catalytic intron
ENSRNA049483112	1.53393	0.102038	0.0960476	0.575323	-0.380669	-0.235867	-0.116636	-1.35172	-0.713865	-1.36986	-1.04824	-0.505828	-1.3975	0.316156	-1.01656	-1.0322	-0.72507	-0.0823751	0.0605543	0	0	0	0	0	0	0	0	0	0	0	0	0	0	0	0	0	0	0	0	0	0	0	0	0	0	0	ENSRNA049483112	Intron_gpII	Group II catalytic intron
ENSRNA049483116	0																																														ENSRNA049483116	Intron_gpII	Group II catalytic intron
ENSRNA049483121	13.521	-0.395155	0.439156	0.669995	-0.478807	-1.12815	-0.797354	0.146421	0.864301	0.67079	-0.69213	-0.504858	-0.516672	0.0527453	-0.631051	-1.6059	0.425739	1.43331	0.808742	0	0	0	0	0	0	0	0	0	0	0	0	0	0	0	0	0	0	0	0	0	0	0	0	0	0	0	ENSRNA049483121	Intron_gpII	Group II catalytic intron
ENSRNA049483142	0																																														ENSRNA049483142	Intron_gpII	Group II catalytic intron
ENSRNA049483145	1.29795	0.642264	0.00891782	0.857939	-2.38431	-0.840569	-1.61074	0.103908	0.49618	-0.0858447	-0.785726	-1.95565	-1.42927	0.784148	0.131907	0.086461	-0.626081	-0.734833	-0.83936	0	0	0	0	0	0	0	0	0	0	0	0	0	0	0	0	0	0	0	0	0	0	0	0	0	0	0	ENSRNA049483145	Intron_gpII	Group II catalytic intron
ENSRNA049483150	12.0714	-0.352543	0.351228	0.506955	-2.12847	-0.0527788	-1.30028	0.353131	0.633731	0.0439981	-1.2372	0.501157	-0.983373	-0.708232	-0.67158	-1.29309	0.921806	1.61769	0.725452	0	0	0	0	0	0	0	0	0	0	0	0	0	0	0	0	0	0	0	0	0	0	0	0	0	0	0	ENSRNA049483150	Intron_gpII	Group II catalytic intron
ENSRNA049483155	0																																														ENSRNA049483155	5S_rRNA	5S ribosomal RNA
ENSRNA049483159	8.98821	-0.0627146	0.316935	0.130152	-1.2628	0.396789	-0.975925	-0.300777	0.00955625	0.049298	-0.5108	-0.52108	-0.931199	-0.314018	-1.91609	-1.51498	0.186789	1.17258	0.06469	0	0	0	0	0	0	0	0	0	0	0	0	0	0	0	0	0	0	0	0	0	0	0	0	0	0	0	ENSRNA049483159	Intron_gpII	Group II catalytic intron
ENSRNA049483162	4.34615	0.251784	0.390794	0.146305	-1.81352	-0.309417	-1.32538	0.222605	0.44612	-0.0442529	-1.07659	-1.14538	-1.11764	0.392987	0.522438	0.473282	-0.244621	-0.440717	0.626765	0	0	0	0	0	0	0	0	0	0	0	0	0	0	0	0	0	0	0	0	0	0	0	0	0	0	0	ENSRNA049483162	Intron_gpII	Group II catalytic intron
ENSRNA049483166	0.85262	-0.0450402	0.144171	-0.312143	-1.05256	-0.322767	-1.09548	-0.456332	0.727398	-0.507426	-0.958745	0.479469	-1.00659	0.418555	1.25806	0	-0.631424	0.133209	0.00424389	0	0	0	0	0	0	0	0	0	0	0	0	0	0	0	0	0	0	0	0	0	0	0	0	0	0	0	ENSRNA049483166	Intron_gpII	Group II catalytic intron
ENSRNA049483172	0.887179	0.943389	1.36344	0.810058	-0.529802	1.25379	-0.597712	0.30488	0.685411	0.529051	-1.06567	0.209994	-0.806549	-0.254483	0.773895	-0.405846	0	0.506875	0.267342	0	0	0	0	0	0	0	0	0	0	0	0	0	0	0	0	0	0	0	0	0	0	0	0	0	0	0	ENSRNA049483172	Intron_gpII	Group II catalytic intron
ENSRNA049483176	114.176	-0.0771278	0.203217	0.129599	-2.11001	-0.173748	-2.19065	-0.444845	-0.296592	-0.703579	-1.33354	-0.325178	-1.47511	-0.150728	-0.479129	-0.6615	-0.512736	-0.124841	-0.785648	0	0	0	0	0	0	0	0	0	0	0	0	0	0	0	0	0	0	0	0	0	0	0	0	0	0	0	ENSRNA049483176	Intron_gpII	Group II catalytic intron
ENSRNA049483178	11.261	-0.814997	0.25598	-0.654651	-2.36462	0.239995	-1.73043	-0.777449	-0.277987	-0.931078	-1.94155	-0.89555	-1.56768	0.253371	-0.200491	-1.80476	-0.511132	-0.256574	-0.512284	0	0	0	0	0	0	0	0	0	0	0	0	0	0	0	0	0	0	0	0	0	0	0	0	0	0	0	ENSRNA049483178	Intron_gpII	Group II catalytic intron
ENSRNA049483181	41.1798	-0.150205	-0.0948563	0.598004	-1.0947	-0.127621	-0.621409	0.133919	0.702713	0.569105	-1.02119	-0.65398	-0.742075	-0.210155	-0.634155	-0.662604	0.475067	0.917442	0.619083	0	0	0	0	0	0	0	0	0	0	0	0	0	0	0	0	0	0	0	0	0	0	0	0	0	0	0	ENSRNA049483181	Intron_gpII	Group II catalytic intron
ENSRNA049483187	122.288	0.477502	-0.534264	-0.680336	-1.11743	-0.224189	-1.77824	-0.789094	-0.440404	-0.840395	-1.39717	-0.900829	-1.8749	0.255861	0.0474778	-0.746429	-1.01796	-0.856159	-1.77821	0	0	0	0	0	0	0	0	0	0	0	0	0	0	0	0	0	0	0	0	0	0	0	0	0	0	0	ENSRNA049483187	Intron_gpII	Group II catalytic intron
ENSRNA049483191	46.3071	0.150511	1.49279	1.21629	-2.05445	1.11276	-0.688924	-0.252595	0.949894	0.65913	-1.29134	0.825547	-0.482275	0.481546	1.09339	-0.0577989	-0.795847	1.90151	0.884882	0	0	0	0	0	0	0	0	0	0	0	0	0	0	0	0	0	0	0	0	0	0	0	0	0	0	0	ENSRNA049483191	Intron_gpI	Group I catalytic intron
ENSRNA049483195	0																																														ENSRNA049483195	IsrR	Antisense RNA which regulates isiA expression
ENSRNA049483212	0																																														ENSRNA049483212	snoZ102_R77	Small nucleolar RNA Z102/R77
ENSRNA049483214	0																																														ENSRNA049483214	snoZ102_R77	Small nucleolar RNA Z102/R77
ENSRNA049483215	0																																														ENSRNA049483215	snoZ101	Small nucleolar RNA Z101
ENSRNA049483218	0																																														ENSRNA049483218	snoZ101	Small nucleolar RNA Z101
ENSRNA049483221	0																																														ENSRNA049483221	snoZ101	Small nucleolar RNA Z101
ENSRNA049483223	0																																														ENSRNA049483223	snoZ101	Small nucleolar RNA Z101
ENSRNA049483263	0																																														ENSRNA049483263	5S_rRNA	5S ribosomal RNA
ENSRNA049483266	0																																														ENSRNA049483266	5S_rRNA	5S ribosomal RNA
ENSRNA049483268	0																																														ENSRNA049483268	5S_rRNA	5S ribosomal RNA
ENSRNA049483271	0																																														ENSRNA049483271	5S_rRNA	5S ribosomal RNA
ENSRNA049483274	0																																														ENSRNA049483274	5S_rRNA	5S ribosomal RNA
ENSRNA049483276	0																																														ENSRNA049483276	5S_rRNA	5S ribosomal RNA
ENSRNA049483280	0																																														ENSRNA049483280	5S_rRNA	5S ribosomal RNA
ENSRNA049483282	0																																														ENSRNA049483282	snoZ103	Small nucleolar RNA Z103
ENSRNA049483284	0																																														ENSRNA049483284	5S_rRNA	5S ribosomal RNA
ENSRNA049483285	0																																														ENSRNA049483285	5S_rRNA	5S ribosomal RNA
ENSRNA049483287	0																																														ENSRNA049483287	5S_rRNA	5S ribosomal RNA
ENSRNA049483290	0																																														ENSRNA049483290	5S_rRNA	5S ribosomal RNA
ENSRNA049483293	0																																														ENSRNA049483293	5S_rRNA	5S ribosomal RNA
ENSRNA049483296	0																																														ENSRNA049483296	5S_rRNA	5S ribosomal RNA
ENSRNA049483298	0																																														ENSRNA049483298	5S_rRNA	5S ribosomal RNA
ENSRNA049483300	0																																														ENSRNA049483300	5S_rRNA	5S ribosomal RNA
ENSRNA049483301	0																																														ENSRNA049483301	5S_rRNA	5S ribosomal RNA
ENSRNA049483305	0																																														ENSRNA049483305	5S_rRNA	5S ribosomal RNA
ENSRNA049483310	0																																														ENSRNA049483310	5S_rRNA	5S ribosomal RNA
ENSRNA049483312	0																																														ENSRNA049483312	5S_rRNA	5S ribosomal RNA
ENSRNA049483316	0																																														ENSRNA049483316	5S_rRNA	5S ribosomal RNA
ENSRNA049483318	0																																														ENSRNA049483318	5S_rRNA	5S ribosomal RNA
ENSRNA049483321	0																																														ENSRNA049483321	5S_rRNA	5S ribosomal RNA
ENSRNA049483322	0																																														ENSRNA049483322	5S_rRNA	5S ribosomal RNA
ENSRNA049483326	0																																														ENSRNA049483326	5S_rRNA	5S ribosomal RNA
ENSRNA049483328	0																																														ENSRNA049483328	5S_rRNA	5S ribosomal RNA
ENSRNA049483330	0																																														ENSRNA049483330	5S_rRNA	5S ribosomal RNA
ENSRNA049483333	0																																														ENSRNA049483333	5S_rRNA	5S ribosomal RNA
ENSRNA049483338	0																																														ENSRNA049483338	5S_rRNA	5S ribosomal RNA
ENSRNA049483341	0																																														ENSRNA049483341	5S_rRNA	5S ribosomal RNA
ENSRNA049483344	0																																														ENSRNA049483344	5S_rRNA	5S ribosomal RNA
ENSRNA049483346	0																																														ENSRNA049483346	5S_rRNA	5S ribosomal RNA
ENSRNA049483349	0																																														ENSRNA049483349	5S_rRNA	5S ribosomal RNA
ENSRNA049483353	0																																														ENSRNA049483353	5S_rRNA	5S ribosomal RNA
ENSRNA049483356	0																																														ENSRNA049483356	5S_rRNA	5S ribosomal RNA
ENSRNA049483358	0																																														ENSRNA049483358	5S_rRNA	5S ribosomal RNA
ENSRNA049483361	0																																														ENSRNA049483361	5S_rRNA	5S ribosomal RNA
ENSRNA049483365	0																																														ENSRNA049483365	5S_rRNA	5S ribosomal RNA
ENSRNA049483367	0																																														ENSRNA049483367	5S_rRNA	5S ribosomal RNA
ENSRNA049483371	0																																														ENSRNA049483371	5S_rRNA	5S ribosomal RNA
ENSRNA049483373	0																																														ENSRNA049483373	5S_rRNA	5S ribosomal RNA
ENSRNA049483376	0																																														ENSRNA049483376	5S_rRNA	5S ribosomal RNA
ENSRNA049483378	0																																														ENSRNA049483378	5S_rRNA	5S ribosomal RNA
ENSRNA049483382	0																																														ENSRNA049483382	5S_rRNA	5S ribosomal RNA
ENSRNA049483384	0																																														ENSRNA049483384	5S_rRNA	5S ribosomal RNA
ENSRNA049483388	0																																														ENSRNA049483388	5S_rRNA	5S ribosomal RNA
ENSRNA049483391	0																																														ENSRNA049483391	5S_rRNA	5S ribosomal RNA
ENSRNA049483395	0																																														ENSRNA049483395	5S_rRNA	5S ribosomal RNA
ENSRNA049483398	0.0326661	0	0	0	0	0	0	-0.0590062	-0.0634117	-0.0778091	0	0	0	0	0	0	0	0	0	0	0	0	0	0	0	0	0	0	0	0	0	0	0	0	0	0	0	0	0	0	0	0	0	0	0	0	ENSRNA049483398	5S_rRNA	5S ribosomal RNA
ENSRNA049483401	0																																														ENSRNA049483401	5S_rRNA	5S ribosomal RNA
ENSRNA049483433	0.513191	0.217935	0.514423	0	0.238728	-0.1108	-0.732633	-0.483439	-0.550663	-0.838699	-0.45005	-0.622308	-0.115983	-0.815062	-0.62267	-0.866802	-0.646164	-0.63779	-0.39165	0	0	0	0	0	0	0	0	0	0	0	0	0	0	0	0	0	0	0	0	0	0	0	0	0	0	0	ENSRNA049483433	snoR103	Small nucleolar RNA snoR103
ENSRNA049483443	0																																														ENSRNA049483443	snoR103	Small nucleolar RNA snoR103
ENSRNA049483448	0.387836	0.416944	-0.140012	-0.220053	0	0.47586	0	-0.916408	-0.88663	-0.654606	-0.555201	-0.61261	-0.185483	0.404421	0.178841	0.176637	0.302398	0	0.209476	0	0	0	0	0	0	0	0	0	0	0	0	0	0	0	0	0	0	0	0	0	0	0	0	0	0	0	ENSRNA049483448	snoR103	Small nucleolar RNA snoR103
ENSRNA049483455	0																																														ENSRNA049483455	snoZ199	Small nucleolar RNA Z199
ENSRNA049483465	0.045659	0	0	0	0	0	0.0182866	0	0.00124143	-0.000225357	-0.0305613	-0.00131595	-0.0386138	0	0	0	0	0	0	0	0	0	0	0	0	0	0	0	0	0	0	0	0	0	0	0	0	0	0	0	0	0	0	0	0	0	ENSRNA049483465	snoR103	Small nucleolar RNA snoR103
ENSRNA049483469	583.417	1.02951	0.692522	0.787975	0.0540516	-0.291567	-0.192525	0.384512	0.233759	-0.21537	0.602055	-0.554999	-0.392996	-0.517851	-1.57955	-1.64173	0.00932241	-0.395502	-0.777585	0	0	0	0	0	0	0	0	0	0	0	0	0	0	0	0	0	0	0	0	0	0	0	0	0	0	0	ENSRNA049483469	SSU_rRNA_eukarya	Eukaryotic small subunit ribosomal RNA
ENSRNA049483473	181.185	0.869757	0.449093	0.582125	0.383941	0.0705978	0.15212	0.302936	0.386356	0.0277955	0.446501	-0.39161	-0.296928	0.123394	-1.2227	-1.54442	-0.388503	-0.702892	-0.919097	0	0	0	0	0	0	0	0	0	0	0	0	0	0	0	0	0	0	0	0	0	0	0	0	0	0	0	ENSRNA049483473	LSU_rRNA_eukarya	Eukaryotic large subunit ribosomal RNA
ENSRNA049483476	439.092	0.874121	0.627209	0.632958	0.154132	-0.0544892	0.0961156	0.331586	0.321512	0.0806833	0.496213	-0.415659	-0.335335	-0.220325	-1.40692	-1.60801	-0.255332	-0.47106	-0.708232	0	0	0	0	0	0	0	0	0	0	0	0	0	0	0	0	0	0	0	0	0	0	0	0	0	0	0	ENSRNA049483476	LSU_rRNA_eukarya	Eukaryotic large subunit ribosomal RNA
ENSRNA049483482	3.18242	0.832238	0.844406	1.02078	0.272561	-0.054637	-0.0957028	0.193012	0.145433	0.139922	0.424921	-0.12261	0.0327382	0.467933	-0.637171	-0.824124	0.575945	0.165112	-0.550151	0	0	0	0	0	0	0	0	0	0	0	0	0	0	0	0	0	0	0	0	0	0	0	0	0	0	0	ENSRNA049483482	SSU_rRNA_eukarya	Eukaryotic small subunit ribosomal RNA
ENSRNA049483495	131.237	0.187885	0.893919	1.06969	0.597364	-0.139266	0.83033	-0.314925	-1.17173	-1.71812	0.62512	0.0753057	0.410706	0.713483	-0.438573	-0.730023	-0.493224	-0.957953	-1.11275	0	0	0	0	0	0	0	0	0	0	0	0	0	0	0	0	0	0	0	0	0	0	0	0	0	0	0	ENSRNA049483495	5_8S_rRNA	5.8S ribosomal RNA
ENSRNA049483501	0																																														ENSRNA049483501	LSU_rRNA_eukarya	Eukaryotic large subunit ribosomal RNA
ENSRNA049483503	73468.4	1.13458	0.828582	0.918076	-0.0814434	-0.0364787	-0.0322041	0.504404	0.420382	-0.189092	0.0997657	-0.210378	-0.320783	-1.02609	-1.4311	-1.71378	0.245298	0.0940705	-0.200186	0	0	0	0	0	0	0	0	0	0	0	0	0	0	0	0	0	0	0	0	0	0	0	0	0	0	0	ENSRNA049483503	LSU_rRNA_eukarya	Eukaryotic large subunit ribosomal RNA
ENSRNA049483506	0																																														ENSRNA049483506	LSU_rRNA_eukarya	Eukaryotic large subunit ribosomal RNA
ENSRNA049483509	0																																														ENSRNA049483509	SSU_rRNA_eukarya	Eukaryotic small subunit ribosomal RNA
ENSRNA049483528	0																																														ENSRNA049483528	snoZ103	Small nucleolar RNA Z103
ENSRNA049483557	0																																														ENSRNA049483557	snoZ103	Small nucleolar RNA Z103
ENSRNA049483560	0																																														ENSRNA049483560	SNORD14	Small nucleolar RNA SNORD14
ENSRNA049483561	0																																														ENSRNA049483561	SNORD14	Small nucleolar RNA SNORD14
ENSRNA049483562	0																																														ENSRNA049483562	Plant_SRP	Plant signal recognition particle RNA
ENSRNA049483565	0																																														ENSRNA049483565	snoJ33	Small nucleolar RNA J33
ENSRNA049483577	0																																														ENSRNA049483577	U2	U2 spliceosomal RNA
ENSRNA049483579	0.422127	-0.0930205	0.365172	0.0716217	0	0.326352	0.0627763	0.0833609	-0.0316764	-0.311164	0.145467	0	0	0	0	0	0.172754	0	0	0	0	0	0	0	0	0	0	0	0	0	0	0	0	0	0	0	0	0	0	0	0	0	0	0	0	0	ENSRNA049483579	U2	U2 spliceosomal RNA
ENSRNA049483616	0.943997	0.889541	0.938193	1.02896	-0.159505	0.432552	0.480934	0.0148481	1.51694	0.0988267	-1.49932	-0.0761961	0.392488	0.0836942	-0.524957	-0.0095339	-0.542277	0.128532	0.285602	0	0	0	0	0	0	0	0	0	0	0	0	0	0	0	0	0	0	0	0	0	0	0	0	0	0	0	ENSRNA049483616	Intron_gpII	Group II catalytic intron
ENSRNA049483682	0																																														ENSRNA049483682	LSU_rRNA_eukarya	Eukaryotic large subunit ribosomal RNA
ENSRNA049483685	0																																														ENSRNA049483685	LSU_rRNA_eukarya	Eukaryotic large subunit ribosomal RNA
ENSRNA049483691	0																																														ENSRNA049483691	5_8S_rRNA	5.8S ribosomal RNA
ENSRNA049483694	0																																														ENSRNA049483694	LSU_rRNA_eukarya	Eukaryotic large subunit ribosomal RNA
ENSRNA049483696	0																																														ENSRNA049483696	5_8S_rRNA	5.8S ribosomal RNA
ENSRNA049483699	0.00804115	0	0	0	0	0	0	0	0	-0.000225357	0	0	0	0	0	0	0	0	0	0	0	0	0	0	0	0	0	0	0	0	0	0	0	0	0	0	0	0	0	0	0	0	0	0	0	0	ENSRNA049483699	5_8S_rRNA	5.8S ribosomal RNA
ENSRNA049483702	0																																														ENSRNA049483702	LSU_rRNA_eukarya	Eukaryotic large subunit ribosomal RNA
ENSRNA049483705	227.873	0.764274	0.613817	0.530172	0.0929843	0.266764	0.364698	0.0853572	0.64236	-0.353861	0.0128046	-0.397256	-0.246404	-0.20521	-1.32047	-2.16812	0.403844	-0.0472269	-0.346349	0	0	0	0	0	0	0	0	0	0	0	0	0	0	0	0	0	0	0	0	0	0	0	0	0	0	0	ENSRNA049483705	LSU_rRNA_eukarya	Eukaryotic large subunit ribosomal RNA
ENSRNA049483709	0																																														ENSRNA049483709	LSU_rRNA_eukarya	Eukaryotic large subunit ribosomal RNA
ENSRNA049483715	0																																														ENSRNA049483715	LSU_rRNA_eukarya	Eukaryotic large subunit ribosomal RNA
ENSRNA049483718	0																																														ENSRNA049483718	LSU_rRNA_eukarya	Eukaryotic large subunit ribosomal RNA
ENSRNA049483721	0																																														ENSRNA049483721	LSU_rRNA_eukarya	Eukaryotic large subunit ribosomal RNA
ENSRNA049483724	0																																														ENSRNA049483724	SSU_rRNA_eukarya	Eukaryotic small subunit ribosomal RNA
ENSRNA049483726	0																																														ENSRNA049483726	SSU_rRNA_eukarya	Eukaryotic small subunit ribosomal RNA
ENSRNA049483741	0																																														ENSRNA049483741	LSU_rRNA_eukarya	Eukaryotic large subunit ribosomal RNA
ENSRNA049483745	0																																														ENSRNA049483745	SSU_rRNA_eukarya	Eukaryotic small subunit ribosomal RNA
ENSRNA049483748	0																																														ENSRNA049483748	SSU_rRNA_eukarya	Eukaryotic small subunit ribosomal RNA
ENSRNA049483753	0.755327	-0.241396	0.534629	-0.264863	-0.329297	-0.0411932	0.143025	-0.111965	-1.35325	-1.50686	0.441002	0.439966	0.150347	0.0293196	-0.353142	-0.0115549	-0.192683	-0.891937	-0.910568	0	0	0	0	0	0	0	0	0	0	0	0	0	0	0	0	0	0	0	0	0	0	0	0	0	0	0	ENSRNA049483753	5_8S_rRNA	5.8S ribosomal RNA
ENSRNA049483757	0.0261494	0	0	0	0.0220808	0	0	0	0	0	0	0	0.0128587	0	0	0	0	0	0	0	0	0	0	0	0	0	0	0	0	0	0	0	0	0	0	0	0	0	0	0	0	0	0	0	0	0	ENSRNA049483757	5_8S_rRNA	5.8S ribosomal RNA
ENSRNA049483766	0																																														ENSRNA049483766	5_8S_rRNA	5.8S ribosomal RNA
ENSRNA049483769	0																																														ENSRNA049483769	5_8S_rRNA	5.8S ribosomal RNA
ENSRNA049483774	0.035848	0	0.0330947	0	0	0	0	0	0.0141721	0	0	0	0	0	0	0	0	0	0.0230641	0	0	0	0	0	0	0	0	0	0	0	0	0	0	0	0	0	0	0	0	0	0	0	0	0	0	0	ENSRNA049483774	5_8S_rRNA	5.8S ribosomal RNA
ENSRNA049483776	0																																														ENSRNA049483776	SSU_rRNA_eukarya	Eukaryotic small subunit ribosomal RNA
ENSRNA049483779	0																																														ENSRNA049483779	5_8S_rRNA	5.8S ribosomal RNA
ENSRNA049483782	85.3971	0.154962	0.754242	1.01636	0.725546	-0.0082985	0.956609	-0.462883	-1.18531	-1.71814	0.736137	0.289913	0.641161	0.57808	-0.936872	-0.913129	-0.491356	-0.936985	-0.962757	0	0	0	0	0	0	0	0	0	0	0	0	0	0	0	0	0	0	0	0	0	0	0	0	0	0	0	ENSRNA049483782	5_8S_rRNA	5.8S ribosomal RNA
ENSRNA049483786	0																																														ENSRNA049483786	5_8S_rRNA	5.8S ribosomal RNA
ENSRNA049483789	0																																														ENSRNA049483789	SSU_rRNA_eukarya	Eukaryotic small subunit ribosomal RNA
[truncated: 41,055 more rows]
[truncated: 18 more columns]
