# Supplementary material for: Transcriptome profiling disclosed the effect of single and combined drought and heat stress on reprogramming of genes expression in barley flag leaf
Source: Front Plant Sci. 2023 Jan 16;13:1096685. doi: 10.3389/fpls.2022.1096685 (PMC9885109; doi:10.3389/fpls.2022.1096685)
Supplement: Supplementary file 7 [file Table_4.xlsx]

## Sheet: A
Supplementary Table 4A. GO term overrepresentation for DEGs common between groups classified according to flag leaf size (S,M,L): fold enrichement, raw P-value, FDR, according to tools at geneontology.org (FDR < 0.05)
GO category	GO term (GO identifier)	Fold enrichment	raw P-value	FDR
Biological process	cold acclimation (GO:0009631)	46.11	3.16e-07	0.000336
	terpene catabolic process (GO:0046247)	34.05	1.37e-05	0.0053
	carotene catabolic process (GO:0016121)	34.05	1.37e-05	0.00485
	hydrocarbon catabolic process (GO:0120253)	31.62	1.75e-05	0.00572
	carotene metabolic process (GO:0016119)	23.3	4.89e-05	0.0122
	response to water (GO:0009415)	20.12	1.25e-06	0.000887
	isoprenoid catabolic process (GO:0008300)	20.12	8.08e-05	0.0191
	response to acid chemical (GO:0001101)	20.12	1.25e-06	0.000761
	response to water deprivation (GO:0009414)	17.29	1.92e-05	0.00584
	terpene metabolic process (GO:0042214)	15.26	0.00021	0.0407
	response to cold (GO:0009409)	14.43	7.09e-06	0.00301
	hydrocarbon metabolic process (GO:0120252)	14.28	0.000266	0.0434
	response to abscisic acid (GO:0009737)	10.54	9.38e-08	0.000199
	response to alcohol (GO:0097305)	10.44	1.02e-07	0.000144
	response to inorganic substance (GO:0010035)	9.05	1.35e-06	0.000719
	response to lipid (GO:0033993)	7.8	3.66e-07	0.000311
	response to temperature stimulus (GO:0009266)	7.55	5.51e-06	0.0026
	response to oxygen-containing compound (GO:1901700)	6.02	3.49e-09	1.48e-05
	isoprenoid metabolic process (GO:0006720)	5.98	8.73e-05	0.0195
	negative regulation of molecular function (GO:0044092)	4.07	0.000253	0.0468
	negative regulation of catalytic activity (GO:0043086)	4.07	0.000253	0.0448
	response to hormone (GO:0009725)	3.09	0.000158	0.0336
	response to endogenous stimulus (GO:0009719)	3.09	0.000161	0.0326
	response to organic substance (GO:0010033)	2.72	0.000254	0.0432
	carbohydrate metabolic process (GO:0005975)	2.53	4.49e-05	0.0119
Molecular function	carotenoid dioxygenase activity (GO:0010436)	34.05	1.37e-05	0.0322
	hydrolase activity, hydrolyzing O-glycosyl compounds (GO:0004553)	3.46	4.75e-05	0.0373
	hydrolase activity, acting on glycosyl bonds (GO:0016798)	3.43	1.64e-05	0.0193

## Sheet: B
Supplementary Table 4B. GO term overrepresentation for DEGs common between stress treatments (D,H, HD): fold enrichement, raw P-value, FDR, according to tools at geneontology.org (FDR < 0.05)
GO category	GO term (GO identifier)	Fold enrichment	raw P-value	FDR
Biological process	photosynthesis, light harvesting in photosystem I (GO:0009768)	> 100	1.8e-18	2.55e-15
	protein complex oligomerization (GO:0051259)	> 100	1.22e-16	1.03e-13
	response to hydrogen peroxide (GO:0042542)	> 100	2.17e-16	1.32e-13
	photosynthesis, light harvesting (GO:0009765)	> 100	1.96e-19	4.16e-16
	terpene catabolic process (GO:0046247)	92.4	8.18e-06	0.00134
	carotene catabolic process (GO:0016121)	92.4	8.18e-06	0.00129
	hydrocarbon catabolic process (GO:0120253)	85.8	9.91e-06	0.0015
	response to salt stress (GO:0009651)	66.73	5.17e-14	2e-11
	carotene metabolic process (GO:0016119)	63.22	2.22e-05	0.00326
	response to reactive oxygen species (GO:0000302)	63.22	8.04e-14	2.85e-11
	response to osmotic stress (GO:0006970)	59.07	1.4e-13	4.26e-11
	response to heat (GO:0009408)	56.52	1.59e-17	1.69e-14
	isoprenoid catabolic process (GO:0008300)	54.6	3.3e-05	0.00453
	protein-chromophore linkage (GO:0018298)	49.49	1.43e-15	6.76e-13
	terpene metabolic process (GO:0042214)	41.42	7.04e-05	0.00906
	hydrocarbon metabolic process (GO:0120252)	38.75	8.46e-05	0.0106
	response to inorganic substance (GO:0010035)	36.4	5.08e-13	1.44e-10
	response to temperature stimulus (GO:0009266)	36.4	2.1e-15	8.93e-13
	response to light stimulus (GO:0009416)	35.9	1.58e-16	1.12e-13
	response to radiation (GO:0009314)	33.8	3.28e-16	1.74e-13
	photosynthesis, light reaction (GO:0019684)	32.87	9.34e-14	3.05e-11
	response to abiotic stimulus (GO:0009628)	22.61	1.99e-25	8.46e-22
	photosynthesis (GO:0015979)	17.04	1.04e-11	2.61e-09
	protein folding (GO:0006457)	16.28	9.27e-10	2.19e-07
	isoprenoid metabolic process (GO:0006720)	13.53	4.19e-05	0.00557
	response to oxidative stress (GO:0006979)	12.92	7.87e-09	1.76e-06
	response to oxygen-containing compound (GO:1901700)	12.1	1.44e-08	3.05e-06
	generation of precursor metabolites and energy (GO:0006091)	7.39	9.61e-08	1.86e-05
	protein-containing complex assembly (GO:0065003)	7.01	1.93e-06	0.000341
	protein-containing complex organization (GO:0043933)	6.17	5.86e-06	0.000996
	cellular component assembly (GO:0022607)	5.16	2.67e-05	0.00378
	response to chemical (GO:0042221)	4.71	1.64e-06	0.000303
	response to stress (GO:0006950)	4.37	5.5e-08	1.11e-05
	response to stimulus (GO:0050896)	3.92	5.52e-12	1.47e-09
Molecular function	gibberellin 20-oxidase activity (GO:0045544)	> 100	9.15e-05	0.0269
	protein self-association (GO:0043621)	> 100	2.44e-18	5.74e-15
	carotenoid dioxygenase activity (GO:0010436)	92.4	8.18e-06	0.00385
	chlorophyll binding (GO:0016168)	61.17	1.69e-16	1.99e-13
	unfolded protein binding (GO:0051082)	29.22	3.93e-12	3.09e-09
	dioxygenase activity (GO:0051213)	16.14	1.85e-05	0.00725
	tetrapyrrole binding (GO:0046906)	7.45	6.68e-09	3.93e-06
	protein binding (GO:0005515)	3.42	2.98e-05	0.01
	binding (GO:0005488)	1.61	0.000146	0.0381
Cellular component	photosystem I (GO:0009522)	72.2	3.23e-17	2.84e-15
	chloroplast thylakoid membrane (GO:0009535)	43.91	1e-22	8.82e-20
	plastid thylakoid membrane (GO:0055035)	43.91	1e-22	4.41e-20
	chloroplast thylakoid (GO:0009534)	39.12	6.25e-22	1.83e-19
	plastid thylakoid (GO:0031976)	39.12	6.25e-22	1.37e-19
	photosystem II (GO:0009523)	38.3	1.95e-14	1.32e-12
	thylakoid membrane (GO:0042651)	36.99	1.52e-21	2.66e-19
	photosystem (GO:0009521)	27.87	5.08e-13	3.19e-11
	plastid membrane (GO:0042170)	27.34	1.87e-19	2.73e-17
	photosynthetic membrane (GO:0034357)	26.28	3.49e-19	4.39e-17
	plastid envelope (GO:0009526)	23.39	2.24e-18	2.46e-16
	thylakoid (GO:0009579)	22.24	4.98e-18	4.87e-16
	chloroplast stroma (GO:0009570)	20.27	5.69e-05	0.0025
	plastid stroma (GO:0009532)	19.77	6.25e-05	0.00261
	chloroplast (GO:0009507)	10.38	2.18e-16	1.74e-14
	organelle subcompartment (GO:0031984)	10.24	1.03e-12	6.05e-11
	envelope (GO:0031975)	9.39	3.92e-12	2.15e-10
	organelle envelope (GO:0031967)	9.39	3.92e-12	2.03e-10
	plastid (GO:0009536)	8.73	6.92e-15	5.07e-13
	membrane protein complex (GO:0098796)	6.76	2.47e-07	1.14e-05
	organelle membrane (GO:0031090)	5.01	1.7e-08	8.3e-07
	cytoplasm (GO:0005737)	1.75	0.00116	0.0465

## Sheet: C
Supplementary Table 4C. PANTHER overrepresentation test for DEGs specific to combined drought and heat treatment: fold enrichement, raw P-value, FDR, according to tools at pantherdb.org (FDR < 0.05)
Annotation category	Term (Class identifier)	Fold enrichment	raw P-value	FDR
PANTHER Protein Class	oxygenase (PC00177)	2.81	0.000659	0.0287
	oxidoreductase (PC00176)	1.84	0.00178	0.062
	metabolite interconversion enzyme (PC00262)	1.74	2.88e-06	0.000501
	hydrolase (PC00121)	2.16	0.00182	0.0529
	transporter (PC00227)	2.04	0.00197	0.0489
