# Supplementary material for: Transcriptome profiling disclosed the effect of single and combined drought and heat stress on reprogramming of genes expression in barley flag leaf
Source: Front Plant Sci. 2023 Jan 16;13:1096685. doi: 10.3389/fpls.2022.1096685 (PMC9885109; doi:10.3389/fpls.2022.1096685)
Supplement: Supplementary file 8 [file Table_5.xlsx]

## Sheet: Arkusz1
Supplementary Table 5. Number of DE events within enriched GO term where assigned DEGs had distribution significantly different than the marginal distribution
of all DEGs in the experiment (chi2 test P < 0.001, abs(std. residual) > 6); C: cellular component, F: molecular function, P: biological process
Enriched GO term	Number of DE events		Normalized residual
	downregulated	upregulated	downregulated	upregulated
C:thylakoid	209	0	13.654	-13.678
P:photosynthesis	189	1	12.885	-12.904
C:plastid	237	22	12.574	-12.577
C:photosynstem II	147	1	11.333	-11.348
C:photosystem I	144	0	11.324	-11.344
F:chlorophyll binding	135	0	10.964	-10.982
P:photosynthesis light harvesting	135	0	10.964	-10.982
P:protein-chromophore linkage	135	0	10.964	-10.982
P:response to light stimulus	142	3	10.903	-10.914
C:chloroplast envelope	129	1	10.599	-10.613
P:photosynthesis, light harvesting in photosystem I	122	0	10.421	-10.439
C:plastoglobule	120	0	10.335	-10.352
C:chloroplast	315	98	9.695	-9.695
C:chloroplast thylakoid membrane	216	52	9.215	-9.215
F:magnesium ion binding	62	0	7.428	-7.439
F:NADH dehydrogenase (ubiquinone) activity	56	0	7.06	-7.07
P:protein phosphorylation	270	124	6.368	-6.368
F:protein serine/threonine kinase activity	199	81	6.215	-6.215
F:oxidoreductase activity, acting on NAD(P)H	42	0	6.115	-6.124
P:response to wounding	2	40	-6.198	6.201
F:cation binding	1	39	-6.324	6.329
P:lipid transport	0	40	-6.62	6.628
F:catalytic activity	106	218	-7.211	7.211
C:nucleus	226	369	-7.217	7.217
P:cold acclimation	0	51	-7.473	7.482
P:response to water	0	51	-7.473	7.482
P:response to water deprivation	6	68	-7.665	7.667
C:cytoplasm	91	212	-7.911	7.911
F:hydrolase activity	155	302	-8.065	8.065
C:cytosol	47	156	-8.434	8.434
F:serine-type endopeptidase inhibitor activity	0	69	-8.69	8.702
P:negative regulation of endopeptidase activity	0	79	-9.298	8.311
P:response to abscisic acid	1	88	-9.678	9.689
