# Supplementary material for: Transcriptome profiling disclosed the effect of single and combined drought and heat stress on reprogramming of genes expression in barley flag leaf
Source: Front Plant Sci. 2023 Jan 16;13:1096685. doi: 10.3389/fpls.2022.1096685 (PMC9885109; doi:10.3389/fpls.2022.1096685)
Supplement: Supplementary file 9 [file Table_6.xlsx]

## Sheet: Sheet1
Supplementary Table 6. Gene Ontology terms with assigned DEGs
GO term	Gene identifier	Description	Regulation status of DEG (-1-down, 1-up)																		Number of DEG events								Total number of DEG events
			Small						Medium						Large
			T1			T2			T1			T2			T1			T2
			D	H	HD	D	H	HD	D	H	HD	D	H	HD	D	H	HD	D	H	HD	Small	Medium	Large	D	H	HD	T1	T2
C:actin cytoskeleton	HORVU5Hr1G045750	actin depolymerization factor-like protein	0	0	0	1	0	1	1	0	1	1	0	1	0	0	0	1	0	1	2	4	2	4	0	4	2	6	8
C:actin cytoskeleton	HORVU5Hr1G113020	actin depolymerization factor-like protein	0	0	0	1	0	1	1	0	1	1	0	1	0	0	0	1	0	1	2	4	2	4	0	4	2	6	8
C:actin cytoskeleton	HORVU5Hr1G028180	transcription factor LIM	0	0	0	-1	0	-1	0	0	0	0	0	0	0	0	0	0	0	0	2	0	0	1	0	1	0	2	2
C:amyloplast	HORVU1Hr1G091600	ADP-glucose pyrophosphorylase large subunit	0	0	0	1	0	1	0	0	0	0	0	1	0	0	0	1	0	1	2	1	2	2	0	3	0	5	5
C:amyloplast	HORVU7Hr1G012380	granule-bound starch synthase	0	0	0	1	0	1	0	0	1	1	0	1	0	0	0	0	0	0	2	3	0	2	0	3	1	4	5
C:anchored component of membrane	HORVU0Hr1G004650	COBRA-like protein 6	0	0	0	0	0	0	1	0	1	0	0	0	0	0	0	0	0	0	0	2	0	1	0	1	2	0	2
C:anchored component of membrane	HORVU2Hr1G033060	COBRA-like protein 6	0	0	0	0	0	0	1	0	1	0	0	0	0	0	0	0	0	0	0	2	0	1	0	1	2	0	2
C:anchored component of plasma membrane	HORVU4Hr1G073460	Basic blue protein	0	0	0	-1	0	-1	0	0	0	0	0	0	0	0	0	0	0	0	2	0	0	1	0	1	0	2	2
C:anchored component of plasma membrane	HORVU3Hr1G105290	beta-1,3-glucanase 2a	0	0	0	-1	0	-1	0	0	0	0	0	0	0	0	0	0	0	0	2	0	0	1	0	1	0	2	2
C:anchored component of plasma membrane	HORVU3Hr1G105420	beta-1,3-glucanase 2a	0	0	0	-1	0	-1	0	0	0	-1	0	-1	0	0	0	0	0	0	2	2	0	2	0	2	0	4	4
C:anchored component of plasma membrane	HORVU7Hr1G051310	beta-1,3-glucanase 2a	0	0	0	-1	0	-1	0	0	0	-1	0	-1	0	0	0	0	0	0	2	2	0	2	0	2	0	4	4
C:anchored component of plasma membrane	HORVU2Hr1G033060	COBRA-like protein 6	0	0	0	0	0	0	1	0	1	0	0	0	0	0	0	0	0	0	0	2	0	1	0	1	2	0	2
C:anchored component of plasma membrane	HORVU7Hr1G104180	early salt stress and cold acclimation-induced protein 2-1	0	0	0	1	0	1	0	0	0	1	0	1	0	0	0	0	0	0	2	2	0	2	0	2	0	4	4
C:anchored component of plasma membrane	HORVU7Hr1G104350	early salt stress and cold acclimation-induced protein 2-1	0	0	0	1	0	1	0	0	0	1	0	1	0	0	0	0	0	0	2	2	0	2	0	2	0	4	4
C:anchored component of plasma membrane	HORVU5Hr1G075570	fasciclin-like protein FLA3	0	0	0	-1	0	0	0	0	0	0	0	0	0	0	0	0	0	0	1	0	0	1	0	0	0	1	1
C:anchored component of plasma membrane	HORVU1Hr1G092310	Glucan endo-1,3-beta-glucosidase 13	0	0	0	-1	0	-1	0	0	0	0	0	-1	0	0	0	0	0	0	2	1	0	1	0	2	0	3	3
C:anchored component of plasma membrane	HORVU2Hr1G044460	Glucan endo-1,3-beta-glucosidase 13	0	0	0	0	0	0	1	0	1	1	0	1	0	0	0	0	0	0	0	4	0	2	0	2	2	2	4
C:anchored component of plasma membrane	HORVU3Hr1G073150	Glucan endo-1,3-beta-glucosidase GIII	0	0	0	-1	0	-1	0	0	0	0	0	-1	0	0	0	0	0	-1	2	1	1	1	0	3	0	4	4
C:anchored component of plasma membrane	HORVU5Hr1G118060	harpin-induced protein	0	0	0	0	0	-1	0	0	0	0	0	-1	0	0	0	0	0	-1	1	1	1	0	0	3	0	3	3
C:anchored component of plasma membrane	HORVU3Hr1G028710	lamin-like protein	0	0	0	0	0	0	0	0	0	0	0	0	0	0	0	1	0	0	0	0	1	1	0	0	0	1	1
C:anchored component of plasma membrane	HORVU3Hr1G074100	lamin-like protein	0	0	0	1	0	1	0	0	0	1	0	1	0	0	0	1	0	1	2	2	2	3	0	3	0	6	6
C:anchored component of plasma membrane	HORVU5Hr1G103990	Mavicyanin	0	0	0	-1	0	-1	0	0	0	0	0	0	0	0	0	0	0	0	2	0	0	1	0	1	0	2	2
C:anchored component of plasma membrane	HORVU3Hr1G105190	---NA---	0	0	0	-1	0	-1	0	0	0	0	0	-1	0	0	0	0	0	-1	2	1	1	1	0	3	0	4	4
C:anchored component of plasma membrane	HORVU4Hr1G003090	---NA---	0	0	0	1	0	1	0	0	0	0	0	0	0	0	0	0	0	0	2	0	0	1	0	1	0	2	2
C:anchored component of plasma membrane	HORVU3Hr1G105300	predicted protein	0	0	0	-1	0	-1	0	0	-1	0	0	-1	0	0	0	-1	0	-1	2	2	2	2	0	4	1	5	6
C:anchored component of plasma membrane	HORVU3Hr1G105400	predicted protein	0	0	0	0	0	0	1	0	1	1	0	0	0	0	0	1	0	1	0	3	2	3	0	2	2	3	5
C:anchored component of plasma membrane	HORVU3Hr1G105620	predicted protein	0	0	0	-1	0	0	0	0	0	0	0	0	0	0	0	0	0	0	1	0	0	1	0	0	0	1	1
C:anchored component of plasma membrane	HORVU4Hr1G007220	predicted protein	0	0	0	0	0	0	1	0	0	0	0	0	1	0	0	1	0	0	0	1	2	3	0	0	2	1	3
C:anchored component of plasma membrane	HORVU4Hr1G068960	predicted protein	0	0	0	1	0	1	0	0	1	1	0	1	0	0	0	0	0	0	2	3	0	2	0	3	1	4	5
C:anchored component of plasma membrane	HORVU5Hr1G075510	predicted protein	0	0	0	0	0	-1	0	0	0	0	0	-1	0	0	0	0	0	-1	1	1	1	0	0	3	0	3	3
C:anchored component of plasma membrane	HORVU7Hr1G051320	predicted protein	0	0	0	0	0	0	1	0	0	0	0	0	0	0	0	1	0	1	0	1	2	2	0	1	1	2	3
C:anchored component of plasma membrane	HORVU2Hr1G045120	protein YLS9-like	0	0	0	1	0	1	0	0	0	1	0	1	0	0	0	0	0	1	2	2	1	2	0	3	0	5	5
C:anchored component of plasma membrane	HORVU7Hr1G073390	putative blue copper binding protein	0	0	0	-1	0	-1	0	0	0	0	0	0	0	0	0	0	0	0	2	0	0	1	0	1	0	2	2
C:apical part of cell	HORVU6Hr1G076110	auxin efflux carrier component 1	0	0	0	-1	0	0	0	0	0	0	0	0	0	0	0	0	0	0	1	0	0	1	0	0	0	1	1
C:apoplast	HORVU4Hr1G016600	dirigent protein 1-like	0	0	0	0	0	-1	0	0	0	0	0	0	0	0	0	0	0	0	1	0	0	0	0	1	0	1	1
C:apoplast	HORVU7Hr1G021620	GDSL esterase/lipase APG-like	0	0	0	-1	0	-1	0	0	0	0	0	0	0	0	0	0	0	0	2	0	0	1	0	1	0	2	2
C:apoplast	HORVU7Hr1G091800	germin F	0	0	0	1	0	0	0	0	0	1	0	1	0	0	0	0	0	0	1	2	0	2	0	1	0	3	3
C:apoplast	HORVU7Hr1G036720	germin-like protein 2a	0	0	0	-1	0	-1	0	0	-1	-1	0	-1	0	0	0	-1	0	-1	2	3	2	3	0	4	1	6	7
C:apoplast	HORVU4Hr1G090130	germin-like protein 8-11	0	0	0	-1	0	-1	0	0	0	0	0	0	0	0	0	0	0	0	2	0	0	1	0	1	0	2	2
C:apoplast	HORVU5Hr1G044610	metacaspase 2	0	0	0	1	0	1	0	0	1	1	0	1	0	0	0	1	0	1	2	3	2	3	0	4	1	6	7
C:apoplast	HORVU6Hr1G067660	Phosphoribulokinase, chloroplastic	0	0	0	-1	0	-1	0	0	0	0	0	0	0	0	0	0	0	0	2	0	0	1	0	1	0	2	2
C:apoplast	HORVU0Hr1G004830	predicted protein	0	0	0	-1	0	-1	0	0	0	0	0	0	0	0	0	0	0	0	2	0	0	1	0	1	0	2	2
C:apoplast	HORVU3Hr1G085270	predicted protein	0	0	0	-1	0	-1	0	0	0	0	0	0	0	0	0	0	0	0	2	0	0	1	0	1	0	2	2
C:apoplast	HORVU4Hr1G090780	predicted protein	0	0	0	0	0	0	0	0	-1	0	0	0	0	0	0	0	0	0	0	1	0	0	0	1	1	0	1
C:apoplast	HORVU6Hr1G067470	predicted protein	-1	0	-1	0	0	0	0	0	0	0	0	0	0	0	0	0	0	0	2	0	0	1	0	1	2	0	2
C:apoplast	HORVU7Hr1G098260	predicted protein	-1	0	-1	-1	0	-1	0	0	-1	0	0	0	0	0	0	0	0	0	4	1	0	2	0	3	3	2	5
C:apoplast	HORVU2Hr1G103150	putative invertase inhibitor	0	0	0	0	0	0	0	-1	0	0	0	0	0	0	0	0	0	0	0	1	0	0	1	0	1	0	1
C:apoplast	HORVU6Hr1G075380	putative laccase-9	0	0	0	1	0	1	0	0	0	1	0	1	0	0	0	0	0	0	2	2	0	2	0	2	0	4	4
C:apoplast	HORVU2Hr1G101160	putative xyloglucan endotransglucosylase/hydrolase protein 16	0	0	0	1	0	1	1	0	1	1	0	1	0	0	0	0	0	1	2	4	1	3	0	4	2	5	7
C:apoplast	HORVU0Hr1G022110	putative xyloglucan endotransglucosylase/hydrolase protein 23	0	0	-1	0	0	0	0	0	0	0	0	0	0	0	0	0	0	0	1	0	0	0	0	1	1	0	1
C:apoplast	HORVU7Hr1G098320	putative xyloglucan endotransglucosylase/hydrolase protein 23	0	0	-1	0	0	0	0	0	0	0	0	0	0	0	0	0	0	0	1	0	0	0	0	1	1	0	1
C:apoplast	HORVU4Hr1G082700	unnamed protein product	0	0	0	-1	0	0	0	0	0	0	0	0	0	0	0	0	0	0	1	0	0	1	0	0	0	1	1
C:apoplast	HORVU7Hr1G098280	xyloglucan endotransglycosylase (XET)	0	0	0	-1	0	-1	0	0	0	0	0	0	0	0	0	0	0	0	2	0	0	1	0	1	0	2	2
C:apoplast	HORVU7Hr1G098440	xyloglucan endotransglycosylase (XET)	-1	0	-1	0	0	0	0	0	0	0	0	0	0	0	0	0	0	0	2	0	0	1	0	1	2	0	2
C:apoplast	HORVU3Hr1G016800	Xyloglucan endotransglycosylase/hydrolase protein 8	0	0	0	0	0	0	0	0	0	1	0	0	0	0	0	0	0	0	0	1	0	1	0	0	0	1	1
C:apoplast	HORVU4Hr1G090820	xyloglucan xyloglucosyl transferase	0	0	0	-1	0	0	0	0	0	0	0	0	0	0	0	0	0	0	1	0	0	1	0	0	0	1	1
C:apoplast	HORVU7Hr1G098370	xyloglucan xyloglucosyl transferase	-1	0	-1	0	0	0	0	0	0	0	0	0	0	0	0	-1	0	-1	2	0	2	2	0	2	2	2	4
C:auxin efflux carrier complex	HORVU6Hr1G076110	auxin efflux carrier component 1	0	0	0	-1	0	0	0	0	0	0	0	0	0	0	0	0	0	0	1	0	0	1	0	0	0	1	1
C:basal plasma membrane	HORVU6Hr1G076110	auxin efflux carrier component 1	0	0	0	-1	0	0	0	0	0	0	0	0	0	0	0	0	0	0	1	0	0	1	0	0	0	1	1
C:BRCA1-A complex	HORVU1Hr1G077590	Protein BREAST CANCER SUSCEPTIBILITY 1-like protein	1	0	0	1	0	1	0	0	1	1	0	0	0	0	0	0	0	0	3	2	0	3	0	2	2	3	5
C:BRCA1-BARD1 complex	HORVU1Hr1G077590	Protein BREAST CANCER SUSCEPTIBILITY 1-like protein	1	0	0	1	0	1	0	0	1	1	0	0	0	0	0	0	0	0	3	2	0	3	0	2	2	3	5
C:catalytic step 2 spliceosome	HORVU5Hr1G051700	pre-mRNA-splicing factor cwc22-like	0	0	0	1	0	0	0	0	0	1	0	0	0	0	0	0	0	0	1	1	0	2	0	0	0	2	2
C:CCR4-NOT core complex	HORVU5Hr1G077990	unnamed protein product	0	0	0	-1	0	0	0	0	0	0	0	0	0	0	0	0	0	0	1	0	0	1	0	0	0	1	1
C:cell	HORVU5Hr1G010870	Glutaredoxin-C1	0	0	0	0	0	0	0	-1	-1	0	0	0	0	0	0	0	0	0	0	2	0	0	1	1	2	0	2
C:cell	HORVU1Hr1G089730	Iron sulfur cluster assembly protein 1, mitochondrial	0	0	0	1	0	1	1	0	1	1	0	1	0	0	0	1	0	1	2	4	2	4	0	4	2	6	8
C:cell	HORVU4Hr1G004820	plasma membrane ATPase 1	0	0	0	1	0	1	1	0	1	1	0	1	0	0	1	1	0	1	2	4	3	4	0	5	3	6	9
C:cell	HORVU1Hr1G013740	predicted protein	0	0	0	-1	0	-1	0	0	0	0	0	0	0	0	0	0	0	0	2	0	0	1	0	1	0	2	2
C:cell	HORVU1Hr1G087630	predicted protein	0	0	0	1	0	0	0	0	0	1	0	0	0	0	0	0	0	0	1	1	0	2	0	0	0	2	2
C:cell	HORVU2Hr1G059940	predicted protein	0	0	0	1	0	0	0	0	0	1	0	1	0	0	0	0	0	0	1	2	0	2	0	1	0	3	3
C:cell	HORVU3Hr1G077930	predicted protein	0	0	0	1	0	1	1	0	0	1	0	1	0	0	0	1	0	1	2	3	2	4	0	3	1	6	7
C:cell	HORVU5Hr1G010960	predicted protein	0	0	0	0	0	0	0	-1	0	0	-1	0	0	0	0	0	0	0	0	2	0	0	2	0	1	1	2
C:cell	HORVU5Hr1G072440	predicted protein	0	0	0	-1	0	0	0	0	0	0	0	0	0	0	0	0	0	0	1	0	0	1	0	0	0	1	1
C:cell	HORVU5Hr1G025680	putative glutaredoxin-C14	0	0	0	0	0	0	0	0	-1	0	0	0	0	0	0	0	0	0	0	1	0	0	0	1	1	0	1
C:cell	HORVU3Hr1G055740	S-type anion channel SLAH2-like	0	0	0	1	0	1	0	0	1	1	0	1	0	0	0	0	0	0	2	3	0	2	0	3	1	4	5
C:cell	HORVU1Hr1G030060	Tellurite resistance protein tehA	0	0	0	1	0	1	0	0	0	1	0	1	0	0	0	0	0	0	2	2	0	2	0	2	0	4	4
C:cell	HORVU1Hr1G093390	TPR repeat-containing thioredoxin TTL1	-1	-1	-1	0	0	0	0	0	0	0	0	0	0	0	0	0	0	0	3	0	0	1	1	1	3	0	3
C:cell	HORVU3Hr1G054240	TPR repeat-containing thioredoxin TTL1-like	0	0	-1	0	0	0	0	0	0	0	0	0	0	0	0	0	0	0	1	0	0	0	0	1	1	0	1
C:cell	HORVU5Hr1G010950	unnamed protein product	0	0	0	0	0	0	-1	-1	-1	0	0	0	0	0	0	0	0	0	0	3	0	1	1	1	3	0	3
C:cell wall	HORVU3Hr1G075210	alpha-expansin EXPA2	0	0	0	-1	0	-1	0	0	0	0	0	0	0	0	0	0	0	0	2	0	0	1	0	1	0	2	2
C:cell wall	HORVU3Hr1G081180	alpha-expansin EXPA2	0	0	0	-1	0	-1	0	0	0	0	0	0	0	0	0	0	0	0	2	0	0	1	0	1	0	2	2
C:cell wall	HORVU3Hr1G081230	alpha-expansin EXPA2	0	0	-1	-1	0	-1	-1	0	-1	0	0	0	0	0	0	0	0	0	3	2	0	2	0	3	3	2	5
C:cell wall	HORVU6Hr1G075240	Alpha-galactosidase	0	0	0	0	0	1	0	0	0	0	0	0	0	0	0	0	0	1	1	0	1	0	0	2	0	2	2
C:cell wall	HORVU1Hr1G065290	Beta-galactosidase 7	0	0	0	0	0	0	0	0	0	0	0	0	1	0	0	0	0	0	0	0	1	1	0	0	1	0	1
C:cell wall	HORVU7Hr1G091800	germin F	0	0	0	1	0	0	0	0	0	1	0	1	0	0	0	0	0	0	1	2	0	2	0	1	0	3	3
C:cell wall	HORVU7Hr1G036720	germin-like protein 2a	0	0	0	-1	0	-1	0	0	-1	-1	0	-1	0	0	0	-1	0	-1	2	3	2	3	0	4	1	6	7
C:cell wall	HORVU4Hr1G090130	germin-like protein 8-11	0	0	0	-1	0	-1	0	0	0	0	0	0	0	0	0	0	0	0	2	0	0	1	0	1	0	2	2
C:cell wall	HORVU2Hr1G012460	---NA---	0	0	-1	-1	0	-1	-1	0	-1	0	0	0	0	0	0	0	0	0	3	2	0	2	0	3	3	2	5
C:cell wall	HORVU7Hr1G086690	---NA---	-1	0	-1	0	0	0	0	0	0	0	0	0	0	0	0	0	0	0	2	0	0	1	0	1	2	0	2
C:cell wall	HORVU2Hr1G090330	pectin acetylesterase 3-like	0	0	0	0	0	0	0	0	0	1	0	1	0	0	0	0	0	0	0	2	0	1	0	1	0	2	2
C:cell wall	HORVU5Hr1G098920	pectin acetylesterase 9-like isoform X3	0	0	0	-1	0	-1	0	0	0	0	0	0	0	0	0	0	0	0	2	0	0	1	0	1	0	2	2
C:cell wall	HORVU1Hr1G063710	predicted protein	0	0	0	1	0	1	1	0	1	1	0	1	0	0	0	1	0	0	2	4	1	4	0	3	2	5	7
C:cell wall	HORVU1Hr1G069830	predicted protein	0	0	-1	0	0	0	-1	0	-1	0	0	0	0	0	0	0	0	0	1	2	0	1	0	2	3	0	3
C:cell wall	HORVU3Hr1G071770	predicted protein	0	0	0	-1	0	0	0	0	0	0	0	0	0	0	0	0	0	0	1	0	0	1	0	0	0	1	1
C:cell wall	HORVU3Hr1G116490	predicted protein	0	0	0	-1	0	-1	0	0	0	0	0	0	0	0	0	0	0	0	2	0	0	1	0	1	0	2	2
C:cell wall	HORVU6Hr1G067470	predicted protein	-1	0	-1	0	0	0	0	0	0	0	0	0	0	0	0	0	0	0	2	0	0	1	0	1	2	0	2
C:cell wall	HORVU7Hr1G097470	predicted protein	0	0	0	0	0	0	0	0	0	0	0	0	0	0	0	0	0	-1	0	0	1	0	0	1	0	1	1
C:cell wall	HORVU7Hr1G098260	predicted protein	-1	0	-1	-1	0	-1	0	0	-1	0	0	0	0	0	0	0	0	0	4	1	0	2	0	3	3	2	5
C:cell wall	HORVU2Hr1G101160	putative xyloglucan endotransglucosylase/hydrolase protein 16	0	0	0	1	0	1	1	0	1	1	0	1	0	0	0	0	0	1	2	4	1	3	0	4	2	5	7
C:cell wall	HORVU0Hr1G022110	putative xyloglucan endotransglucosylase/hydrolase protein 23	0	0	-1	0	0	0	0	0	0	0	0	0	0	0	0	0	0	0	1	0	0	0	0	1	1	0	1
C:cell wall	HORVU7Hr1G098320	putative xyloglucan endotransglucosylase/hydrolase protein 23	0	0	-1	0	0	0	0	0	0	0	0	0	0	0	0	0	0	0	1	0	0	0	0	1	1	0	1
C:cell wall	HORVU7Hr1G098280	xyloglucan endotransglycosylase (XET)	0	0	0	-1	0	-1	0	0	0	0	0	0	0	0	0	0	0	0	2	0	0	1	0	1	0	2	2
C:cell wall	HORVU7Hr1G098440	xyloglucan endotransglycosylase (XET)	-1	0	-1	0	0	0	0	0	0	0	0	0	0	0	0	0	0	0	2	0	0	1	0	1	2	0	2
C:cell wall	HORVU3Hr1G016800	Xyloglucan endotransglycosylase/hydrolase protein 8	0	0	0	0	0	0	0	0	0	1	0	0	0	0	0	0	0	0	0	1	0	1	0	0	0	1	1
C:cell wall	HORVU4Hr1G090820	xyloglucan xyloglucosyl transferase	0	0	0	-1	0	0	0	0	0	0	0	0	0	0	0	0	0	0	1	0	0	1	0	0	0	1	1
C:cell wall	HORVU7Hr1G098370	xyloglucan xyloglucosyl transferase	-1	0	-1	0	0	0	0	0	0	0	0	0	0	0	0	-1	0	-1	2	0	2	2	0	2	2	2	4
C:centriole	HORVU7Hr1G113200	putative calcium-binding protein CML8	0	0	0	1	0	1	0	0	0	1	0	1	0	0	0	0	0	0	2	2	0	2	0	2	0	4	4
C:centrosome	HORVU7Hr1G113200	putative calcium-binding protein CML8	0	0	0	1	0	1	0	0	0	1	0	1	0	0	0	0	0	0	2	2	0	2	0	2	0	4	4
C:chloroplast	HORVU1Hr1G091600	ADP-glucose pyrophosphorylase large subunit	0	0	0	1	0	1	0	0	0	0	0	1	0	0	0	1	0	1	2	1	2	2	0	3	0	5	5
C:chloroplast	HORVU7Hr1G080460	arogenate dehydrogenase 2, chloroplastic-like	0	0	0	1	0	1	1	0	1	1	0	1	0	0	0	1	0	1	2	4	2	4	0	4	2	6	8
C:chloroplast	HORVU0Hr1G026070	ATP synthase CF1 epsilon subunit	0	0	0	-1	0	0	0	0	0	0	0	0	0	0	0	0	0	0	1	0	0	1	0	0	0	1	1
C:chloroplast	HORVU0Hr1G029770	ATP synthase CF1 epsilon subunit	0	0	0	-1	0	0	0	0	0	0	0	0	0	0	0	0	0	0	1	0	0	1	0	0	0	1	1
C:chloroplast	HORVU0Hr1G036350	ATP synthase CF1 epsilon subunit	0	0	0	-1	0	0	0	0	0	0	0	0	0	0	0	0	0	0	1	0	0	1	0	0	0	1	1
C:chloroplast	HORVU0Hr1G036860	ATP synthase CF1 epsilon subunit	0	0	0	-1	0	0	0	0	0	0	0	0	0	0	0	0	0	0	1	0	0	1	0	0	0	1	1
C:chloroplast	HORVU6Hr1G022990	ATP synthase CF1 epsilon subunit	0	0	0	-1	0	0	0	0	0	0	0	0	0	0	0	0	0	0	1	0	0	1	0	0	0	1	1
C:chloroplast	HORVU6Hr1G049250	ATP synthase CF1 epsilon subunit	0	0	0	-1	0	0	0	0	0	0	0	0	0	0	0	0	0	0	1	0	0	1	0	0	0	1	1
C:chloroplast	HORVU3Hr1G057090	Carbonic anhydrase, chloroplastic	0	0	0	-1	0	-1	0	0	0	0	0	0	0	0	0	0	0	0	2	0	0	1	0	1	0	2	2
C:chloroplast	HORVU7Hr1G045280	chaperone protein dnaJ 11, chloroplastic-like	0	0	0	-1	0	-1	0	0	0	-1	0	-1	0	0	0	0	0	0	2	2	0	2	0	2	0	4	4
C:chloroplast	HORVU2Hr1G041270	chlorophyll a/b-binding protein	0	0	0	-1	0	-1	0	0	0	0	0	0	0	0	0	0	0	0	2	0	0	1	0	1	0	2	2
C:chloroplast	HORVU6Hr1G016890	chlorophyll a/b-binding protein WCAB precursor	0	0	0	-1	0	-1	0	-1	-1	-1	0	-1	0	0	0	0	0	0	2	4	0	2	1	3	2	4	6
C:chloroplast	HORVU5Hr1G066280	Chlorophyll a-b binding protein 1B-20, chloroplastic	0	0	0	-1	0	0	0	0	0	0	0	0	0	0	0	0	0	0	1	0	0	1	0	0	0	1	1
C:chloroplast	HORVU7Hr1G046320	chlorophyll a-b binding protein 1B-21, chloroplastic	0	0	0	-1	0	-1	0	0	0	0	0	0	0	0	0	0	0	0	2	0	0	1	0	1	0	2	2
C:chloroplast	HORVU1Hr1G089180	chlorophyll a-b binding protein of LHCII type 1-like	0	0	-1	-1	0	-1	-1	0	-1	-1	0	-1	0	0	0	0	0	0	3	4	0	3	0	4	3	4	7
C:chloroplast	HORVU5Hr1G109360	chlorophyll a-b binding protein of LHCII type 1-like	0	0	0	-1	0	-1	0	0	-1	0	0	-1	0	0	0	0	0	0	2	2	0	1	0	3	1	3	4
C:chloroplast	HORVU6Hr1G016880	chlorophyll a-b binding protein of LHCII type 1-like	0	0	0	-1	0	-1	0	-1	-1	-1	0	-1	0	0	0	0	0	0	2	4	0	2	1	3	2	4	6
C:chloroplast	HORVU7Hr1G058120	chlorophyll a-b binding protein of LHCII type 1-like	0	0	0	-1	0	-1	0	0	-1	0	0	-1	0	0	0	0	0	0	2	2	0	1	0	3	1	3	4
C:chloroplast	HORVU2Hr1G040780	Chlorophyll a-b binding protein of LHCII type III, chloroplastic	0	0	0	-1	0	-1	0	0	-1	0	0	-1	0	0	0	0	0	0	2	2	0	1	0	3	1	3	4
C:chloroplast	HORVU1Hr1G088900	Chlorophyll a-b binding protein, chloroplastic	0	0	-1	-1	-1	-1	-1	-1	-1	-1	0	-1	0	0	0	0	0	0	4	5	0	3	2	4	4	5	9
C:chloroplast	HORVU5Hr1G082420	Chlorophyll a-b binding protein, chloroplastic	0	0	0	-1	0	-1	0	0	-1	0	0	-1	0	0	0	0	0	0	2	2	0	1	0	3	1	3	4
C:chloroplast	HORVU5Hr1G109260	Chlorophyll a-b binding protein, chloroplastic	0	0	0	-1	0	-1	0	0	-1	0	0	-1	0	0	0	0	0	0	2	2	0	1	0	3	1	3	4
C:chloroplast	HORVU6Hr1G016850	Chlorophyll a-b binding protein, chloroplastic	0	0	-1	-1	-1	-1	-1	-1	-1	-1	-1	-1	0	0	0	0	0	0	4	6	0	3	3	4	4	6	10
C:chloroplast	HORVU6Hr1G091650	Chlorophyll a-b binding protein, chloroplastic	0	0	-1	-1	-1	-1	-1	-1	-1	0	0	-1	0	0	0	0	0	0	4	4	0	2	2	4	4	4	8
C:chloroplast	HORVU6Hr1G091660	Chlorophyll a-b binding protein, chloroplastic	0	0	-1	-1	-1	-1	-1	-1	-1	0	0	-1	0	0	0	0	0	0	4	4	0	2	2	4	4	4	8
C:chloroplast	HORVU2Hr1G022920	chloroplast ferredoxin-dependent glutamate synthase	0	0	0	-1	0	0	0	0	0	0	0	0	0	0	0	0	0	0	1	0	0	1	0	0	0	1	1
C:chloroplast	HORVU1Hr1G035720	cytochrome c biogenesis protein ccmF	0	0	0	-1	0	-1	0	0	0	0	0	0	0	0	0	0	0	0	2	0	0	1	0	1	0	2	2
C:chloroplast	HORVU1Hr1G080320	delta-1-pyrroline-5-carboxylate dehydrogenase	0	0	0	1	0	1	0	0	0	0	0	1	0	0	0	0	0	0	2	1	0	1	0	2	0	3	3
C:chloroplast	HORVU3Hr1G084210	ferredoxin, root R-B1-like	0	0	0	1	0	1	0	0	1	1	0	1	0	0	0	0	0	0	2	3	0	2	0	3	1	4	5
C:chloroplast	HORVU2Hr1G038830	ferredoxin--NADP reductase, embryo isozyme, chloroplastic	0	0	1	0	0	1	0	1	1	0	0	0	0	1	1	0	1	1	2	2	4	0	3	5	5	3	8
C:chloroplast	HORVU6Hr1G000620	ferredoxin-NADP(H) oxidoreductase	0	0	0	-1	0	-1	0	0	0	0	0	0	0	0	0	0	0	0	2	0	0	1	0	1	0	2	2
C:chloroplast	HORVU6Hr1G028710	glucose-6-phosphate 1-dehydrogenase, chloroplastic-like	0	0	0	-1	0	-1	0	0	0	0	0	0	0	0	0	0	0	0	2	0	0	1	0	1	0	2	2
C:chloroplast	HORVU7Hr1G012380	granule-bound starch synthase	0	0	0	1	0	1	0	0	1	1	0	1	0	0	0	0	0	0	2	3	0	2	0	3	1	4	5
C:chloroplast	HORVU4Hr1G066800	High molecular mass early light-inducible protein HV58, chloroplastic	0	0	0	1	0	1	0	0	1	1	0	1	0	0	0	0	0	1	2	3	1	2	0	4	1	5	6
C:chloroplast	HORVU2Hr1G060480	KChain K, PHOTOSYSTEM I REACTION CENTER SUBUNIT PSAK, CHLOROPLASTIC	0	0	0	-1	0	-1	0	0	0	0	0	0	0	0	0	0	0	0	2	0	0	1	0	1	0	2	2
C:chloroplast	HORVU6Hr1G017860	L-aspartate oxidase 1	0	0	0	0	0	-1	0	0	0	0	0	0	0	0	0	0	0	-1	1	0	1	0	0	2	0	2	2
C:chloroplast	HORVU1Hr1G088870	light harvesting chlorophyll a/b-binding protein Lhcb1	0	0	0	0	0	-1	0	0	0	0	0	0	0	0	0	0	0	0	1	0	0	0	0	1	0	1	1
C:chloroplast	HORVU1Hr1G088880	light harvesting chlorophyll a/b-binding protein Lhcb1	0	0	0	0	0	-1	0	0	0	0	0	0	0	0	0	0	0	0	1	0	0	0	0	1	0	1	1
C:chloroplast	HORVU1Hr1G088930	light harvesting chlorophyll a/b-binding protein Lhcb1	0	0	-1	-1	-1	-1	-1	-1	-1	-1	-1	-1	0	0	0	0	0	0	4	6	0	3	3	4	4	6	10
C:chloroplast	HORVU5Hr1G001180	Lipoxygenase 2.1, chloroplastic	0	0	0	-1	0	-1	0	0	0	0	0	0	0	0	0	0	0	-1	2	0	1	1	0	2	0	3	3
C:chloroplast	HORVU2Hr1G023560	Mg-chelatase subunit XANTHA-F	0	0	0	-1	0	-1	0	0	0	0	0	0	0	0	0	0	0	0	2	0	0	1	0	1	0	2	2
C:chloroplast	HORVU0Hr1G032820	NAD(P)H-quinone oxidoreductase subunit 3	0	0	0	-1	0	-1	0	0	0	0	0	0	0	0	0	0	0	0	2	0	0	1	0	1	0	2	2
C:chloroplast	HORVU0Hr1G028480	NADH-plastoquinone oxidoreductase subunit 3	0	0	0	-1	0	-1	0	0	0	0	0	0	0	0	0	0	0	0	2	0	0	1	0	1	0	2	2
C:chloroplast	HORVU0Hr1G031450	NADH-plastoquinone oxidoreductase subunit 3	0	0	0	-1	0	-1	0	0	0	0	0	0	0	0	0	0	0	0	2	0	0	1	0	1	0	2	2
C:chloroplast	HORVU0Hr1G033070	NADH-plastoquinone oxidoreductase subunit 3	0	0	0	-1	0	-1	0	0	0	0	0	0	0	0	0	0	0	0	2	0	0	1	0	1	0	2	2
C:chloroplast	HORVU0Hr1G033810	NADH-plastoquinone oxidoreductase subunit 3	0	0	0	-1	0	-1	0	0	0	0	0	0	0	0	0	0	0	0	2	0	0	1	0	1	0	2	2
C:chloroplast	HORVU0Hr1G036360	NADH-plastoquinone oxidoreductase subunit 3	0	0	0	-1	0	-1	0	0	0	0	0	0	0	0	0	0	0	0	2	0	0	1	0	1	0	2	2
C:chloroplast	HORVU7Hr1G065860	NADH-plastoquinone oxidoreductase subunit 3	0	0	0	-1	0	-1	0	0	0	0	0	0	0	0	0	0	0	0	2	0	0	1	0	1	0	2	2
C:chloroplast	HORVU0Hr1G024980	NADH-plastoquinone oxidoreductase subunit J	0	0	0	-1	0	-1	0	0	0	0	0	0	0	0	0	0	0	0	2	0	0	1	0	1	0	2	2
C:chloroplast	HORVU0Hr1G029760	NADH-plastoquinone oxidoreductase subunit J	0	0	0	-1	0	-1	0	0	0	0	0	0	0	0	0	0	0	0	2	0	0	1	0	1	0	2	2
C:chloroplast	HORVU0Hr1G031430	NADH-plastoquinone oxidoreductase subunit J	0	0	0	-1	0	-1	0	0	0	0	0	0	0	0	0	0	0	0	2	0	0	1	0	1	0	2	2
C:chloroplast	HORVU0Hr1G032800	NADH-plastoquinone oxidoreductase subunit J	0	0	0	-1	0	-1	0	0	0	0	0	0	0	0	0	0	0	0	2	0	0	1	0	1	0	2	2
C:chloroplast	HORVU0Hr1G033820	NADH-plastoquinone oxidoreductase subunit J	0	0	0	-1	0	-1	0	0	0	0	0	0	0	0	0	0	0	0	2	0	0	1	0	1	0	2	2
C:chloroplast	HORVU0Hr1G036370	NADH-plastoquinone oxidoreductase subunit J	0	0	0	-1	0	-1	0	0	0	0	0	0	0	0	0	0	0	0	2	0	0	1	0	1	0	2	2
C:chloroplast	HORVU0Hr1G036840	NADH-plastoquinone oxidoreductase subunit J	0	0	0	-1	0	-1	0	0	0	0	0	0	0	0	0	0	0	0	2	0	0	1	0	1	0	2	2
C:chloroplast	HORVU4Hr1G045230	NADH-plastoquinone oxidoreductase subunit J	0	0	0	-1	0	-1	0	0	0	0	0	0	0	0	0	0	0	0	2	0	0	1	0	1	0	2	2
C:chloroplast	HORVU5Hr1G064670	NADH-plastoquinone oxidoreductase subunit J	0	0	0	-1	0	-1	0	0	0	0	0	0	0	0	0	0	0	0	2	0	0	1	0	1	0	2	2
C:chloroplast	HORVU6Hr1G049230	NADH-plastoquinone oxidoreductase subunit J	0	0	0	-1	0	-1	0	0	0	0	0	0	0	0	0	0	0	0	2	0	0	1	0	1	0	2	2
C:chloroplast	HORVU6Hr1G049240	NADH-plastoquinone oxidoreductase subunit K	0	0	0	-1	0	-1	0	0	0	0	0	0	0	0	0	0	0	0	2	0	0	1	0	1	0	2	2
C:chloroplast	HORVU3Hr1G068600	NADP-dependent malic enzyme-like	0	0	0	1	0	1	0	0	0	0	0	0	0	0	0	0	0	0	2	0	0	1	0	1	0	2	2
C:chloroplast	HORVU7Hr1G062930	peptidyl-prolyl cis-trans isomerase, chloroplastic	0	0	0	-1	0	-1	0	0	0	0	0	0	0	0	0	0	0	0	2	0	0	1	0	1	0	2	2
C:chloroplast	HORVU6Hr1G067660	Phosphoribulokinase, chloroplastic	0	0	0	-1	0	-1	0	0	0	0	0	0	0	0	0	0	0	0	2	0	0	1	0	1	0	2	2
C:chloroplast	HORVU6Hr1G051650	photosynthetic NDH subunit of lumenal location 2, chloroplastic-like	0	0	0	-1	0	-1	0	0	0	0	0	0	0	0	0	0	0	0	2	0	0	1	0	1	0	2	2
C:chloroplast	HORVU5Hr1G113900	Photosystem I reaction center subunit IV, chloroplastic	0	0	0	0	0	-1	0	0	0	0	0	0	0	0	0	0	0	0	1	0	0	0	0	1	0	1	1
C:chloroplast	HORVU2Hr1G019820	photosystem I reaction center subunit N, chloroplastic	0	0	0	-1	0	-1	0	0	0	0	0	0	0	0	0	0	0	0	2	0	0	1	0	1	0	2	2
C:chloroplast	HORVU5Hr1G071920	Photosystem I reaction center subunit V, chloroplastic	0	0	0	-1	0	-1	0	0	0	0	0	0	0	0	0	0	0	0	2	0	0	1	0	1	0	2	2
C:chloroplast	HORVU0Hr1G001490	Photosystem I reaction center subunit VI, chloroplastic	0	0	0	-1	0	-1	0	0	0	0	0	0	0	0	0	0	0	0	2	0	0	1	0	1	0	2	2
C:chloroplast	HORVU2Hr1G038940	photosystem II 10 kDa polypeptide, chloroplastic-like isoform X2	0	0	0	0	0	0	0	0	0	0	0	-1	0	0	0	0	0	0	0	1	0	0	0	1	0	1	1
C:chloroplast	HORVU7Hr1G000900	plastocyanin precursor	0	0	0	-1	0	-1	0	0	0	0	0	0	0	0	0	0	0	0	2	0	0	1	0	1	0	2	2
C:chloroplast	HORVU4Hr1G015260	Precursor of CP29, core chlorophyll a/b binding (CAB) protein of photosystem II (PSII)	0	0	0	-1	0	-1	0	0	0	0	0	0	0	0	0	0	0	0	2	0	0	1	0	1	0	2	2
C:chloroplast	HORVU0Hr1G003270	predicted protein	0	0	0	-1	0	-1	0	0	0	0	0	0	0	0	0	0	0	0	2	0	0	1	0	1	0	2	2
C:chloroplast	HORVU0Hr1G004830	predicted protein	0	0	0	-1	0	-1	0	0	0	0	0	0	0	0	0	0	0	0	2	0	0	1	0	1	0	2	2
C:chloroplast	HORVU0Hr1G021140	predicted protein	0	0	0	-1	0	-1	0	0	0	0	0	0	0	0	0	0	0	0	2	0	0	1	0	1	0	2	2
C:chloroplast	HORVU1Hr1G067070	predicted protein	0	0	0	1	1	1	0	0	0	0	0	0	0	0	0	0	0	0	3	0	0	1	1	1	0	3	3
C:chloroplast	HORVU1Hr1G078380	predicted protein	0	0	-1	-1	0	-1	-1	-1	-1	0	0	-1	0	0	0	0	0	0	3	4	0	2	1	4	4	3	7
C:chloroplast	HORVU1Hr1G088920	predicted protein	0	0	-1	-1	-1	-1	-1	-1	-1	-1	-1	-1	0	0	0	0	0	0	4	6	0	3	3	4	4	6	10
C:chloroplast	HORVU2Hr1G005320	predicted protein	0	0	0	1	0	1	0	0	0	1	0	1	0	0	0	0	0	0	2	2	0	2	0	2	0	4	4
C:chloroplast	HORVU2Hr1G010630	predicted protein	0	0	0	-1	0	-1	0	0	-1	0	0	0	0	0	0	0	0	0	2	1	0	1	0	2	1	2	3
C:chloroplast	HORVU2Hr1G010670	predicted protein	0	0	0	-1	0	-1	0	0	-1	0	0	0	0	0	0	0	0	0	2	1	0	1	0	2	1	2	3
C:chloroplast	HORVU2Hr1G010690	predicted protein	0	0	0	-1	0	-1	0	0	0	0	0	0	0	0	0	-1	0	0	2	0	1	2	0	1	0	3	3
C:chloroplast	HORVU2Hr1G043960	predicted protein	0	0	0	-1	0	-1	0	0	0	0	0	0	0	0	0	0	0	0	2	0	0	1	0	1	0	2	2
C:chloroplast	HORVU2Hr1G072880	predicted protein	0	0	0	0	0	-1	0	0	0	0	0	0	0	0	0	0	0	0	1	0	0	0	0	1	0	1	1
C:chloroplast	HORVU2Hr1G079920	predicted protein	0	0	0	-1	0	-1	0	0	-1	0	0	-1	0	0	0	0	0	0	2	2	0	1	0	3	1	3	4
C:chloroplast	HORVU2Hr1G085300	predicted protein	0	0	0	-1	0	-1	0	0	0	0	0	0	0	0	0	0	0	0	2	0	0	1	0	1	0	2	2
C:chloroplast	HORVU2Hr1G090070	predicted protein	0	0	0	1	0	0	0	0	0	0	0	0	0	0	0	0	0	0	1	0	0	1	0	0	0	1	1
C:chloroplast	HORVU2Hr1G111300	predicted protein	0	0	0	-1	0	-1	0	0	0	0	0	0	0	0	0	0	0	0	2	0	0	1	0	1	0	2	2
C:chloroplast	HORVU3Hr1G000900	predicted protein	0	0	0	-1	0	-1	0	0	0	0	0	0	0	0	0	0	0	0	2	0	0	1	0	1	0	2	2
C:chloroplast	HORVU3Hr1G014590	predicted protein	0	0	0	0	-1	0	0	0	0	0	0	0	0	0	0	0	0	0	1	0	0	0	1	0	0	1	1
C:chloroplast	HORVU3Hr1G070850	predicted protein	0	0	0	1	0	1	1	0	1	1	0	1	0	0	0	1	0	1	2	4	2	4	0	4	2	6	8
C:chloroplast	HORVU3Hr1G073860	predicted protein	0	0	0	-1	0	-1	0	0	0	0	0	-1	0	0	0	0	0	0	2	1	0	1	0	2	0	3	3
C:chloroplast	HORVU3Hr1G089650	predicted protein	0	0	0	-1	0	-1	0	0	0	0	0	0	0	0	0	0	0	0	2	0	0	1	0	1	0	2	2
C:chloroplast	HORVU4Hr1G016210	predicted protein	0	0	0	-1	0	-1	0	0	0	0	0	0	0	0	0	0	0	0	2	0	0	1	0	1	0	2	2
C:chloroplast	HORVU4Hr1G045210	predicted protein	0	0	0	0	0	-1	0	0	0	0	0	0	0	0	0	0	0	0	1	0	0	0	0	1	0	1	1
C:chloroplast	HORVU4Hr1G050510	predicted protein	0	0	0	1	0	0	1	0	1	1	0	1	0	0	0	1	0	0	1	4	1	4	0	2	2	4	6
C:chloroplast	HORVU5Hr1G063650	predicted protein	0	0	0	1	0	1	0	0	0	0	0	1	0	0	0	0	0	0	2	1	0	1	0	2	0	3	3
C:chloroplast	HORVU5Hr1G074000	predicted protein	0	0	0	-1	0	-1	0	0	0	0	0	-1	0	0	0	0	0	0	2	1	0	1	0	2	0	3	3
C:chloroplast	HORVU5Hr1G092850	predicted protein	1	0	1	1	0	1	0	-1	0	1	0	1	0	0	0	1	0	0	4	3	1	4	1	3	3	5	8
C:chloroplast	HORVU5Hr1G106090	predicted protein	0	0	0	-1	0	-1	0	0	-1	0	0	0	0	0	0	0	0	-1	2	1	1	1	0	3	1	3	4
C:chloroplast	HORVU5Hr1G109250	predicted protein	0	0	0	-1	0	-1	-1	0	-1	-1	0	-1	0	0	0	0	0	0	2	4	0	3	0	3	2	4	6
C:chloroplast	HORVU6Hr1G033160	predicted protein	0	0	0	-1	0	-1	0	0	0	0	0	0	0	0	0	0	0	0	2	0	0	1	0	1	0	2	2
C:chloroplast	HORVU6Hr1G072740	predicted protein	0	0	0	-1	0	0	0	0	0	0	0	0	0	0	0	0	0	0	1	0	0	1	0	0	0	1	1
C:chloroplast	HORVU6Hr1G075080	predicted protein	0	0	0	-1	0	-1	0	0	0	0	0	0	0	0	0	0	0	0	2	0	0	1	0	1	0	2	2
C:chloroplast	HORVU6Hr1G090250	predicted protein	0	0	0	-1	0	0	0	0	0	0	0	0	0	0	0	0	0	0	1	0	0	1	0	0	0	1	1
C:chloroplast	HORVU7Hr1G040370	predicted protein	0	0	-1	-1	0	-1	0	-1	-1	0	0	-1	0	0	0	0	0	0	3	3	0	1	1	4	3	3	6
C:chloroplast	HORVU7Hr1G040380	predicted protein	0	0	-1	-1	0	-1	0	-1	-1	0	0	-1	0	0	0	0	0	0	3	3	0	1	1	4	3	3	6
C:chloroplast	HORVU7Hr1G047700	predicted protein	0	0	0	1	0	1	0	0	0	1	0	1	0	0	0	0	0	0	2	2	0	2	0	2	0	4	4
C:chloroplast	HORVU2Hr1G076010	PsbP domain-containing protein 2, chloroplastic	0	0	0	-1	0	0	0	0	0	0	0	0	0	0	0	0	0	0	1	0	0	1	0	0	0	1	1
C:chloroplast	HORVU5Hr1G008050	putative 9-cis-epoxycarotenoid dioxygenase	0	0	0	1	0	1	0	0	0	1	0	1	0	0	0	0	0	0	2	2	0	2	0	2	0	4	4
C:chloroplast	HORVU5Hr1G044510	putative 9-cis-epoxycarotenoid dioxygenase	1	0	1	1	0	1	0	-1	0	1	0	1	0	0	0	1	0	0	4	3	1	4	1	3	3	5	8
C:chloroplast	HORVU5Hr1G054970	putative 9-cis-epoxycarotenoid dioxygenase	1	0	1	1	0	1	0	-1	0	1	0	1	0	0	0	1	0	0	4	3	1	4	1	3	3	5	8
C:chloroplast	HORVU1Hr1G043900	putative chloroplast inner envelope protein	0	0	0	-1	0	-1	0	0	0	0	0	0	0	0	0	0	0	0	2	0	0	1	0	1	0	2	2
C:chloroplast	HORVU2Hr1G031740	putative guanosine-3',5'-bis(diphosphate) 3'-pyrophosphohydrolase	0	0	0	1	0	0	0	0	0	0	0	0	0	0	0	0	0	0	1	0	0	1	0	0	0	1	1
C:chloroplast	HORVU2Hr1G009940	putative L-ascorbate peroxidase 3	0	0	0	0	0	0	0	0	1	0	0	0	0	0	0	0	0	0	0	1	0	0	0	1	1	0	1
C:chloroplast	HORVU2Hr1G119050	RecName: Full=Protochlorophyllide reductase A, chloroplastic;Short=PCR A;AltName: Full=NADPH-protochlorophyllide oxidoreductase A;Short=POR A;Flags: Precursor	0	0	-1	-1	-1	-1	-1	-1	-1	-1	0	-1	0	0	0	0	0	0	4	5	0	3	2	4	4	5	9
C:chloroplast	HORVU6Hr1G049460	ribosomal protein L14	0	0	0	0	0	-1	0	0	0	0	0	0	0	0	0	0	0	0	1	0	0	0	0	1	0	1	1
C:chloroplast	HORVU7Hr1G107920	ribosomal protein L14	0	0	0	0	0	-1	0	0	0	0	0	0	0	0	0	0	0	0	1	0	0	0	0	1	0	1	1
C:chloroplast	HORVU5Hr1G064700	ribosomal protein L23	0	0	0	-1	0	-1	0	0	0	0	0	0	0	0	0	0	0	0	2	0	0	1	0	1	0	2	2
C:chloroplast	HORVU0Hr1G034470	ribosomal protein S4	0	0	0	-1	0	-1	0	0	0	0	0	0	0	0	0	0	0	0	2	0	0	1	0	1	0	2	2
C:chloroplast	HORVU0Hr1G036380	ribosomal protein S4	0	0	0	-1	0	-1	0	0	0	0	0	0	0	0	0	0	0	0	2	0	0	1	0	1	0	2	2
C:chloroplast	HORVU6Hr1G049220	ribosomal protein S4	0	0	0	0	0	-1	0	0	0	0	0	0	0	0	0	0	0	0	1	0	0	0	0	1	0	1	1
C:chloroplast	HORVU5Hr1G033540	ribulose-1,5-bisphosphate carboxylase small subunit	0	0	0	-1	0	-1	0	0	0	0	0	0	0	0	0	0	0	0	2	0	0	1	0	1	0	2	2
C:chloroplast	HORVU5Hr1G038630	ribulose-1,5-bisphosphate carboxylase small subunit	0	0	0	-1	0	-1	0	0	0	0	0	0	0	0	0	0	0	0	2	0	0	1	0	1	0	2	2
C:chloroplast	HORVU5Hr1G050990	ribulose-1,5-bisphosphate carboxylase small subunit	0	0	0	-1	0	-1	0	0	0	0	0	0	0	0	0	0	0	0	2	0	0	1	0	1	0	2	2
C:chloroplast	HORVU5Hr1G051010	ribulose-1,5-bisphosphate carboxylase small subunit	0	0	0	-1	0	-1	0	0	0	0	0	0	0	0	0	0	0	0	2	0	0	1	0	1	0	2	2
C:chloroplast	HORVU4Hr1G027260	ribulose-1,5-bisphosphate carboxylase/oxygenase activase small isoform	0	0	0	-1	0	0	0	0	0	0	0	0	0	0	0	0	0	0	1	0	0	1	0	0	0	1	1
C:chloroplast	HORVU2Hr1G101730	thylakoid lumenal 29 kDa protein, chloroplastic	0	0	0	-1	0	-1	0	0	0	0	0	0	0	0	0	0	0	0	2	0	0	1	0	1	0	2	2
C:chloroplast	HORVU3Hr1G093990	uncharacterized protein LOC109742802	0	0	0	-1	0	-1	0	0	0	0	0	0	0	0	0	0	0	0	2	0	0	1	0	1	0	2	2
C:chloroplast	HORVU2Hr1G036960	unnamed protein product	0	0	0	-1	0	0	0	0	0	0	0	0	0	0	0	0	0	0	1	0	0	1	0	0	0	1	1
C:chloroplast	HORVU3Hr1G083320	unnamed protein product	0	0	0	-1	0	-1	0	0	0	0	0	0	0	0	0	0	0	0	2	0	0	1	0	1	0	2	2
C:chloroplast	HORVU4Hr1G082700	unnamed protein product	0	0	0	-1	0	0	0	0	0	0	0	0	0	0	0	0	0	0	1	0	0	1	0	0	0	1	1
C:chloroplast	HORVU3Hr1G108100	zinc finger MYM-type protein 1-like	0	0	0	-1	0	-1	0	0	0	0	0	-1	0	0	0	0	0	-1	2	1	1	1	0	3	0	4	4
C:chloroplast	AGP50757		0	0	0	0	0	-1	0	0	0	0	0	0	0	0	0	0	0	0	1	0	0	0	0	1	0	1	1
C:chloroplast	AGP50758		0	0	0	-1	0	-1	0	0	0	0	0	0	0	0	0	0	0	0	2	0	0	1	0	1	0	2	2
C:chloroplast	AGP50759		0	0	0	-1	0	-1	0	0	0	0	0	0	0	0	0	0	0	0	2	0	0	1	0	1	0	2	2
C:chloroplast	AGP50760		0	0	0	-1	0	-1	0	0	0	0	0	0	0	0	0	0	0	0	2	0	0	1	0	1	0	2	2
C:chloroplast	AGP50761		0	0	0	-1	0	0	0	0	0	0	0	0	0	0	0	0	0	0	1	0	0	1	0	0	0	1	1
C:chloroplast	AGP50762		0	0	0	-1	0	0	0	0	0	0	0	0	0	0	0	0	0	0	1	0	0	1	0	0	0	1	1
C:chloroplast	AGP50763		0	0	0	-1	0	-1	0	0	0	0	0	0	0	0	0	0	0	0	2	0	0	1	0	1	0	2	2
C:chloroplast	AGP50791		0	0	0	0	0	-1	0	0	0	0	0	0	0	0	0	0	0	0	1	0	0	0	0	1	0	1	1
C:chloroplast envelope	HORVU2Hr1G041270	chlorophyll a/b-binding protein	0	0	0	-1	0	-1	0	0	0	0	0	0	0	0	0	0	0	0	2	0	0	1	0	1	0	2	2
C:chloroplast envelope	HORVU6Hr1G016890	chlorophyll a/b-binding protein WCAB precursor	0	0	0	-1	0	-1	0	-1	-1	-1	0	-1	0	0	0	0	0	0	2	4	0	2	1	3	2	4	6
C:chloroplast envelope	HORVU7Hr1G046320	chlorophyll a-b binding protein 1B-21, chloroplastic	0	0	0	-1	0	-1	0	0	0	0	0	0	0	0	0	0	0	0	2	0	0	1	0	1	0	2	2
C:chloroplast envelope	HORVU1Hr1G089180	chlorophyll a-b binding protein of LHCII type 1-like	0	0	-1	-1	0	-1	-1	0	-1	-1	0	-1	0	0	0	0	0	0	3	4	0	3	0	4	3	4	7
C:chloroplast envelope	HORVU5Hr1G109360	chlorophyll a-b binding protein of LHCII type 1-like	0	0	0	-1	0	-1	0	0	-1	0	0	-1	0	0	0	0	0	0	2	2	0	1	0	3	1	3	4
C:chloroplast envelope	HORVU6Hr1G016880	chlorophyll a-b binding protein of LHCII type 1-like	0	0	0	-1	0	-1	0	-1	-1	-1	0	-1	0	0	0	0	0	0	2	4	0	2	1	3	2	4	6
C:chloroplast envelope	HORVU7Hr1G058120	chlorophyll a-b binding protein of LHCII type 1-like	0	0	0	-1	0	-1	0	0	-1	0	0	-1	0	0	0	0	0	0	2	2	0	1	0	3	1	3	4
C:chloroplast envelope	HORVU2Hr1G040780	Chlorophyll a-b binding protein of LHCII type III, chloroplastic	0	0	0	-1	0	-1	0	0	-1	0	0	-1	0	0	0	0	0	0	2	2	0	1	0	3	1	3	4
C:chloroplast envelope	HORVU1Hr1G088900	Chlorophyll a-b binding protein, chloroplastic	0	0	-1	-1	-1	-1	-1	-1	-1	-1	0	-1	0	0	0	0	0	0	4	5	0	3	2	4	4	5	9
C:chloroplast envelope	HORVU5Hr1G082420	Chlorophyll a-b binding protein, chloroplastic	0	0	0	-1	0	-1	0	0	-1	0	0	-1	0	0	0	0	0	0	2	2	0	1	0	3	1	3	4
C:chloroplast envelope	HORVU5Hr1G109260	Chlorophyll a-b binding protein, chloroplastic	0	0	0	-1	0	-1	0	0	-1	0	0	-1	0	0	0	0	0	0	2	2	0	1	0	3	1	3	4
C:chloroplast envelope	HORVU6Hr1G016850	Chlorophyll a-b binding protein, chloroplastic	0	0	-1	-1	-1	-1	-1	-1	-1	-1	-1	-1	0	0	0	0	0	0	4	6	0	3	3	4	4	6	10
C:chloroplast envelope	HORVU6Hr1G091650	Chlorophyll a-b binding protein, chloroplastic	0	0	-1	-1	-1	-1	-1	-1	-1	0	0	-1	0	0	0	0	0	0	4	4	0	2	2	4	4	4	8
C:chloroplast envelope	HORVU6Hr1G091660	Chlorophyll a-b binding protein, chloroplastic	0	0	-1	-1	-1	-1	-1	-1	-1	0	0	-1	0	0	0	0	0	0	4	4	0	2	2	4	4	4	8
C:chloroplast envelope	HORVU6Hr1G005250	fatty acid hydroperoxide lyase	0	0	0	-1	0	0	0	0	0	0	0	0	0	0	0	0	0	0	1	0	0	1	0	0	0	1	1
C:chloroplast envelope	HORVU1Hr1G088870	light harvesting chlorophyll a/b-binding protein Lhcb1	0	0	0	0	0	-1	0	0	0	0	0	0	0	0	0	0	0	0	1	0	0	0	0	1	0	1	1
C:chloroplast envelope	HORVU6Hr1G067660	Phosphoribulokinase, chloroplastic	0	0	0	-1	0	-1	0	0	0	0	0	0	0	0	0	0	0	0	2	0	0	1	0	1	0	2	2
C:chloroplast envelope	HORVU1Hr1G078380	predicted protein	0	0	-1	-1	0	-1	-1	-1	-1	0	0	-1	0	0	0	0	0	0	3	4	0	2	1	4	4	3	7
C:chloroplast envelope	HORVU1Hr1G088920	predicted protein	0	0	-1	-1	-1	-1	-1	-1	-1	-1	-1	-1	0	0	0	0	0	0	4	6	0	3	3	4	4	6	10
C:chloroplast envelope	HORVU2Hr1G079920	predicted protein	0	0	0	-1	0	-1	0	0	-1	0	0	-1	0	0	0	0	0	0	2	2	0	1	0	3	1	3	4
C:chloroplast envelope	HORVU2Hr1G085300	predicted protein	0	0	0	-1	0	-1	0	0	0	0	0	0	0	0	0	0	0	0	2	0	0	1	0	1	0	2	2
C:chloroplast envelope	HORVU3Hr1G085270	predicted protein	0	0	0	-1	0	-1	0	0	0	0	0	0	0	0	0	0	0	0	2	0	0	1	0	1	0	2	2
C:chloroplast envelope	HORVU5Hr1G074000	predicted protein	0	0	0	-1	0	-1	0	0	0	0	0	-1	0	0	0	0	0	0	2	1	0	1	0	2	0	3	3
C:chloroplast envelope	HORVU5Hr1G109250	predicted protein	0	0	0	-1	0	-1	-1	0	-1	-1	0	-1	0	0	0	0	0	0	2	4	0	3	0	3	2	4	6
C:chloroplast envelope	HORVU7Hr1G040370	predicted protein	0	0	-1	-1	0	-1	0	-1	-1	0	0	-1	0	0	0	0	0	0	3	3	0	1	1	4	3	3	6
C:chloroplast envelope	HORVU7Hr1G040380	predicted protein	0	0	-1	-1	0	-1	0	-1	-1	0	0	-1	0	0	0	0	0	0	3	3	0	1	1	4	3	3	6
C:chloroplast envelope	HORVU7Hr1G087900	predicted protein	0	0	0	0	0	1	0	0	0	0	0	0	0	0	0	0	0	0	1	0	0	0	0	1	0	1	1
C:chloroplast envelope	HORVU4Hr1G082700	unnamed protein product	0	0	0	-1	0	0	0	0	0	0	0	0	0	0	0	0	0	0	1	0	0	1	0	0	0	1	1
C:chloroplast membrane	HORVU1Hr1G067070	predicted protein	0	0	0	1	1	1	0	0	0	0	0	0	0	0	0	0	0	0	3	0	0	1	1	1	0	3	3
C:chloroplast membrane	HORVU5Hr1G063650	predicted protein	0	0	0	1	0	1	0	0	0	0	0	1	0	0	0	0	0	0	2	1	0	1	0	2	0	3	3
C:chloroplast photosystem I	HORVU2Hr1G019820	photosystem I reaction center subunit N, chloroplastic	0	0	0	-1	0	-1	0	0	0	0	0	0	0	0	0	0	0	0	2	0	0	1	0	1	0	2	2
C:chloroplast stroma	HORVU3Hr1G057090	Carbonic anhydrase, chloroplastic	0	0	0	-1	0	-1	0	0	0	0	0	0	0	0	0	0	0	0	2	0	0	1	0	1	0	2	2
C:chloroplast stroma	HORVU2Hr1G022920	chloroplast ferredoxin-dependent glutamate synthase	0	0	0	-1	0	0	0	0	0	0	0	0	0	0	0	0	0	0	1	0	0	1	0	0	0	1	1
C:chloroplast stroma	HORVU6Hr1G028710	glucose-6-phosphate 1-dehydrogenase, chloroplastic-like	0	0	0	-1	0	-1	0	0	0	0	0	0	0	0	0	0	0	0	2	0	0	1	0	1	0	2	2
C:chloroplast stroma	HORVU5Hr1G064130	pentatricopeptide repeat-containing protein At4g30825, chloroplastic	0	0	0	-1	0	-1	0	0	0	0	0	0	0	0	0	0	0	0	2	0	0	1	0	1	0	2	2
C:chloroplast stroma	HORVU7Hr1G062930	peptidyl-prolyl cis-trans isomerase, chloroplastic	0	0	0	-1	0	-1	0	0	0	0	0	0	0	0	0	0	0	0	2	0	0	1	0	1	0	2	2
C:chloroplast stroma	HORVU6Hr1G067660	Phosphoribulokinase, chloroplastic	0	0	0	-1	0	-1	0	0	0	0	0	0	0	0	0	0	0	0	2	0	0	1	0	1	0	2	2
C:chloroplast stroma	HORVU0Hr1G021140	predicted protein	0	0	0	-1	0	-1	0	0	0	0	0	0	0	0	0	0	0	0	2	0	0	1	0	1	0	2	2
C:chloroplast stroma	HORVU2Hr1G085300	predicted protein	0	0	0	-1	0	-1	0	0	0	0	0	0	0	0	0	0	0	0	2	0	0	1	0	1	0	2	2
C:chloroplast stroma	HORVU3Hr1G073860	predicted protein	0	0	0	-1	0	-1	0	0	0	0	0	-1	0	0	0	0	0	0	2	1	0	1	0	2	0	3	3
C:chloroplast stroma	HORVU3Hr1G085270	predicted protein	0	0	0	-1	0	-1	0	0	0	0	0	0	0	0	0	0	0	0	2	0	0	1	0	1	0	2	2
C:chloroplast stroma	HORVU5Hr1G092850	predicted protein	1	0	1	1	0	1	0	-1	0	1	0	1	0	0	0	1	0	0	4	3	1	4	1	3	3	5	8
C:chloroplast stroma	HORVU5Hr1G008050	putative 9-cis-epoxycarotenoid dioxygenase	0	0	0	1	0	1	0	0	0	1	0	1	0	0	0	0	0	0	2	2	0	2	0	2	0	4	4
C:chloroplast stroma	HORVU5Hr1G044510	putative 9-cis-epoxycarotenoid dioxygenase	1	0	1	1	0	1	0	-1	0	1	0	1	0	0	0	1	0	0	4	3	1	4	1	3	3	5	8
C:chloroplast stroma	HORVU5Hr1G054970	putative 9-cis-epoxycarotenoid dioxygenase	1	0	1	1	0	1	0	-1	0	1	0	1	0	0	0	1	0	0	4	3	1	4	1	3	3	5	8
C:chloroplast stroma	HORVU5Hr1G124380	ribosome-binding factor PSRP1, chloroplastic	0	0	0	0	0	0	0	0	0	0	0	0	0	0	1	0	0	0	0	0	1	0	0	1	1	0	1
C:chloroplast stroma	HORVU4Hr1G027260	ribulose-1,5-bisphosphate carboxylase/oxygenase activase small isoform	0	0	0	-1	0	0	0	0	0	0	0	0	0	0	0	0	0	0	1	0	0	1	0	0	0	1	1
C:chloroplast stroma	HORVU4Hr1G082700	unnamed protein product	0	0	0	-1	0	0	0	0	0	0	0	0	0	0	0	0	0	0	1	0	0	1	0	0	0	1	1
C:chloroplast stroma	HORVU3Hr1G108100	zinc finger MYM-type protein 1-like	0	0	0	-1	0	-1	0	0	0	0	0	-1	0	0	0	0	0	-1	2	1	1	1	0	3	0	4	4
C:chloroplast thylakoid	HORVU6Hr1G062960	acetylglutamate kinase-like	0	0	0	0	0	0	0	0	0	1	0	1	0	0	0	0	0	0	0	2	0	1	0	1	0	2	2
C:chloroplast thylakoid	HORVU7Hr1G062930	peptidyl-prolyl cis-trans isomerase, chloroplastic	0	0	0	-1	0	-1	0	0	0	0	0	0	0	0	0	0	0	0	2	0	0	1	0	1	0	2	2
C:chloroplast thylakoid	HORVU3Hr1G089650	predicted protein	0	0	0	-1	0	-1	0	0	0	0	0	0	0	0	0	0	0	0	2	0	0	1	0	1	0	2	2
C:chloroplast thylakoid	HORVU5Hr1G074000	predicted protein	0	0	0	-1	0	-1	0	0	0	0	0	-1	0	0	0	0	0	0	2	1	0	1	0	2	0	3	3
C:chloroplast thylakoid	HORVU6Hr1G072740	predicted protein	0	0	0	-1	0	0	0	0	0	0	0	0	0	0	0	0	0	0	1	0	0	1	0	0	0	1	1
C:chloroplast thylakoid	HORVU5Hr1G124380	ribosome-binding factor PSRP1, chloroplastic	0	0	0	0	0	0	0	0	0	0	0	0	0	0	1	0	0	0	0	0	1	0	0	1	1	0	1
C:chloroplast thylakoid lumen	HORVU3Hr1G014790	predicted protein	0	0	0	-1	0	-1	0	0	0	0	0	0	0	0	0	0	0	0	2	0	0	1	0	1	0	2	2
C:chloroplast thylakoid lumen	HORVU2Hr1G080310	Protease Do-like 8, chloroplastic	0	0	0	-1	0	0	0	0	0	0	0	0	0	0	0	0	0	0	1	0	0	1	0	0	0	1	1
C:chloroplast thylakoid membrane	HORVU0Hr1G031360	ATP synthase beta subunit	0	0	0	-1	0	0	0	0	0	0	0	0	0	0	0	0	0	0	1	0	0	1	0	0	0	1	1
C:chloroplast thylakoid membrane	HORVU0Hr1G026070	ATP synthase CF1 epsilon subunit	0	0	0	-1	0	0	0	0	0	0	0	0	0	0	0	0	0	0	1	0	0	1	0	0	0	1	1
C:chloroplast thylakoid membrane	HORVU0Hr1G029770	ATP synthase CF1 epsilon subunit	0	0	0	-1	0	0	0	0	0	0	0	0	0	0	0	0	0	0	1	0	0	1	0	0	0	1	1
C:chloroplast thylakoid membrane	HORVU0Hr1G036350	ATP synthase CF1 epsilon subunit	0	0	0	-1	0	0	0	0	0	0	0	0	0	0	0	0	0	0	1	0	0	1	0	0	0	1	1
C:chloroplast thylakoid membrane	HORVU0Hr1G036860	ATP synthase CF1 epsilon subunit	0	0	0	-1	0	0	0	0	0	0	0	0	0	0	0	0	0	0	1	0	0	1	0	0	0	1	1
C:chloroplast thylakoid membrane	HORVU5Hr1G064690	ATP synthase CF1 epsilon subunit	0	0	0	-1	0	0	0	0	0	0	0	0	0	0	0	0	0	0	1	0	0	1	0	0	0	1	1
C:chloroplast thylakoid membrane	HORVU6Hr1G022990	ATP synthase CF1 epsilon subunit	0	0	0	-1	0	0	0	0	0	0	0	0	0	0	0	0	0	0	1	0	0	1	0	0	0	1	1
C:chloroplast thylakoid membrane	HORVU6Hr1G049250	ATP synthase CF1 epsilon subunit	0	0	0	-1	0	0	0	0	0	0	0	0	0	0	0	0	0	0	1	0	0	1	0	0	0	1	1
C:chloroplast thylakoid membrane	HORVU2Hr1G041270	chlorophyll a/b-binding protein	0	0	0	-1	0	-1	0	0	0	0	0	0	0	0	0	0	0	0	2	0	0	1	0	1	0	2	2
C:chloroplast thylakoid membrane	HORVU6Hr1G016890	chlorophyll a/b-binding protein WCAB precursor	0	0	0	-1	0	-1	0	-1	-1	-1	0	-1	0	0	0	0	0	0	2	4	0	2	1	3	2	4	6
C:chloroplast thylakoid membrane	HORVU5Hr1G066280	Chlorophyll a-b binding protein 1B-20, chloroplastic	0	0	0	-1	0	0	0	0	0	0	0	0	0	0	0	0	0	0	1	0	0	1	0	0	0	1	1
C:chloroplast thylakoid membrane	HORVU7Hr1G046320	chlorophyll a-b binding protein 1B-21, chloroplastic	0	0	0	-1	0	-1	0	0	0	0	0	0	0	0	0	0	0	0	2	0	0	1	0	1	0	2	2
C:chloroplast thylakoid membrane	HORVU1Hr1G089180	chlorophyll a-b binding protein of LHCII type 1-like	0	0	-1	-1	0	-1	-1	0	-1	-1	0	-1	0	0	0	0	0	0	3	4	0	3	0	4	3	4	7
C:chloroplast thylakoid membrane	HORVU5Hr1G109360	chlorophyll a-b binding protein of LHCII type 1-like	0	0	0	-1	0	-1	0	0	-1	0	0	-1	0	0	0	0	0	0	2	2	0	1	0	3	1	3	4
C:chloroplast thylakoid membrane	HORVU6Hr1G016880	chlorophyll a-b binding protein of LHCII type 1-like	0	0	0	-1	0	-1	0	-1	-1	-1	0	-1	0	0	0	0	0	0	2	4	0	2	1	3	2	4	6
C:chloroplast thylakoid membrane	HORVU7Hr1G058120	chlorophyll a-b binding protein of LHCII type 1-like	0	0	0	-1	0	-1	0	0	-1	0	0	-1	0	0	0	0	0	0	2	2	0	1	0	3	1	3	4
C:chloroplast thylakoid membrane	HORVU2Hr1G040780	Chlorophyll a-b binding protein of LHCII type III, chloroplastic	0	0	0	-1	0	-1	0	0	-1	0	0	-1	0	0	0	0	0	0	2	2	0	1	0	3	1	3	4
C:chloroplast thylakoid membrane	HORVU1Hr1G088900	Chlorophyll a-b binding protein, chloroplastic	0	0	-1	-1	-1	-1	-1	-1	-1	-1	0	-1	0	0	0	0	0	0	4	5	0	3	2	4	4	5	9
C:chloroplast thylakoid membrane	HORVU5Hr1G082420	Chlorophyll a-b binding protein, chloroplastic	0	0	0	-1	0	-1	0	0	-1	0	0	-1	0	0	0	0	0	0	2	2	0	1	0	3	1	3	4
C:chloroplast thylakoid membrane	HORVU5Hr1G109260	Chlorophyll a-b binding protein, chloroplastic	0	0	0	-1	0	-1	0	0	-1	0	0	-1	0	0	0	0	0	0	2	2	0	1	0	3	1	3	4
C:chloroplast thylakoid membrane	HORVU6Hr1G016850	Chlorophyll a-b binding protein, chloroplastic	0	0	-1	-1	-1	-1	-1	-1	-1	-1	-1	-1	0	0	0	0	0	0	4	6	0	3	3	4	4	6	10
C:chloroplast thylakoid membrane	HORVU6Hr1G091650	Chlorophyll a-b binding protein, chloroplastic	0	0	-1	-1	-1	-1	-1	-1	-1	0	0	-1	0	0	0	0	0	0	4	4	0	2	2	4	4	4	8
C:chloroplast thylakoid membrane	HORVU6Hr1G091660	Chlorophyll a-b binding protein, chloroplastic	0	0	-1	-1	-1	-1	-1	-1	-1	0	0	-1	0	0	0	0	0	0	4	4	0	2	2	4	4	4	8
C:chloroplast thylakoid membrane	HORVU0Hr1G008960	High molecular mass early light-inducible protein HV58, chloroplastic	0	0	0	1	0	1	0	0	1	1	0	1	0	0	0	0	0	1	2	3	1	2	0	4	1	5	6
C:chloroplast thylakoid membrane	HORVU4Hr1G066800	High molecular mass early light-inducible protein HV58, chloroplastic	0	0	0	1	0	1	0	0	1	1	0	1	0	0	0	0	0	1	2	3	1	2	0	4	1	5	6
C:chloroplast thylakoid membrane	HORVU4Hr1G066810	High molecular mass early light-inducible protein HV58, chloroplastic	0	0	0	1	1	1	0	0	1	1	0	1	0	0	0	0	0	1	3	3	1	2	1	4	1	6	7
C:chloroplast thylakoid membrane	HORVU0Hr1G038220	high molecular mass early light-inducible protein HV58, chloroplastic-like	0	0	0	1	0	1	0	0	0	0	0	0	0	0	0	0	0	0	2	0	0	1	0	1	0	2	2
C:chloroplast thylakoid membrane	HORVU2Hr1G060480	KChain K, PHOTOSYSTEM I REACTION CENTER SUBUNIT PSAK, CHLOROPLASTIC	0	0	0	-1	0	-1	0	0	0	0	0	0	0	0	0	0	0	0	2	0	0	1	0	1	0	2	2
C:chloroplast thylakoid membrane	HORVU1Hr1G088870	light harvesting chlorophyll a/b-binding protein Lhcb1	0	0	0	0	0	-1	0	0	0	0	0	0	0	0	0	0	0	0	1	0	0	0	0	1	0	1	1
C:chloroplast thylakoid membrane	HORVU1Hr1G088880	light harvesting chlorophyll a/b-binding protein Lhcb1	0	0	0	0	0	-1	0	0	0	0	0	0	0	0	0	0	0	0	1	0	0	0	0	1	0	1	1
C:chloroplast thylakoid membrane	HORVU1Hr1G088930	light harvesting chlorophyll a/b-binding protein Lhcb1	0	0	-1	-1	-1	-1	-1	-1	-1	-1	-1	-1	0	0	0	0	0	0	4	6	0	3	3	4	4	6	10
C:chloroplast thylakoid membrane	HORVU5Hr1G063660	low molecular mass early light-inducible protein HV90, chloroplastic-like	0	0	0	1	0	1	0	0	0	0	0	1	0	0	0	0	0	0	2	1	0	1	0	2	0	3	3
C:chloroplast thylakoid membrane	HORVU0Hr1G032820	NAD(P)H-quinone oxidoreductase subunit 3	0	0	0	-1	0	-1	0	0	0	0	0	0	0	0	0	0	0	0	2	0	0	1	0	1	0	2	2
C:chloroplast thylakoid membrane	HORVU0Hr1G028480	NADH-plastoquinone oxidoreductase subunit 3	0	0	0	-1	0	-1	0	0	0	0	0	0	0	0	0	0	0	0	2	0	0	1	0	1	0	2	2
C:chloroplast thylakoid membrane	HORVU0Hr1G033070	NADH-plastoquinone oxidoreductase subunit 3	0	0	0	-1	0	-1	0	0	0	0	0	0	0	0	0	0	0	0	2	0	0	1	0	1	0	2	2
C:chloroplast thylakoid membrane	HORVU0Hr1G033810	NADH-plastoquinone oxidoreductase subunit 3	0	0	0	-1	0	-1	0	0	0	0	0	0	0	0	0	0	0	0	2	0	0	1	0	1	0	2	2
C:chloroplast thylakoid membrane	HORVU0Hr1G036360	NADH-plastoquinone oxidoreductase subunit 3	0	0	0	-1	0	-1	0	0	0	0	0	0	0	0	0	0	0	0	2	0	0	1	0	1	0	2	2
C:chloroplast thylakoid membrane	HORVU0Hr1G024980	NADH-plastoquinone oxidoreductase subunit J	0	0	0	-1	0	-1	0	0	0	0	0	0	0	0	0	0	0	0	2	0	0	1	0	1	0	2	2
C:chloroplast thylakoid membrane	HORVU0Hr1G029760	NADH-plastoquinone oxidoreductase subunit J	0	0	0	-1	0	-1	0	0	0	0	0	0	0	0	0	0	0	0	2	0	0	1	0	1	0	2	2
C:chloroplast thylakoid membrane	HORVU0Hr1G031430	NADH-plastoquinone oxidoreductase subunit J	0	0	0	-1	0	-1	0	0	0	0	0	0	0	0	0	0	0	0	2	0	0	1	0	1	0	2	2
C:chloroplast thylakoid membrane	HORVU0Hr1G032800	NADH-plastoquinone oxidoreductase subunit J	0	0	0	-1	0	-1	0	0	0	0	0	0	0	0	0	0	0	0	2	0	0	1	0	1	0	2	2
C:chloroplast thylakoid membrane	HORVU0Hr1G033820	NADH-plastoquinone oxidoreductase subunit J	0	0	0	-1	0	-1	0	0	0	0	0	0	0	0	0	0	0	0	2	0	0	1	0	1	0	2	2
C:chloroplast thylakoid membrane	HORVU0Hr1G036370	NADH-plastoquinone oxidoreductase subunit J	0	0	0	-1	0	-1	0	0	0	0	0	0	0	0	0	0	0	0	2	0	0	1	0	1	0	2	2
C:chloroplast thylakoid membrane	HORVU0Hr1G036840	NADH-plastoquinone oxidoreductase subunit J	0	0	0	-1	0	-1	0	0	0	0	0	0	0	0	0	0	0	0	2	0	0	1	0	1	0	2	2
C:chloroplast thylakoid membrane	HORVU4Hr1G045230	NADH-plastoquinone oxidoreductase subunit J	0	0	0	-1	0	-1	0	0	0	0	0	0	0	0	0	0	0	0	2	0	0	1	0	1	0	2	2
C:chloroplast thylakoid membrane	HORVU5Hr1G064670	NADH-plastoquinone oxidoreductase subunit J	0	0	0	-1	0	-1	0	0	0	0	0	0	0	0	0	0	0	0	2	0	0	1	0	1	0	2	2
C:chloroplast thylakoid membrane	HORVU6Hr1G049230	NADH-plastoquinone oxidoreductase subunit J	0	0	0	-1	0	-1	0	0	0	0	0	0	0	0	0	0	0	0	2	0	0	1	0	1	0	2	2
C:chloroplast thylakoid membrane	HORVU6Hr1G049240	NADH-plastoquinone oxidoreductase subunit K	0	0	0	-1	0	-1	0	0	0	0	0	0	0	0	0	0	0	0	2	0	0	1	0	1	0	2	2
C:chloroplast thylakoid membrane	HORVU7Hr1G062930	peptidyl-prolyl cis-trans isomerase, chloroplastic	0	0	0	-1	0	-1	0	0	0	0	0	0	0	0	0	0	0	0	2	0	0	1	0	1	0	2	2
C:chloroplast thylakoid membrane	HORVU6Hr1G067660	Phosphoribulokinase, chloroplastic	0	0	0	-1	0	-1	0	0	0	0	0	0	0	0	0	0	0	0	2	0	0	1	0	1	0	2	2
C:chloroplast thylakoid membrane	HORVU5Hr1G113900	Photosystem I reaction center subunit IV, chloroplastic	0	0	0	0	0	-1	0	0	0	0	0	0	0	0	0	0	0	0	1	0	0	0	0	1	0	1	1
C:chloroplast thylakoid membrane	HORVU2Hr1G019820	photosystem I reaction center subunit N, chloroplastic	0	0	0	-1	0	-1	0	0	0	0	0	0	0	0	0	0	0	0	2	0	0	1	0	1	0	2	2
C:chloroplast thylakoid membrane	HORVU5Hr1G071920	Photosystem I reaction center subunit V, chloroplastic	0	0	0	-1	0	-1	0	0	0	0	0	0	0	0	0	0	0	0	2	0	0	1	0	1	0	2	2
C:chloroplast thylakoid membrane	HORVU0Hr1G001490	Photosystem I reaction center subunit VI, chloroplastic	0	0	0	-1	0	-1	0	0	0	0	0	0	0	0	0	0	0	0	2	0	0	1	0	1	0	2	2
C:chloroplast thylakoid membrane	HORVU2Hr1G038940	photosystem II 10 kDa polypeptide, chloroplastic-like isoform X2	0	0	0	0	0	0	0	0	0	0	0	-1	0	0	0	0	0	0	0	1	0	0	0	1	0	1	1
C:chloroplast thylakoid membrane	HORVU7Hr1G000900	plastocyanin precursor	0	0	0	-1	0	-1	0	0	0	0	0	0	0	0	0	0	0	0	2	0	0	1	0	1	0	2	2
C:chloroplast thylakoid membrane	HORVU4Hr1G015260	Precursor of CP29, core chlorophyll a/b binding (CAB) protein of photosystem II (PSII)	0	0	0	-1	0	-1	0	0	0	0	0	0	0	0	0	0	0	0	2	0	0	1	0	1	0	2	2
C:chloroplast thylakoid membrane	HORVU0Hr1G013030	predicted protein	0	0	0	0	0	0	0	0	0	0	0	1	0	0	0	0	0	0	0	1	0	0	0	1	0	1	1
C:chloroplast thylakoid membrane	HORVU0Hr1G021140	predicted protein	0	0	0	-1	0	-1	0	0	0	0	0	0	0	0	0	0	0	0	2	0	0	1	0	1	0	2	2
C:chloroplast thylakoid membrane	HORVU0Hr1G023360	predicted protein	0	0	0	1	1	1	0	0	0	0	0	0	0	0	0	0	0	0	3	0	0	1	1	1	0	3	3
C:chloroplast thylakoid membrane	HORVU0Hr1G031930	predicted protein	0	0	0	1	1	1	0	0	0	0	0	0	0	0	0	0	0	0	3	0	0	1	1	1	0	3	3
C:chloroplast thylakoid membrane	HORVU1Hr1G067070	predicted protein	0	0	0	1	1	1	0	0	0	0	0	0	0	0	0	0	0	0	3	0	0	1	1	1	0	3	3
C:chloroplast thylakoid membrane	HORVU1Hr1G067080	predicted protein	0	0	0	0	1	0	0	0	0	0	0	0	0	0	0	0	0	0	1	0	0	0	1	0	0	1	1
C:chloroplast thylakoid membrane	HORVU1Hr1G078380	predicted protein	0	0	-1	-1	0	-1	-1	-1	-1	0	0	-1	0	0	0	0	0	0	3	4	0	2	1	4	4	3	7
C:chloroplast thylakoid membrane	HORVU1Hr1G088920	predicted protein	0	0	-1	-1	-1	-1	-1	-1	-1	-1	-1	-1	0	0	0	0	0	0	4	6	0	3	3	4	4	6	10
C:chloroplast thylakoid membrane	HORVU2Hr1G079920	predicted protein	0	0	0	-1	0	-1	0	0	-1	0	0	-1	0	0	0	0	0	0	2	2	0	1	0	3	1	3	4
C:chloroplast thylakoid membrane	HORVU4Hr1G063190	predicted protein	0	0	0	1	1	1	0	0	1	0	0	1	0	0	0	0	0	0	3	2	0	1	1	3	1	4	5
C:chloroplast thylakoid membrane	HORVU5Hr1G000620	predicted protein	0	0	0	1	1	1	0	0	0	0	0	0	0	0	0	0	0	0	3	0	0	1	1	1	0	3	3
C:chloroplast thylakoid membrane	HORVU5Hr1G063620	predicted protein	0	0	0	0	1	0	0	0	0	0	0	0	0	0	0	0	0	0	1	0	0	0	1	0	0	1	1
C:chloroplast thylakoid membrane	HORVU5Hr1G063650	predicted protein	0	0	0	1	0	1	0	0	0	0	0	1	0	0	0	0	0	0	2	1	0	1	0	2	0	3	3
C:chloroplast thylakoid membrane	HORVU5Hr1G063670	predicted protein	0	0	0	1	1	1	0	0	0	1	0	1	0	0	0	0	0	0	3	2	0	2	1	2	0	5	5
C:chloroplast thylakoid membrane	HORVU5Hr1G074000	predicted protein	0	0	0	-1	0	-1	0	0	0	0	0	-1	0	0	0	0	0	0	2	1	0	1	0	2	0	3	3
C:chloroplast thylakoid membrane	HORVU5Hr1G109250	predicted protein	0	0	0	-1	0	-1	-1	0	-1	-1	0	-1	0	0	0	0	0	0	2	4	0	3	0	3	2	4	6
C:chloroplast thylakoid membrane	HORVU6Hr1G033160	predicted protein	0	0	0	-1	0	-1	0	0	0	0	0	0	0	0	0	0	0	0	2	0	0	1	0	1	0	2	2
C:chloroplast thylakoid membrane	HORVU6Hr1G072740	predicted protein	0	0	0	-1	0	0	0	0	0	0	0	0	0	0	0	0	0	0	1	0	0	1	0	0	0	1	1
C:chloroplast thylakoid membrane	HORVU6Hr1G075080	predicted protein	0	0	0	-1	0	-1	0	0	0	0	0	0	0	0	0	0	0	0	2	0	0	1	0	1	0	2	2
C:chloroplast thylakoid membrane	HORVU6Hr1G076040	predicted protein	0	0	0	-1	0	-1	0	0	0	0	0	0	0	0	0	0	0	0	2	0	0	1	0	1	0	2	2
C:chloroplast thylakoid membrane	HORVU6Hr1G090250	predicted protein	0	0	0	-1	0	0	0	0	0	0	0	0	0	0	0	0	0	0	1	0	0	1	0	0	0	1	1
C:chloroplast thylakoid membrane	HORVU7Hr1G040370	predicted protein	0	0	-1	-1	0	-1	0	-1	-1	0	0	-1	0	0	0	0	0	0	3	3	0	1	1	4	3	3	6
C:chloroplast thylakoid membrane	HORVU7Hr1G040380	predicted protein	0	0	-1	-1	0	-1	0	-1	-1	0	0	-1	0	0	0	0	0	0	3	3	0	1	1	4	3	3	6
C:chloroplast thylakoid membrane	HORVU6Hr1G073100	protein CURVATURE THYLAKOID 1A, chloroplastic	0	0	0	-1	0	-1	0	0	0	0	0	-1	0	0	0	0	0	0	2	1	0	1	0	2	0	3	3
C:chloroplast thylakoid membrane	HORVU2Hr1G101730	thylakoid lumenal 29 kDa protein, chloroplastic	0	0	0	-1	0	-1	0	0	0	0	0	0	0	0	0	0	0	0	2	0	0	1	0	1	0	2	2
C:chloroplast thylakoid membrane	HORVU2Hr1G036960	unnamed protein product	0	0	0	-1	0	0	0	0	0	0	0	0	0	0	0	0	0	0	1	0	0	1	0	0	0	1	1
C:chloroplast thylakoid membrane	HORVU4Hr1G082700	unnamed protein product	0	0	0	-1	0	0	0	0	0	0	0	0	0	0	0	0	0	0	1	0	0	1	0	0	0	1	1
C:chloroplast thylakoid membrane	AGP50758		0	0	0	-1	0	-1	0	0	0	0	0	0	0	0	0	0	0	0	2	0	0	1	0	1	0	2	2
C:chloroplast thylakoid membrane	AGP50759		0	0	0	-1	0	-1	0	0	0	0	0	0	0	0	0	0	0	0	2	0	0	1	0	1	0	2	2
C:chloroplast thylakoid membrane	AGP50760		0	0	0	-1	0	-1	0	0	0	0	0	0	0	0	0	0	0	0	2	0	0	1	0	1	0	2	2
C:chloroplast thylakoid membrane	AGP50761		0	0	0	-1	0	0	0	0	0	0	0	0	0	0	0	0	0	0	1	0	0	1	0	0	0	1	1
C:chloroplast thylakoid membrane	AGP50762		0	0	0	-1	0	0	0	0	0	0	0	0	0	0	0	0	0	0	1	0	0	1	0	0	0	1	1
C:chloroplast thylakoid membrane protein complex	HORVU6Hr1G000620	ferredoxin-NADP(H) oxidoreductase	0	0	0	-1	0	-1	0	0	0	0	0	0	0	0	0	0	0	0	2	0	0	1	0	1	0	2	2
C:chloroplast thylakoid membrane protein complex	HORVU5Hr1G074000	predicted protein	0	0	0	-1	0	-1	0	0	0	0	0	-1	0	0	0	0	0	0	2	1	0	1	0	2	0	3	3
C:chromosome	HORVU1Hr1G005870	histone H2A.2.2	0	0	0	1	0	1	0	0	0	1	0	1	0	0	0	0	0	0	2	2	0	2	0	2	0	4	4
C:chromosome	HORVU2Hr1G077630	Histone H2B.2	0	0	0	-1	0	0	0	0	0	0	0	0	0	0	0	0	0	0	1	0	0	1	0	0	0	1	1
C:chromosome	HORVU3Hr1G013680	Histone H2B.2	0	0	0	0	0	0	0	0	0	0	0	0	0	0	0	-1	0	0	0	0	1	1	0	0	0	1	1
C:chromosome	HORVU1Hr1G091370	histone H2B.3	0	0	0	1	0	0	0	0	0	1	0	0	0	0	0	0	0	0	1	1	0	2	0	0	0	2	2
C:chromosome	HORVU6Hr1G005950	histone H2B.4-like	0	0	0	1	0	1	0	0	0	1	0	0	0	0	0	0	0	0	2	1	0	2	0	1	0	3	3
C:chromosome	HORVU5Hr1G026650	probable histone H2AXb	0	0	0	1	0	1	0	0	0	1	0	0	0	0	0	0	0	0	2	1	0	2	0	1	0	3	3
C:chromosome	HORVU2Hr1G079610	synaptonemal complex protein 1	0	0	0	1	0	1	0	0	1	0	0	0	0	0	0	0	0	1	2	1	1	1	0	3	1	3	4
C:clathrin-coated pit	HORVU4Hr1G015050	putative clathrin assembly protein	0	0	0	0	0	0	-1	0	-1	0	0	0	0	0	0	0	0	0	0	2	0	1	0	1	2	0	2
C:clathrin-coated vesicle	HORVU4Hr1G015050	putative clathrin assembly protein	0	0	0	0	0	0	-1	0	-1	0	0	0	0	0	0	0	0	0	0	2	0	1	0	1	2	0	2
C:COPII vesicle coat	HORVU7Hr1G080190	GTP-binding protein SAR1A	0	-1	0	1	0	1	0	0	0	1	0	1	0	0	0	0	0	0	3	2	0	2	1	2	1	4	5
C:CST complex	HORVU2Hr1G059780	CST complex subunit TEN1-like	0	0	0	0	0	0	0	0	0	0	0	0	0	0	1	0	0	0	0	0	1	0	0	1	1	0	1
C:Cul4A-RING E3 ubiquitin ligase complex	HORVU3Hr1G077570	predicted protein	0	0	0	-1	0	-1	0	0	0	0	0	0	0	0	0	0	0	0	2	0	0	1	0	1	0	2	2
C:cytoplasm	HORVU7Hr1G082830	1,4-alpha-glucan-branching enzyme 3, chloroplastic/amyloplastic	0	0	1	0	0	0	0	1	1	0	0	0	0	0	0	0	1	0	1	2	1	0	2	2	3	1	4
C:cytoplasm	HORVU4Hr1G051010	2,3-bisphosphoglycerate-independent phosphoglycerate mutase-like	0	0	1	1	0	1	1	0	1	1	0	1	0	0	1	1	0	1	3	4	3	4	0	6	4	6	10
C:cytoplasm	HORVU2Hr1G067750	70 kDa peptidyl-prolyl isomerase	0	0	0	0	0	0	0	0	0	0	-1	-1	0	0	0	0	0	0	0	2	0	0	1	1	0	2	2
C:cytoplasm	HORVU7Hr1G088140	abscisic acid receptor PYL2	0	0	-1	0	0	0	0	0	-1	0	0	0	0	0	0	-1	0	0	1	1	1	1	0	2	2	1	3
C:cytoplasm	HORVU4Hr1G055220	Abscisic acid receptor PYL4	0	0	0	-1	0	-1	-1	0	0	-1	0	0	0	0	0	0	0	0	2	2	0	3	0	1	1	3	4
C:cytoplasm	HORVU6Hr1G062960	acetylglutamate kinase-like	0	0	0	0	0	0	0	0	0	1	0	1	0	0	0	0	0	0	0	2	0	1	0	1	0	2	2
C:cytoplasm	HORVU5Hr1G112610	AChain A, Protein synthesis inhibitor I	0	0	0	1	0	0	0	0	0	0	0	0	0	0	0	0	0	0	1	0	0	1	0	0	0	1	1
C:cytoplasm	HORVU5Hr1G098960	alpha-tubulin 4	0	0	0	0	0	-1	0	0	0	0	0	0	0	0	0	0	0	-1	1	0	1	0	0	2	0	2	2
C:cytoplasm	HORVU2Hr1G081670	ATP-dependent 6-phosphofructokinase 2	0	0	0	1	0	1	1	0	0	1	0	1	0	0	0	1	0	1	2	3	2	4	0	3	1	6	7
C:cytoplasm	HORVU5Hr1G049440	autophagy-related protein 8D	0	0	0	1	0	0	0	0	0	0	0	0	0	0	0	0	0	0	1	0	0	1	0	0	0	1	1
C:cytoplasm	HORVU6Hr1G076110	auxin efflux carrier component 1	0	0	0	-1	0	0	0	0	0	0	0	0	0	0	0	0	0	0	1	0	0	1	0	0	0	1	1
C:cytoplasm	HORVU3Hr1G078940	beta tubulin6b	0	0	0	-1	0	-1	0	0	0	0	0	0	0	0	0	0	0	0	2	0	0	1	0	1	0	2	2
C:cytoplasm	HORVU2Hr1G000280	beta-cyanoalanine synthase	0	0	0	-1	0	-1	0	0	0	0	0	0	0	0	0	0	0	0	2	0	0	1	0	1	0	2	2
C:cytoplasm	HORVU0Hr1G026030	beta-tubulin 2	0	0	0	-1	0	0	0	0	0	0	0	0	0	0	0	0	0	0	1	0	0	1	0	0	0	1	1
C:cytoplasm	HORVU4Hr1G004540	calcium-dependent protein kinase	0	0	0	-1	0	-1	0	0	0	0	0	0	0	0	0	0	0	0	2	0	0	1	0	1	0	2	2
C:cytoplasm	HORVU7Hr1G121700	catalase 3	0	0	0	1	0	1	0	0	0	1	0	1	0	0	0	0	0	0	2	2	0	2	0	2	0	4	4
C:cytoplasm	HORVU4Hr1G052200	CBL-interacting protein kinase 31	0	0	0	1	0	0	0	0	0	0	0	0	0	0	0	0	0	0	1	0	0	1	0	0	0	1	1
C:cytoplasm	HORVU5Hr1G093660	CBL-interacting protein kinase 7	0	0	0	0	0	0	0	0	-1	0	0	0	0	0	0	0	0	0	0	1	0	0	0	1	1	0	1
C:cytoplasm	HORVU6Hr1G063480	cysteine synthase-like	0	0	0	-1	0	-1	0	0	0	0	0	0	0	0	0	0	0	0	2	0	0	1	0	1	0	2	2
C:cytoplasm	HORVU2Hr1G083960	cytosolic Fe-S cluster assembly factor NBP35	0	0	0	1	0	1	0	0	0	1	0	0	0	0	0	0	0	0	2	1	0	2	0	1	0	3	3
C:cytoplasm	HORVU1Hr1G072780	delta 1-pyrroline-5-carboxylate synthetase	0	0	0	1	0	1	0	0	0	1	0	0	0	0	0	1	0	0	2	1	1	3	0	1	0	4	4
C:cytoplasm	HORVU3Hr1G085760	Delta-1-pyrroline-5-carboxylate synthetase	0	0	0	1	0	1	1	0	1	1	0	1	0	0	0	1	0	1	2	4	2	4	0	4	2	6	8
C:cytoplasm	HORVU1Hr1G023820	E3 ubiquitin-protein ligase	0	0	0	1	0	1	0	0	0	1	0	1	0	0	0	0	0	0	2	2	0	2	0	2	0	4	4
C:cytoplasm	HORVU1Hr1G057880	Eukaryotic peptide chain release factor subunit 1-2	0	0	0	1	0	1	1	0	1	1	0	1	0	0	0	1	0	1	2	4	2	4	0	4	2	6	8
C:cytoplasm	HORVU1Hr1G079070	Farnesyl pyrophosphate synthase	0	0	0	1	0	0	0	0	0	0	0	0	0	0	0	0	0	0	1	0	0	1	0	0	0	1	1
C:cytoplasm	HORVU1Hr1G049070	glutathione S-transferase U17-like	0	0	0	0	0	1	0	0	1	1	0	1	0	0	0	0	0	1	1	3	1	1	0	4	1	4	5
C:cytoplasm	HORVU1Hr1G049230	glutathione transferase 2	0	0	0	1	0	0	0	0	0	0	0	0	0	0	0	0	0	0	1	0	0	1	0	0	0	1	1
C:cytoplasm	HORVU0Hr1G019300	glutathione transferase24	0	0	0	1	0	0	0	0	0	1	0	0	0	0	0	0	0	0	1	1	0	2	0	0	0	2	2
C:cytoplasm	HORVU7Hr1G098810	heat shock 70 kDa protein BIP5-like	0	0	0	1	0	1	0	0	0	1	0	1	0	0	0	0	0	0	2	2	0	2	0	2	0	4	4
C:cytoplasm	HORVU4Hr1G059260	Heat shock cognate 70 kDa protein	1	0	0	1	0	1	1	0	1	1	-1	0	0	0	0	1	0	1	3	4	2	5	1	3	3	6	9
C:cytoplasm	HORVU7Hr1G055290	hypothetical protein D1007_32763	0	0	0	1	0	0	0	0	0	0	0	0	0	0	0	0	0	0	1	0	0	1	0	0	0	1	1
C:cytoplasm	HORVU1Hr1G089730	Iron sulfur cluster assembly protein 1, mitochondrial	0	0	0	1	0	1	1	0	1	1	0	1	0	0	0	1	0	1	2	4	2	4	0	4	2	6	8
C:cytoplasm	HORVU6Hr1G017860	L-aspartate oxidase 1	0	0	0	0	0	-1	0	0	0	0	0	0	0	0	0	0	0	-1	1	0	1	0	0	2	0	2	2
C:cytoplasm	HORVU2Hr1G012440	lipoamide acyltransferase component of branched-chain alpha-keto acid dehydrogenase complex, mitochondrial	0	0	0	1	0	1	0	0	0	0	0	1	0	0	0	0	0	0	2	1	0	1	0	2	0	3	3
C:cytoplasm	HORVU0Hr1G000340	methionine gamma-lyase	0	0	0	1	0	1	1	0	0	1	0	1	0	0	0	0	0	0	2	3	0	3	0	2	1	4	5
C:cytoplasm	HORVU3Hr1G065640	mitogen-activated protein kinase kinase kinase 17	0	0	0	0	0	0	0	0	0	1	0	1	0	0	0	0	0	0	0	2	0	1	0	1	0	2	2
C:cytoplasm	HORVU3Hr1G065620	mitogen-activated protein kinase kinase kinase 3-like	0	0	0	0	0	0	0	0	0	0	0	1	0	0	0	0	0	0	0	1	0	0	0	1	0	1	1
C:cytoplasm	HORVU1Hr1G078710	mitogen-activated protein kinase kinase kinase NPK1-like	0	0	0	0	0	0	0	0	0	1	0	1	0	0	0	0	0	0	0	2	0	1	0	1	0	2	2
C:cytoplasm	HORVU1Hr1G078720	mitogen-activated protein kinase kinase kinase NPK1-like	0	0	0	1	0	1	0	0	0	1	0	1	0	0	0	0	0	0	2	2	0	2	0	2	0	4	4
C:cytoplasm	HORVU1Hr1G078860	---NA---	0	0	0	1	0	1	1	0	0	1	0	1	0	0	0	0	0	0	2	3	0	3	0	2	1	4	5
C:cytoplasm	HORVU2Hr1G071450	nudix hydrolase 13, mitochondrial-like	0	0	0	1	0	1	0	0	0	1	0	0	0	0	0	0	0	0	2	1	0	2	0	1	0	3	3
C:cytoplasm	HORVU6Hr1G072260	O-fucosyltransferase 34 isoform X2	0	0	0	0	0	0	0	0	0	0	0	0	0	0	0	0	0	-1	0	0	1	0	0	1	0	1	1
C:cytoplasm	HORVU5Hr1G092960	ornithine aminotransferase	0	0	0	1	0	1	0	0	0	1	0	0	0	0	0	0	0	0	2	1	0	2	0	1	0	3	3
C:cytoplasm	HORVU5Hr1G084750	ornithine decarboxylase-like	0	0	0	1	0	1	1	0	0	1	0	0	0	0	0	0	0	0	2	2	0	3	0	1	1	3	4
C:cytoplasm	HORVU4Hr1G054870	pathogenesis-related protein 1-like	0	0	0	1	0	0	1	0	0	1	0	0	0	0	0	0	0	0	1	2	0	3	0	0	1	2	3
C:cytoplasm	HORVU1Hr1G055510	Peptide methionine sulfoxide reductase A4, chloroplastic	0	0	0	1	0	1	0	0	0	0	0	0	0	0	0	0	0	1	2	0	1	1	0	2	0	3	3
C:cytoplasm	HORVU6Hr1G058840	phenylalanine ammonia-lyase	0	0	0	0	0	0	0	0	0	0	0	0	0	0	0	1	0	0	0	0	1	1	0	0	0	1	1
C:cytoplasm	HORVU2Hr1G122920	polyadenylate-binding protein 4-like	0	0	0	-1	0	-1	0	0	0	0	0	0	0	0	0	0	0	0	2	0	0	1	0	1	0	2	2
C:cytoplasm	HORVU0Hr1G011720	predicted protein	0	0	0	0	0	0	0	0	0	0	0	-1	0	0	0	0	0	0	0	1	0	0	0	1	0	1	1
C:cytoplasm	HORVU1Hr1G021150	predicted protein	0	0	0	0	0	-1	0	0	0	0	0	0	0	0	0	-1	0	-1	1	0	2	1	0	2	0	3	3
C:cytoplasm	HORVU2Hr1G036210	predicted protein	0	0	0	1	0	0	0	0	0	1	0	1	0	0	0	0	0	0	1	2	0	2	0	1	0	3	3
C:cytoplasm	HORVU2Hr1G084130	predicted protein	0	0	0	1	0	1	1	0	1	1	0	1	0	0	0	0	0	1	2	4	1	3	0	4	2	5	7
C:cytoplasm	HORVU2Hr1G095880	predicted protein	0	0	0	1	0	1	1	0	0	0	0	0	0	0	0	1	0	1	2	1	2	3	0	2	1	4	5
C:cytoplasm	HORVU3Hr1G014590	predicted protein	0	0	0	0	-1	0	0	0	0	0	0	0	0	0	0	0	0	0	1	0	0	0	1	0	0	1	1
C:cytoplasm	HORVU3Hr1G065630	predicted protein	0	0	0	0	0	0	0	0	0	1	0	1	0	0	0	0	0	0	0	2	0	1	0	1	0	2	2
C:cytoplasm	HORVU3Hr1G074230	predicted protein	0	0	0	1	0	1	0	0	0	1	0	1	0	0	0	0	0	0	2	2	0	2	0	2	0	4	4
C:cytoplasm	HORVU3Hr1G085270	predicted protein	0	0	0	-1	0	-1	0	0	0	0	0	0	0	0	0	0	0	0	2	0	0	1	0	1	0	2	2
C:cytoplasm	HORVU5Hr1G012240	predicted protein	0	0	-1	-1	0	-1	0	0	0	-1	0	-1	0	0	0	0	0	0	3	2	0	2	0	3	1	4	5
C:cytoplasm	HORVU5Hr1G023720	predicted protein	0	0	0	-1	0	-1	0	0	0	-1	0	-1	0	0	0	0	0	-1	2	2	1	2	0	3	0	5	5
C:cytoplasm	HORVU5Hr1G023730	predicted protein	0	0	0	-1	0	-1	0	0	0	0	0	-1	0	0	0	0	0	-1	2	1	1	1	0	3	0	4	4
C:cytoplasm	HORVU5Hr1G051160	predicted protein	0	0	0	0	0	1	0	0	0	0	0	0	0	0	0	0	0	0	1	0	0	0	0	1	0	1	1
C:cytoplasm	HORVU5Hr1G059280	predicted protein	0	0	0	1	0	1	0	-1	0	1	0	1	0	0	0	1	0	1	2	3	2	3	1	3	1	6	7
C:cytoplasm	HORVU5Hr1G103420	predicted protein	1	0	0	1	0	1	1	0	1	0	0	0	0	0	0	0	0	0	3	2	0	3	0	2	3	2	5
C:cytoplasm	HORVU5Hr1G109440	predicted protein	0	0	0	-1	0	0	0	0	0	0	0	0	0	0	0	0	0	0	1	0	0	1	0	0	0	1	1
C:cytoplasm	HORVU6Hr1G011120	predicted protein	0	0	0	-1	0	-1	0	0	0	0	0	0	0	0	0	0	0	0	2	0	0	1	0	1	0	2	2
C:cytoplasm	HORVU6Hr1G020380	predicted protein	0	0	0	0	0	0	0	0	0	0	0	0	0	0	0	0	0	1	0	0	1	0	0	1	0	1	1
C:cytoplasm	HORVU6Hr1G027650	predicted protein	0	0	0	1	0	0	0	0	0	0	0	0	0	0	0	0	0	0	1	0	0	1	0	0	0	1	1
C:cytoplasm	HORVU6Hr1G029750	predicted protein	0	0	0	0	0	0	0	0	0	1	0	1	0	0	0	0	0	0	0	2	0	1	0	1	0	2	2
C:cytoplasm	HORVU6Hr1G053730	predicted protein	0	0	0	0	0	-1	0	0	0	0	0	0	0	0	0	0	0	0	1	0	0	0	0	1	0	1	1
C:cytoplasm	HORVU6Hr1G067760	predicted protein	0	0	0	0	0	0	0	0	0	0	0	1	0	0	0	0	0	0	0	1	0	0	0	1	0	1	1
C:cytoplasm	HORVU6Hr1G078060	predicted protein	0	0	0	1	0	1	0	0	0	1	0	1	0	0	0	0	0	0	2	2	0	2	0	2	0	4	4
C:cytoplasm	HORVU6Hr1G083050	predicted protein	0	0	0	1	0	1	1	0	1	1	0	1	0	0	0	1	0	1	2	4	2	4	0	4	2	6	8
C:cytoplasm	HORVU6Hr1G090560	predicted protein	0	0	0	0	0	0	0	0	0	0	0	0	0	0	0	0	0	1	0	0	1	0	0	1	0	1	1
C:cytoplasm	HORVU7Hr1G021860	predicted protein	0	0	0	0	0	-1	0	0	0	0	0	0	0	0	0	0	0	0	1	0	0	0	0	1	0	1	1
C:cytoplasm	HORVU7Hr1G034230	predicted protein	0	0	0	1	0	0	1	0	0	0	0	0	0	0	0	0	0	0	1	1	0	2	0	0	1	1	2
C:cytoplasm	HORVU7Hr1G034260	predicted protein	0	0	0	1	0	0	1	0	0	1	0	0	0	0	0	0	0	0	1	2	0	3	0	0	1	2	3
C:cytoplasm	HORVU7Hr1G034270	predicted protein	0	0	0	1	0	0	1	0	0	1	0	0	0	0	0	0	0	0	1	2	0	3	0	0	1	2	3
C:cytoplasm	HORVU7Hr1G043230	predicted protein	0	0	0	0	0	-1	0	0	0	0	0	0	0	0	0	0	0	0	1	0	0	0	0	1	0	1	1
C:cytoplasm	HORVU7Hr1G108570	predicted protein	0	0	0	0	0	1	0	0	0	0	0	0	0	0	0	0	0	0	1	0	0	0	0	1	0	1	1
C:cytoplasm	HORVU2Hr1G034670	probable indole-3-acetic acid-amido synthetase GH3.1 isoform X1	0	0	0	0	0	0	0	0	0	0	0	1	0	0	0	0	0	1	0	1	1	0	0	2	0	2	2
C:cytoplasm	HORVU3Hr1G110760	protein BOBBER 1-like	0	0	0	0	0	0	0	0	1	0	0	0	0	0	0	0	0	0	0	1	0	0	0	1	1	0	1
C:cytoplasm	HORVU2Hr1G110230	protein kinase HvPKABA1	0	0	0	1	0	1	1	0	1	1	0	1	0	0	0	1	0	1	2	4	2	4	0	4	2	6	8
C:cytoplasm	HORVU1Hr1G075830	pseudo histidine-containing phosphotransfer protein 5-like isoform X3	0	0	0	-1	0	-1	0	0	0	0	0	-1	0	0	0	-1	-1	-1	2	1	3	2	1	3	0	6	6
C:cytoplasm	HORVU0Hr1G000910	putative glucan 1,3-beta-glucosidase A	0	0	0	-1	0	-1	0	0	0	0	0	-1	0	0	0	0	0	-1	2	1	1	1	0	3	0	4	4
C:cytoplasm	HORVU1Hr1G000810	putative glucan 1,3-beta-glucosidase A	0	0	0	1	0	0	0	0	0	0	0	0	0	0	0	0	0	0	1	0	0	1	0	0	0	1	1
C:cytoplasm	HORVU1Hr1G067730	putative glucan 1,3-beta-glucosidase A	0	0	0	-1	0	-1	0	0	0	0	0	-1	0	0	0	0	0	0	2	1	0	1	0	2	0	3	3
C:cytoplasm	HORVU7Hr1G039140	putative glutathione S-transferase GSTF1	0	0	0	-1	0	-1	0	0	0	0	0	0	0	0	0	0	0	0	2	0	0	1	0	1	0	2	2
C:cytoplasm	HORVU2Hr1G052920	putative glutathione S-transferase GSTU6	0	0	0	0	0	0	0	0	0	0	0	0	0	0	0	1	0	0	0	0	1	1	0	0	0	1	1
C:cytoplasm	HORVU3Hr1G095730	putative glutathione S-transferase GSTU6	0	0	0	1	0	0	0	0	0	1	0	1	0	0	0	0	0	0	1	2	0	2	0	1	0	3	3
C:cytoplasm	HORVU6Hr1G090600	putative glutathione S-transferase GSTU6	0	0	0	0	0	-1	0	0	0	0	0	0	0	0	0	0	0	0	1	0	0	0	0	1	0	1	1
C:cytoplasm	HORVU3Hr1G086500	putative mediator of RNA polymerase II transcription subunit 37c	0	0	0	0	0	0	0	0	0	0	-1	-1	0	0	0	0	0	0	0	2	0	0	1	1	0	2	2
C:cytoplasm	HORVU7Hr1G047000	pyrophosphate--fructose 6-phosphate 1-phosphotransferase subunit alpha-like	0	0	0	0	0	-1	0	0	0	0	0	0	0	0	0	0	0	0	1	0	0	0	0	1	0	1	1
C:cytoplasm	HORVU3Hr1G000350	Serine/threonine-protein kinase HT1	0	0	0	-1	0	-1	0	0	0	0	0	-1	0	0	0	0	0	0	2	1	0	1	0	2	0	3	3
C:cytoplasm	HORVU1Hr1G055340	Serine/threonine-protein kinase SAPK3	0	0	0	0	0	0	0	-1	0	0	-1	0	0	0	0	0	0	0	0	2	0	0	2	0	1	1	2
C:cytoplasm	HORVU1Hr1G093390	TPR repeat-containing thioredoxin TTL1	-1	-1	-1	0	0	0	0	0	0	0	0	0	0	0	0	0	0	0	3	0	0	1	1	1	3	0	3
C:cytoplasm	HORVU3Hr1G054240	TPR repeat-containing thioredoxin TTL1-like	0	0	-1	0	0	0	0	0	0	0	0	0	0	0	0	0	0	0	1	0	0	0	0	1	1	0	1
C:cytoplasm	HORVU2Hr1G037550	Tubulin alpha-1 chain	0	0	0	-1	0	0	0	0	0	0	0	0	0	0	0	0	0	0	1	0	0	1	0	0	0	1	1
C:cytoplasm	HORVU2Hr1G037560	Tubulin alpha-1 chain	0	0	0	-1	0	0	0	0	0	0	0	0	0	0	0	0	0	0	1	0	0	1	0	0	0	1	1
C:cytoplasm	HORVU2Hr1G037570	Tubulin alpha-5 chain	0	0	0	-1	0	0	0	0	0	0	0	0	0	0	0	0	0	0	1	0	0	1	0	0	0	1	1
C:cytoplasm	HORVU6Hr1G027620	tubulin beta-3 chain	0	0	0	0	0	0	0	0	0	0	0	0	0	0	0	0	0	-1	0	0	1	0	0	1	0	1	1
C:cytoplasm	HORVU7Hr1G109650	Ubiquitin fusion protein	0	0	0	1	0	1	0	0	0	1	0	1	0	0	0	0	0	0	2	2	0	2	0	2	0	4	4
C:cytoplasm	HORVU5Hr1G078410	uncharacterized protein LOC109782557	0	0	0	-1	0	0	0	0	0	0	0	0	0	0	0	0	0	0	1	0	0	1	0	0	0	1	1
C:cytoplasm	HORVU1Hr1G082110	unnamed protein product	0	0	0	-1	0	-1	0	0	0	0	0	0	0	0	0	0	0	0	2	0	0	1	0	1	0	2	2
C:cytoplasm	HORVU7Hr1G088260	unnamed protein product	0	0	0	1	0	1	0	0	0	1	0	1	0	0	0	0	0	0	2	2	0	2	0	2	0	4	4
C:cytoplasm	HORVU7Hr1G071770	Werner Syndrome-like exonuclease	0	0	0	0	0	0	0	0	0	1	0	1	0	0	0	0	0	0	0	2	0	1	0	1	0	2	2
C:cytoskeleton	HORVU5Hr1G098960	alpha-tubulin 4	0	0	0	0	0	-1	0	0	0	0	0	0	0	0	0	0	0	-1	1	0	1	0	0	2	0	2	2
C:cytoskeleton	HORVU3Hr1G078940	beta tubulin6b	0	0	0	-1	0	-1	0	0	0	0	0	0	0	0	0	0	0	0	2	0	0	1	0	1	0	2	2
C:cytoskeleton	HORVU0Hr1G026030	beta-tubulin 2	0	0	0	-1	0	0	0	0	0	0	0	0	0	0	0	0	0	0	1	0	0	1	0	0	0	1	1
C:cytoskeleton	HORVU2Hr1G037550	Tubulin alpha-1 chain	0	0	0	-1	0	0	0	0	0	0	0	0	0	0	0	0	0	0	1	0	0	1	0	0	0	1	1
C:cytoskeleton	HORVU2Hr1G037560	Tubulin alpha-1 chain	0	0	0	-1	0	0	0	0	0	0	0	0	0	0	0	0	0	0	1	0	0	1	0	0	0	1	1
C:cytoskeleton	HORVU2Hr1G037570	Tubulin alpha-5 chain	0	0	0	-1	0	0	0	0	0	0	0	0	0	0	0	0	0	0	1	0	0	1	0	0	0	1	1
C:cytoskeleton	HORVU6Hr1G027620	tubulin beta-3 chain	0	0	0	0	0	0	0	0	0	0	0	0	0	0	0	0	0	-1	0	0	1	0	0	1	0	1	1
C:cytosol	HORVU7Hr1G088140	abscisic acid receptor PYL2	0	0	-1	0	0	0	0	0	-1	0	0	0	0	0	0	-1	0	0	1	1	1	1	0	2	2	1	3
C:cytosol	HORVU5Hr1G057090	alcohol dehydrogenase	0	0	0	-1	0	-1	0	0	0	0	0	-1	0	0	0	-1	0	-1	2	1	2	2	0	3	0	5	5
C:cytosol	HORVU1Hr1G070310	Aldose reductase	0	0	0	0	0	0	0	0	0	1	0	1	0	0	0	0	0	0	0	2	0	1	0	1	0	2	2
C:cytosol	HORVU6Hr1G004860	chloroplast stem-loop binding protein of 41 kDa a, chloroplastic	0	0	0	-1	0	-1	0	0	0	0	0	0	0	0	0	0	0	0	2	0	0	1	0	1	0	2	2
C:cytosol	HORVU2Hr1G036220	chloroplast stem-loop binding protein of 41 kDa b, chloroplastic	0	0	0	-1	0	-1	0	0	0	0	0	0	0	0	0	0	0	0	2	0	0	1	0	1	0	2	2
C:cytosol	HORVU3Hr1G067020	chloroplast stem-loop binding protein of 41 kDa b, chloroplastic	0	0	0	-1	0	0	0	0	0	0	0	0	0	0	0	0	0	0	1	0	0	1	0	0	0	1	1
C:cytosol	HORVU4Hr1G052270	chloroplast stem-loop binding protein of 41 kDa b, chloroplastic	0	0	0	0	0	-1	0	0	0	0	0	0	0	0	0	0	0	0	1	0	0	0	0	1	0	1	1
C:cytosol	HORVU5Hr1G009200	chloroplast stem-loop binding protein of 41 kDa b, chloroplastic	0	0	0	-1	0	-1	0	0	0	0	0	0	0	0	0	0	0	0	2	0	0	1	0	1	0	2	2
C:cytosol	HORVU3Hr1G067290	cytidine deaminase 1	0	0	0	1	0	1	0	0	0	1	0	1	0	0	0	0	0	0	2	2	0	2	0	2	0	4	4
C:cytosol	HORVU2Hr1G083960	cytosolic Fe-S cluster assembly factor NBP35	0	0	0	1	0	1	0	0	0	1	0	0	0	0	0	0	0	0	2	1	0	2	0	1	0	3	3
C:cytosol	HORVU5Hr1G092120	dehydrin 1	0	0	0	1	0	1	1	0	1	1	0	1	0	0	0	1	0	1	2	4	2	4	0	4	2	6	8
C:cytosol	HORVU5Hr1G092160	dehydrin 1	0	0	0	1	0	1	1	0	1	1	0	1	0	0	0	1	0	1	2	4	2	4	0	4	2	6	8
C:cytosol	HORVU3Hr1G089300	dehydrin 10	0	0	0	1	0	1	1	0	1	1	0	1	0	0	0	1	0	1	2	4	2	4	0	4	2	6	8
C:cytosol	HORVU6Hr1G084070	dehydrin 3	0	0	0	1	0	1	1	0	1	1	0	1	0	0	0	1	0	1	2	4	2	4	0	4	2	6	8
C:cytosol	HORVU6Hr1G083960	dehydrin 5	0	0	0	1	0	1	1	0	0	1	0	1	0	0	0	0	0	0	2	3	0	3	0	2	1	4	5
C:cytosol	HORVU6Hr1G084010	dehydrin 7	0	0	0	1	0	1	1	0	1	1	0	1	0	0	0	1	0	0	2	4	1	4	0	3	2	5	7
C:cytosol	HORVU5Hr1G103460	Dehydrin 9	0	0	0	1	0	1	1	0	0	1	0	1	0	0	0	1	0	0	2	3	1	4	0	2	1	5	6
C:cytosol	HORVU5Hr1G092100	dehydrin DHN2	0	0	0	0	0	0	0	0	0	1	0	0	0	0	0	0	0	0	0	1	0	1	0	0	0	1	1
C:cytosol	HORVU0Hr1G000620	dnaJ protein homolog 1	0	0	-1	-1	0	-1	0	0	-1	0	0	-1	0	0	0	0	0	0	3	2	0	1	0	4	2	3	5
C:cytosol	HORVU1Hr1G024400	E3 ubiquitin-protein ligase ATL41	0	0	0	-1	0	-1	0	0	0	0	0	0	0	0	0	0	0	0	2	0	0	1	0	1	0	2	2
C:cytosol	HORVU1Hr1G059950	Em protein CS41	1	0	0	1	0	1	1	0	0	1	0	0	1	0	0	1	0	0	3	2	2	6	0	1	3	4	7
C:cytosol	HORVU1Hr1G057880	Eukaryotic peptide chain release factor subunit 1-2	0	0	0	1	0	1	1	0	1	1	0	1	0	0	0	1	0	1	2	4	2	4	0	4	2	6	8
C:cytosol	HORVU5Hr1G032980	Fructose-bisphosphate aldolase, chloroplastic	0	0	0	-1	0	-1	0	0	0	0	0	0	0	0	0	0	0	0	2	0	0	1	0	1	0	2	2
C:cytosol	HORVU3Hr1G112860	Glutamate decarboxylase	0	0	0	0	0	0	0	0	0	1	0	0	0	0	0	1	0	0	0	1	1	2	0	0	0	2	2
C:cytosol	HORVU4Hr1G064790	glutamate decarboxylase 1-like	0	0	0	-1	0	-1	0	0	-1	0	0	0	0	0	0	-1	0	-1	2	1	2	2	0	3	1	4	5
C:cytosol	HORVU2Hr1G123750	glutathione peroxidase-like protein GPX15Hv	0	0	0	-1	0	-1	0	0	0	0	0	0	0	0	0	0	0	0	2	0	0	1	0	1	0	2	2
C:cytosol	HORVU3Hr1G030650	Late embryogenesis abundant protein Lea14-A	0	0	0	0	0	0	0	0	0	1	0	1	0	0	0	0	0	0	0	2	0	1	0	1	0	2	2
C:cytosol	HORVU0Hr1G000340	methionine gamma-lyase	0	0	0	1	0	1	1	0	0	1	0	1	0	0	0	0	0	0	2	3	0	3	0	2	1	4	5
C:cytosol	HORVU2Hr1G000090	phosphatase 2C 37	0	0	0	1	0	1	0	0	0	1	0	1	0	0	0	0	0	0	2	2	0	2	0	2	0	4	4
C:cytosol	HORVU3Hr1G067380	phosphatase 2C 50	0	0	0	1	0	1	0	0	0	1	0	0	0	0	0	0	0	0	2	1	0	2	0	1	0	3	3
C:cytosol	HORVU1Hr1G067300	Phosphoglycerate kinase, chloroplastic	0	0	0	-1	0	-1	0	0	0	0	0	0	0	0	0	0	0	0	2	0	0	1	0	1	0	2	2
C:cytosol	HORVU2Hr1G122920	polyadenylate-binding protein 4-like	0	0	0	-1	0	-1	0	0	0	0	0	0	0	0	0	0	0	0	2	0	0	1	0	1	0	2	2
C:cytosol	HORVU1Hr1G053930	predicted protein	0	0	0	1	0	0	0	0	0	0	0	0	0	0	0	0	0	0	1	0	0	1	0	0	0	1	1
C:cytosol	HORVU1Hr1G072700	predicted protein	0	0	0	1	0	1	0	0	0	1	0	1	0	0	0	0	0	0	2	2	0	2	0	2	0	4	4
C:cytosol	HORVU1Hr1G090360	predicted protein	0	0	0	1	0	1	1	0	1	1	0	1	0	0	0	1	0	1	2	4	2	4	0	4	2	6	8
C:cytosol	HORVU2Hr1G012790	predicted protein	0	0	0	1	0	1	1	0	1	1	0	1	0	0	0	1	0	1	2	4	2	4	0	4	2	6	8
C:cytosol	HORVU3Hr1G059170	predicted protein	0	0	0	1	0	1	0	0	0	1	0	1	0	0	0	0	0	0	2	2	0	2	0	2	0	4	4
C:cytosol	HORVU4Hr1G056240	predicted protein	0	0	0	1	0	1	1	0	0	0	0	1	0	0	0	0	0	0	2	2	0	2	0	2	1	3	4
C:cytosol	HORVU4Hr1G060370	predicted protein	0	0	0	1	0	1	0	-1	0	1	0	1	0	0	0	0	0	0	2	3	0	2	1	2	1	4	5
C:cytosol	HORVU6Hr1G003300	predicted protein	0	0	0	0	0	0	0	0	-1	0	0	0	0	0	0	0	0	0	0	1	0	0	0	1	1	0	1
C:cytosol	HORVU6Hr1G020380	predicted protein	0	0	0	0	0	0	0	0	0	0	0	0	0	0	0	0	0	1	0	0	1	0	0	1	0	1	1
C:cytosol	HORVU6Hr1G027650	predicted protein	0	0	0	1	0	0	0	0	0	0	0	0	0	0	0	0	0	0	1	0	0	1	0	0	0	1	1
C:cytosol	HORVU6Hr1G029750	predicted protein	0	0	0	0	0	0	0	0	0	1	0	1	0	0	0	0	0	0	0	2	0	1	0	1	0	2	2
C:cytosol	HORVU6Hr1G078060	predicted protein	0	0	0	1	0	1	0	0	0	1	0	1	0	0	0	0	0	0	2	2	0	2	0	2	0	4	4
C:cytosol	HORVU6Hr1G083050	predicted protein	0	0	0	1	0	1	1	0	1	1	0	1	0	0	0	1	0	1	2	4	2	4	0	4	2	6	8
C:cytosol	HORVU5Hr1G086520	probable cytokinin riboside 5'-monophosphate phosphoribohydrolase LOGL9	0	0	0	1	0	1	0	0	1	1	0	1	0	0	0	0	0	1	2	3	1	2	0	4	1	5	6
C:cytosol	HORVU1Hr1G057460	putative 2-nitropropane dioxygenase	0	0	0	0	0	0	0	0	0	1	0	0	0	0	0	0	0	0	0	1	0	1	0	0	0	1	1
C:cytosol	HORVU7Hr1G045470	putative aconitate hydratase, cytoplasmic	0	0	0	-1	0	-1	0	0	0	0	0	0	0	0	0	0	0	0	2	0	0	1	0	1	0	2	2
C:cytosol	HORVU5Hr1G124750	putative cytokinin riboside 5'-monophosphate phosphoribohydrolase LOGL5	0	0	0	0	0	-1	0	0	0	0	0	-1	0	0	0	0	0	0	1	1	0	0	0	2	0	2	2
C:cytosol	HORVU1Hr1G067480	putative glycerol-3-phosphate dehydrogenase	0	0	0	1	0	1	0	0	0	1	0	0	0	0	0	0	0	0	2	1	0	2	0	1	0	3	3
C:cytosol	HORVU0Hr1G005160	putative low-specificity L-threonine aldolase 2	0	0	0	1	0	1	0	0	0	1	0	1	0	0	0	0	0	0	2	2	0	2	0	2	0	4	4
C:cytosol	HORVU7Hr1G047000	pyrophosphate--fructose 6-phosphate 1-phosphotransferase subunit alpha-like	0	0	0	0	0	-1	0	0	0	0	0	0	0	0	0	0	0	0	1	0	0	0	0	1	0	1	1
C:cytosol	HORVU7Hr1G107070	SEC14 cytosolic factor-like	-1	0	-1	0	0	0	0	0	0	0	0	0	0	0	0	0	0	0	2	0	0	1	0	1	2	0	2
C:cytosol	HORVU0Hr1G035290	translational initiation factor 1	0	0	0	0	0	0	0	0	0	0	0	-1	0	0	0	0	0	0	0	1	0	0	0	1	0	1	1
C:cytosol	HORVU0Hr1G037630	translational initiation factor 1	0	0	0	0	0	0	0	0	0	0	0	0	0	0	0	0	0	-1	0	0	1	0	0	1	0	1	1
C:cytosol	HORVU5Hr1G101740	ubiquitin thioesterase OTU1	0	0	0	1	0	0	0	0	0	0	0	0	0	0	0	0	0	0	1	0	0	1	0	0	0	1	1
C:cytosol	HORVU1Hr1G095430	UDP-D-glucose epimerase 1	0	0	0	1	0	0	0	0	0	0	0	0	0	0	0	0	0	0	1	0	0	1	0	0	0	1	1
C:cytosolic small ribosomal subunit	HORVU7Hr1G065920	ribosomal protein S8	0	0	0	-1	0	0	0	0	0	0	0	0	0	0	0	0	0	0	1	0	0	1	0	0	0	1	1
C:cytosolic small ribosomal subunit	HORVU5Hr1G124380	ribosome-binding factor PSRP1, chloroplastic	0	0	0	0	0	0	0	0	0	0	0	0	0	0	1	0	0	0	0	0	1	0	0	1	1	0	1
C:dehydrodolichyl diphosphate synthase complex	HORVU6Hr1G033160	predicted protein	0	0	0	-1	0	-1	0	0	0	0	0	0	0	0	0	0	0	0	2	0	0	1	0	1	0	2	2
C:Derlin-1 retrotranslocation complex	HORVU3Hr1G087720	RING-H2 finger protein ATL66	0	0	0	1	0	1	1	0	1	1	0	1	0	0	0	0	0	1	2	4	1	3	0	4	2	5	7
C:Derlin-1 retrotranslocation complex	HORVU1Hr1G070640	RING-H2 finger protein ATL66-like	0	0	0	-1	0	-1	0	0	-1	0	0	0	0	0	0	0	0	-1	2	1	1	1	0	3	1	3	4
C:DNA replication factor A complex	HORVU2Hr1G070410	Peptide-N4-(N-acetyl-beta-glucosaminyl)asparagine amidase A	0	0	0	0	0	0	0	0	0	0	0	0	0	0	0	1	0	1	0	0	2	1	0	1	0	2	2
C:endomembrane system	HORVU1Hr1G069170	cation/H(+) antiporter 15-like	0	0	0	1	0	1	0	0	0	1	0	1	0	0	0	0	0	0	2	2	0	2	0	2	0	4	4
C:endomembrane system	HORVU1Hr1G057190	Cation/H(+) antiporter 17	0	0	0	0	0	0	0	0	0	0	0	0	0	0	1	0	0	0	0	0	1	0	0	1	1	0	1
C:endomembrane system	HORVU6Hr1G095330	putative syntaxin-related protein	0	0	0	0	0	0	0	0	0	0	0	-1	0	0	0	0	0	0	0	1	0	0	0	1	0	1	1
C:endoplasmic reticulum	HORVU2Hr1G077710	23.2 kDa heat shock protein-like	0	0	0	0	0	0	0	0	0	0	-1	-1	0	0	0	0	0	0	0	2	0	0	1	1	0	2	2
C:endoplasmic reticulum	HORVU3Hr1G091230	bidirectional sugar transporter SWEET1a	0	0	0	-1	0	-1	0	0	0	0	0	-1	0	0	0	0	0	0	2	1	0	1	0	2	0	3	3
C:endoplasmic reticulum	HORVU7Hr1G080190	GTP-binding protein SAR1A	0	-1	0	1	0	1	0	0	0	1	0	1	0	0	0	0	0	0	3	2	0	2	1	2	1	4	5
C:endoplasmic reticulum	HORVU5Hr1G055060	IAA-amino acid hydrolase ILR1-like 9	0	0	0	1	0	1	0	0	0	1	0	1	0	0	0	0	0	1	2	2	1	2	0	3	0	5	5
C:endoplasmic reticulum	HORVU4Hr1G065440	predicted protein	0	0	0	0	0	-1	0	0	0	0	0	0	0	0	0	0	0	0	1	0	0	0	0	1	0	1	1
C:endoplasmic reticulum	HORVU7Hr1G051260	predicted protein	0	0	0	1	0	0	0	0	0	0	0	0	0	0	0	0	0	0	1	0	0	1	0	0	0	1	1
C:endoplasmic reticulum	HORVU7Hr1G087900	predicted protein	0	0	0	0	0	1	0	0	0	0	0	0	0	0	0	0	0	0	1	0	0	0	0	1	0	1	1
C:endoplasmic reticulum	HORVU7Hr1G101310	predicted protein	0	0	0	1	0	1	0	0	0	1	0	1	0	0	0	1	0	1	2	2	2	3	0	3	0	6	6
C:endoplasmic reticulum	HORVU7Hr1G045630	Protein HVA22	0	0	0	0	0	0	0	0	0	1	0	1	0	0	0	1	0	1	0	2	2	2	0	2	0	4	4
C:endoplasmic reticulum	HORVU3Hr1G064680	protein transport protein Sec61 subunit alpha-like	0	0	-1	0	-1	0	0	0	0	0	0	0	0	0	0	0	0	0	2	0	0	0	1	1	1	1	2
C:endoplasmic reticulum	HORVU3Hr1G030760		0	0	0	0	0	0	0	0	0	0	0	0	0	0	0	0	0	-1	0	0	1	0	0	1	0	1	1
C:endoplasmic reticulum chaperone complex	HORVU7Hr1G098810	heat shock 70 kDa protein BIP5-like	0	0	0	1	0	1	0	0	0	1	0	1	0	0	0	0	0	0	2	2	0	2	0	2	0	4	4
C:endoplasmic reticulum exit site	HORVU7Hr1G080190	GTP-binding protein SAR1A	0	-1	0	1	0	1	0	0	0	1	0	1	0	0	0	0	0	0	3	2	0	2	1	2	1	4	5
C:endoplasmic reticulum lumen	HORVU7Hr1G098810	heat shock 70 kDa protein BIP5-like	0	0	0	1	0	1	0	0	0	1	0	1	0	0	0	0	0	0	2	2	0	2	0	2	0	4	4
C:endoplasmic reticulum membrane	HORVU3Hr1G091230	bidirectional sugar transporter SWEET1a	0	0	0	-1	0	-1	0	0	0	0	0	-1	0	0	0	0	0	0	2	1	0	1	0	2	0	3	3
C:endoplasmic reticulum membrane	HORVU7Hr1G000980	methylsterol monooxygenase 1-1-like	0	0	0	-1	0	-1	0	0	0	0	0	0	0	0	0	0	0	0	2	0	0	1	0	1	0	2	2
C:endoplasmic reticulum membrane	HORVU4Hr1G018150	predicted protein	0	0	0	0	0	0	0	0	0	0	0	0	0	0	1	0	0	0	0	0	1	0	0	1	1	0	1
C:endoplasmic reticulum membrane	HORVU7Hr1G051260	predicted protein	0	0	0	1	0	0	0	0	0	0	0	0	0	0	0	0	0	0	1	0	0	1	0	0	0	1	1
C:endoplasmic reticulum membrane	HORVU7Hr1G087900	predicted protein	0	0	0	0	0	1	0	0	0	0	0	0	0	0	0	0	0	0	1	0	0	0	0	1	0	1	1
C:endoplasmic reticulum membrane	HORVU3Hr1G064680	protein transport protein Sec61 subunit alpha-like	0	0	-1	0	-1	0	0	0	0	0	0	0	0	0	0	0	0	0	2	0	0	0	1	1	1	1	2
C:endoplasmic reticulum membrane	HORVU3Hr1G030760		0	0	0	0	0	0	0	0	0	0	0	0	0	0	0	0	0	-1	0	0	1	0	0	1	0	1	1
C:endosome	HORVU2Hr1G104030	LRR receptor-like serine/threonine-protein kinase FLS2	0	0	0	-1	0	-1	0	0	0	0	0	0	0	0	0	0	0	0	2	0	0	1	0	1	0	2	2
C:endosome	HORVU5Hr1G072440	predicted protein	0	0	0	-1	0	0	0	0	0	0	0	0	0	0	0	0	0	0	1	0	0	1	0	0	0	1	1
C:endosome membrane	HORVU3Hr1G082080	1-phosphatidylinositol-3-phosphate 5-kinase FAB1B-like isoform X1	0	0	0	1	0	1	0	0	0	1	0	1	0	0	0	0	0	0	2	2	0	2	0	2	0	4	4
C:extracellular matrix	HORVU1Hr1G056270	metalloendoproteinase 1-MMP-like	0	0	0	-1	0	-1	0	0	0	0	0	0	0	0	0	0	0	0	2	0	0	1	0	1	0	2	2
C:extracellular region	HORVU0Hr1G000780	2019486Awali6 gene	0	0	0	1	0	1	1	0	0	1	0	0	0	0	0	0	0	0	2	2	0	3	0	1	1	3	4
C:extracellular region	HORVU0Hr1G000840	2019486Awali6 gene	0	0	0	1	0	0	0	0	0	0	0	0	0	0	0	0	0	0	1	0	0	1	0	0	0	1	1
C:extracellular region	HORVU1Hr1G065670	2019486Awali6 gene	0	0	0	1	0	0	0	0	0	0	0	0	0	0	0	0	0	0	1	0	0	1	0	0	0	1	1
C:extracellular region	HORVU3Hr1G059480	acidic endochitinase-like	0	0	0	0	0	0	0	1	0	0	-1	0	0	0	0	0	0	0	0	2	0	0	2	0	1	1	2
C:extracellular region	HORVU2Hr1G028430	aleurone ribonuclease	0	0	0	1	0	1	0	0	0	1	0	1	0	0	0	0	0	0	2	2	0	2	0	2	0	4	4
C:extracellular region	HORVU7Hr1G091250	alpha amylase	0	0	0	1	0	1	1	0	1	1	0	1	0	0	0	1	0	1	2	4	2	4	0	4	2	6	8
C:extracellular region	HORVU3Hr1G075210	alpha-expansin EXPA2	0	0	0	-1	0	-1	0	0	0	0	0	0	0	0	0	0	0	0	2	0	0	1	0	1	0	2	2
C:extracellular region	HORVU3Hr1G081180	alpha-expansin EXPA2	0	0	0	-1	0	-1	0	0	0	0	0	0	0	0	0	0	0	0	2	0	0	1	0	1	0	2	2
C:extracellular region	HORVU3Hr1G081230	alpha-expansin EXPA2	0	0	-1	-1	0	-1	-1	0	-1	0	0	0	0	0	0	0	0	0	3	2	0	2	0	3	3	2	5
C:extracellular region	HORVU0Hr1G000760	ase inhibitor-related protein	0	0	0	1	0	0	0	0	0	1	0	1	0	0	0	0	0	0	1	2	0	2	0	1	0	3	3
C:extracellular region	HORVU0Hr1G000850	ase inhibitor-related protein	0	0	0	1	0	0	0	0	0	1	0	0	0	0	0	0	0	0	1	1	0	2	0	0	0	2	2
C:extracellular region	HORVU1Hr1G065660	ase inhibitor-related protein	0	0	0	1	0	1	1	0	0	1	0	1	0	0	0	0	0	0	2	3	0	3	0	2	1	4	5
C:extracellular region	HORVU4Hr1G088110	Aspartic proteinase nepenthesin-1	0	0	0	0	0	-1	0	0	0	0	0	-1	0	0	0	0	0	0	1	1	0	0	0	2	0	2	2
C:extracellular region	HORVU4Hr1G088160	Aspartic proteinase nepenthesin-1	0	0	0	0	0	-1	0	0	0	0	0	-1	0	0	0	0	0	0	1	1	0	0	0	2	0	2	2
C:extracellular region	HORVU1Hr1G054200	Beta-expansin 5	0	0	-1	-1	0	-1	0	0	-1	0	0	-1	0	0	0	0	0	0	3	2	0	1	0	4	2	3	5
C:extracellular region	HORVU4Hr1G088080	beta-expansin EXPB6	0	0	0	-1	0	-1	0	0	-1	0	0	-1	0	0	0	0	0	0	2	2	0	1	0	3	1	3	4
C:extracellular region	HORVU3Hr1G003980	Bowman-Birk type trypsin inhibitor	0	0	0	1	0	1	1	0	0	1	0	0	0	0	0	0	0	0	2	2	0	3	0	1	1	3	4
C:extracellular region	HORVU3Hr1G004140	Bowman-Birk type trypsin inhibitor	0	0	0	1	0	1	1	0	1	1	0	1	0	0	0	1	0	1	2	4	2	4	0	4	2	6	8
C:extracellular region	HORVU4Hr1G016600	dirigent protein 1-like	0	0	0	0	0	-1	0	0	0	0	0	0	0	0	0	0	0	0	1	0	0	0	0	1	0	1	1
C:extracellular region	HORVU7Hr1G091800	germin F	0	0	0	1	0	0	0	0	0	1	0	1	0	0	0	0	0	0	1	2	0	2	0	1	0	3	3
C:extracellular region	HORVU7Hr1G036720	germin-like protein 2a	0	0	0	-1	0	-1	0	0	-1	-1	0	-1	0	0	0	-1	0	-1	2	3	2	3	0	4	1	6	7
C:extracellular region	HORVU4Hr1G090130	germin-like protein 8-11	0	0	0	-1	0	-1	0	0	0	0	0	0	0	0	0	0	0	0	2	0	0	1	0	1	0	2	2
C:extracellular region	HORVU4Hr1G086890	group 3 grass pollen allergen	0	0	0	0	0	-1	0	0	0	0	0	0	0	0	0	0	0	0	1	0	0	0	0	1	0	1	1
C:extracellular region	HORVU0Hr1G027030	limit dextrinase inhibitor	0	0	0	1	0	1	1	0	1	1	0	1	0	0	0	0	0	1	2	4	1	3	0	4	2	5	7
C:extracellular region	HORVU1Hr1G093660	---NA---	0	0	0	-1	0	-1	0	0	0	0	0	0	0	0	0	0	0	0	2	0	0	1	0	1	0	2	2
C:extracellular region	HORVU3Hr1G055870	neutral ceramidase	0	0	0	0	0	1	0	0	1	0	0	0	0	0	0	0	0	0	1	1	0	0	0	2	1	1	2
C:extracellular region	HORVU7Hr1G122120	pathogenesis-related protein	0	0	0	-1	0	-1	0	0	-1	0	0	-1	0	0	0	0	0	0	2	2	0	1	0	3	1	3	4
C:extracellular region	HORVU5Hr1G106010	pathogenesis-related protein 1-16	0	0	0	0	0	0	0	0	0	0	0	-1	0	0	0	0	0	0	0	1	0	0	0	1	0	1	1
C:extracellular region	HORVU2Hr1G090330	pectin acetylesterase 3-like	0	0	0	0	0	0	0	0	0	1	0	1	0	0	0	0	0	0	0	2	0	1	0	1	0	2	2
C:extracellular region	HORVU5Hr1G098920	pectin acetylesterase 9-like isoform X3	0	0	0	-1	0	-1	0	0	0	0	0	0	0	0	0	0	0	0	2	0	0	1	0	1	0	2	2
C:extracellular region	HORVU3Hr1G062570	pepsin A	0	0	0	-1	0	0	0	0	0	0	0	0	0	0	0	0	0	0	1	0	0	1	0	0	0	1	1
C:extracellular region	HORVU0Hr1G006290	Peroxidase 25	0	0	0	-1	0	-1	0	0	0	0	0	0	0	0	0	0	0	0	2	0	0	1	0	1	0	2	2
C:extracellular region	HORVU3Hr1G024510	Peroxidase 25	0	0	0	0	0	-1	0	0	0	0	0	0	0	0	0	0	0	0	1	0	0	0	0	1	0	1	1
C:extracellular region	HORVU1Hr1G020690	Peroxidase 54	0	0	0	-1	-1	-1	0	0	0	0	0	0	0	0	0	0	0	0	3	0	0	1	1	1	0	3	3
C:extracellular region	HORVU6Hr1G009500	peroxidase 70-like	0	0	-1	-1	0	-1	-1	0	0	-1	0	-1	0	0	0	0	0	0	3	3	0	3	0	3	2	4	6
C:extracellular region	HORVU7Hr1G098110	peroxidase A2-like	0	0	0	-1	0	-1	0	0	0	0	0	0	0	0	0	0	0	0	2	0	0	1	0	1	0	2	2
C:extracellular region	HORVU1Hr1G067840	polygalacturonase At1g48100-like	0	0	0	-1	0	-1	0	0	0	0	0	0	0	0	0	-1	0	-1	2	0	2	2	0	2	0	4	4
C:extracellular region	HORVU0Hr1G018320	predicted protein	0	0	0	-1	0	0	0	0	0	0	0	0	0	0	0	-1	0	0	1	0	1	2	0	0	0	2	2
C:extracellular region	HORVU0Hr1G038040	predicted protein	-1	0	-1	0	0	0	0	0	0	0	0	0	0	0	0	0	0	0	2	0	0	1	0	1	2	0	2
C:extracellular region	HORVU1Hr1G069830	predicted protein	0	0	-1	0	0	0	-1	0	-1	0	0	0	0	0	0	0	0	0	1	2	0	1	0	2	3	0	3
C:extracellular region	HORVU2Hr1G043890	predicted protein	0	0	0	0	0	0	0	0	0	0	0	0	0	0	0	1	0	1	0	0	2	1	0	1	0	2	2
C:extracellular region	HORVU2Hr1G124930	predicted protein	0	0	0	-1	0	-1	0	0	0	0	0	-1	0	0	0	0	0	0	2	1	0	1	0	2	0	3	3
C:extracellular region	HORVU3Hr1G038290	predicted protein	-1	0	-1	-1	0	-1	0	0	0	0	0	0	0	0	0	0	0	0	4	0	0	2	0	2	2	2	4
C:extracellular region	HORVU3Hr1G064200	predicted protein	0	0	0	0	0	0	0	0	0	1	0	0	0	0	0	0	0	0	0	1	0	1	0	0	0	1	1
C:extracellular region	HORVU3Hr1G074960	predicted protein	0	0	0	1	0	1	0	0	0	0	0	0	0	0	0	0	0	0	2	0	0	1	0	1	0	2	2
C:extracellular region	HORVU3Hr1G084220	predicted protein	0	0	0	-1	0	-1	0	0	0	0	0	0	0	0	0	0	0	0	2	0	0	1	0	1	0	2	2
C:extracellular region	HORVU3Hr1G084250	predicted protein	0	0	0	-1	0	-1	0	0	0	0	0	0	0	0	0	0	0	0	2	0	0	1	0	1	0	2	2
C:extracellular region	HORVU3Hr1G116490	predicted protein	0	0	0	-1	0	-1	0	0	0	0	0	0	0	0	0	0	0	0	2	0	0	1	0	1	0	2	2
C:extracellular region	HORVU4Hr1G014780	predicted protein	0	0	0	1	0	1	0	0	0	1	0	1	0	0	0	0	0	0	2	2	0	2	0	2	0	4	4
C:extracellular region	HORVU4Hr1G014790	predicted protein	0	0	0	1	0	1	1	0	0	1	0	1	0	0	0	0	0	0	2	3	0	3	0	2	1	4	5
C:extracellular region	HORVU4Hr1G090780	predicted protein	0	0	0	0	0	0	0	0	-1	0	0	0	0	0	0	0	0	0	0	1	0	0	0	1	1	0	1
C:extracellular region	HORVU5Hr1G097270	predicted protein	0	0	0	-1	0	-1	0	0	0	0	0	0	0	0	0	0	0	0	2	0	0	1	0	1	0	2	2
C:extracellular region	HORVU5Hr1G112160	predicted protein	0	0	0	1	0	1	0	0	0	1	0	1	0	0	0	0	0	0	2	2	0	2	0	2	0	4	4
C:extracellular region	HORVU5Hr1G114230	predicted protein	0	0	0	1	0	1	0	0	0	1	0	0	0	0	0	0	0	0	2	1	0	2	0	1	0	3	3
C:extracellular region	HORVU6Hr1G000680	predicted protein	-1	0	-1	0	0	0	0	0	0	0	0	0	0	0	0	0	0	0	2	0	0	1	0	1	2	0	2
C:extracellular region	HORVU6Hr1G009360	predicted protein	0	0	0	-1	0	-1	0	0	-1	0	0	-1	0	0	0	0	0	0	2	2	0	1	0	3	1	3	4
C:extracellular region	HORVU6Hr1G067470	predicted protein	-1	0	-1	0	0	0	0	0	0	0	0	0	0	0	0	0	0	0	2	0	0	1	0	1	2	0	2
C:extracellular region	HORVU7Hr1G002300	predicted protein	0	0	0	-1	0	-1	0	0	0	-1	0	-1	0	0	0	-1	0	-1	2	2	2	3	0	3	0	6	6
C:extracellular region	HORVU7Hr1G089480	predicted protein	0	0	0	-1	0	-1	0	0	-1	0	0	-1	0	0	0	0	0	0	2	2	0	1	0	3	1	3	4
C:extracellular region	HORVU7Hr1G098260	predicted protein	-1	0	-1	-1	0	-1	0	0	-1	0	0	0	0	0	0	0	0	0	4	1	0	2	0	3	3	2	5
C:extracellular region	HORVU1Hr1G085500	protein ASPARTIC PROTEASE IN GUARD CELL 1-like	0	0	0	1	0	1	1	0	1	1	0	1	0	0	0	1	0	1	2	4	2	4	0	4	2	6	8
C:extracellular region	HORVU6Hr1G075380	putative laccase-9	0	0	0	1	0	1	0	0	0	1	0	1	0	0	0	0	0	0	2	2	0	2	0	2	0	4	4
C:extracellular region	HORVU1Hr1G065150	putative protease inhibitor	0	0	0	1	0	1	0	0	1	1	0	1	0	0	0	0	0	0	2	3	0	2	0	3	1	4	5
C:extracellular region	HORVU2Hr1G101160	putative xyloglucan endotransglucosylase/hydrolase protein 16	0	0	0	1	0	1	1	0	1	1	0	1	0	0	0	0	0	1	2	4	1	3	0	4	2	5	7
C:extracellular region	HORVU0Hr1G022110	putative xyloglucan endotransglucosylase/hydrolase protein 23	0	0	-1	0	0	0	0	0	0	0	0	0	0	0	0	0	0	0	1	0	0	0	0	1	1	0	1
C:extracellular region	HORVU7Hr1G098320	putative xyloglucan endotransglucosylase/hydrolase protein 23	0	0	-1	0	0	0	0	0	0	0	0	0	0	0	0	0	0	0	1	0	0	0	0	1	1	0	1
C:extracellular region	HORVU1Hr1G093560	RNase S-like protein	0	0	0	0	0	-1	0	0	0	0	0	0	0	0	0	0	0	0	1	0	0	0	0	1	0	1	1
C:extracellular region	HORVU1Hr1G093670	RNase S-like protein	0	0	0	-1	1	-1	0	0	0	0	0	0	0	0	0	0	0	0	3	0	0	1	1	1	0	3	3
C:extracellular region	HORVU1Hr1G093780	RNase S-like protein	0	0	0	-1	0	-1	0	0	0	0	0	0	0	0	0	0	0	0	2	0	0	1	0	1	0	2	2
C:extracellular region	HORVU1Hr1G093570	RNase S-like protein precursor	0	0	0	0	0	0	0	0	0	0	1	0	0	1	0	0	0	0	0	1	1	0	2	0	1	1	2
C:extracellular region	HORVU1Hr1G093620	RNase S-like protein precursor	0	0	0	0	0	0	0	0	0	0	1	0	0	1	0	0	0	0	0	1	1	0	2	0	1	1	2
C:extracellular region	HORVU2Hr1G024280	root peroxidase	0	0	-1	-1	0	-1	0	0	0	0	0	-1	0	0	0	0	0	0	3	1	0	1	0	3	1	3	4
C:extracellular region	HORVU2Hr1G062880	S-like RNase	0	0	0	1	0	1	0	0	0	1	0	1	0	0	0	0	0	0	2	2	0	2	0	2	0	4	4
C:extracellular region	HORVU1Hr1G021650	thaumatin-like protein	0	0	0	1	0	0	0	0	0	1	0	1	0	0	0	0	0	0	1	2	0	2	0	1	0	3	3
C:extracellular region	HORVU4Hr1G063730	thaumatin-like protein 1b	0	0	0	-1	0	-1	0	0	0	-1	0	-1	0	0	0	0	0	0	2	2	0	2	0	2	0	4	4
C:extracellular region	HORVU5Hr1G005180	thaumatin-like protein TLP5	0	0	0	1	0	0	0	0	0	1	0	0	0	0	0	0	0	0	1	1	0	2	0	0	0	2	2
C:extracellular region	HORVU6Hr1G000830	thionin [Hordeum vulgare=barley, ssp. vulgare, leaf, cv. Carina, Peptide, 137 aa]	-1	0	-1	0	0	0	0	0	0	0	0	0	0	1	0	0	0	0	2	0	1	1	1	1	3	0	3
C:extracellular region	HORVU7Hr1G098280	xyloglucan endotransglycosylase (XET)	0	0	0	-1	0	-1	0	0	0	0	0	0	0	0	0	0	0	0	2	0	0	1	0	1	0	2	2
C:extracellular region	HORVU7Hr1G098440	xyloglucan endotransglycosylase (XET)	-1	0	-1	0	0	0	0	0	0	0	0	0	0	0	0	0	0	0	2	0	0	1	0	1	2	0	2
C:extracellular region	HORVU3Hr1G016800	Xyloglucan endotransglycosylase/hydrolase protein 8	0	0	0	0	0	0	0	0	0	1	0	0	0	0	0	0	0	0	0	1	0	1	0	0	0	1	1
C:extracellular region	HORVU4Hr1G090820	xyloglucan xyloglucosyl transferase	0	0	0	-1	0	0	0	0	0	0	0	0	0	0	0	0	0	0	1	0	0	1	0	0	0	1	1
C:extracellular region	HORVU7Hr1G098370	xyloglucan xyloglucosyl transferase	-1	0	-1	0	0	0	0	0	0	0	0	0	0	0	0	-1	0	-1	2	0	2	2	0	2	2	2	4
C:extracellular space	HORVU7Hr1G091250	alpha amylase	0	0	0	1	0	1	1	0	1	1	0	1	0	0	0	1	0	1	2	4	2	4	0	4	2	6	8
C:extracellular space	HORVU3Hr1G053900	Fruit bromelain	0	0	0	0	0	0	0	0	0	0	0	0	0	0	0	-1	0	0	0	0	1	1	0	0	0	1	1
C:extracellular space	HORVU1Hr1G075530	low-temperature-induced cysteine proteinase	0	0	0	1	0	1	0	0	1	1	0	1	0	0	0	1	0	1	2	3	2	3	0	4	1	6	7
C:extracellular space	HORVU3Hr1G088080	papain-like cysteine proteinase	0	0	0	1	0	1	1	0	1	1	0	1	0	0	0	1	0	1	2	4	2	4	0	4	2	6	8
C:extracellular space	HORVU3Hr1G088270	papain-like cysteine proteinase	0	0	0	1	0	1	1	0	1	1	0	1	0	0	0	1	0	1	2	4	2	4	0	4	2	6	8
C:extracellular space	HORVU7Hr1G119930	papain-like cysteine proteinase	0	0	0	-1	0	-1	0	0	0	0	0	0	0	0	0	0	0	0	2	0	0	1	0	1	0	2	2
C:extracellular space	HORVU7Hr1G120060	papain-like cysteine proteinase	0	0	0	-1	0	-1	0	0	0	0	0	0	0	0	0	0	0	0	2	0	0	1	0	1	0	2	2
C:extracellular space	HORVU5Hr1G106010	pathogenesis-related protein 1-16	0	0	0	0	0	0	0	0	0	0	0	-1	0	0	0	0	0	0	0	1	0	0	0	1	0	1	1
C:extrinsic component of membrane	HORVU2Hr1G060880	Oxygen-evolving enhancer protein 2, chloroplastic	0	0	0	-1	0	-1	0	0	0	0	0	0	0	0	0	0	0	0	2	0	0	1	0	1	0	2	2
C:extrinsic component of membrane	HORVU6Hr1G051650	photosynthetic NDH subunit of lumenal location 2, chloroplastic-like	0	0	0	-1	0	-1	0	0	0	0	0	0	0	0	0	0	0	0	2	0	0	1	0	1	0	2	2
C:extrinsic component of membrane	HORVU0Hr1G003270	predicted protein	0	0	0	-1	0	-1	0	0	0	0	0	0	0	0	0	0	0	0	2	0	0	1	0	1	0	2	2
C:extrinsic component of membrane	HORVU2Hr1G043960	predicted protein	0	0	0	-1	0	-1	0	0	0	0	0	0	0	0	0	0	0	0	2	0	0	1	0	1	0	2	2
C:extrinsic component of membrane	HORVU2Hr1G090070	predicted protein	0	0	0	1	0	0	0	0	0	0	0	0	0	0	0	0	0	0	1	0	0	1	0	0	0	1	1
C:extrinsic component of membrane	HORVU2Hr1G076010	PsbP domain-containing protein 2, chloroplastic	0	0	0	-1	0	0	0	0	0	0	0	0	0	0	0	0	0	0	1	0	0	1	0	0	0	1	1
C:formate dehydrogenase complex	HORVU7Hr1G047700	predicted protein	0	0	0	1	0	1	0	0	0	1	0	1	0	0	0	0	0	0	2	2	0	2	0	2	0	4	4
C:glycerol-3-phosphate dehydrogenase complex	HORVU1Hr1G067480	putative glycerol-3-phosphate dehydrogenase	0	0	0	1	0	1	0	0	0	1	0	0	0	0	0	0	0	0	2	1	0	2	0	1	0	3	3
C:glycine cleavage complex	HORVU6Hr1G076880	Glycine cleavage system H protein, mitochondrial	0	0	0	-1	0	-1	0	0	0	0	0	0	0	0	0	0	0	0	2	0	0	1	0	1	0	2	2
C:glyoxysome	HORVU2Hr1G045340	isocitrate lyase	0	0	0	1	0	1	0	0	0	1	0	1	0	0	0	0	0	0	2	2	0	2	0	2	0	4	4
C:Golgi apparatus	HORVU6Hr1G059800	Beta-1,3-galactosyltransferase 15	0	0	0	-1	0	-1	0	0	-1	0	0	-1	0	0	0	-1	0	-1	2	2	2	2	0	4	1	5	6
C:Golgi apparatus	HORVU0Hr1G013020	beta-1,3-galactosyltransferase 6-like	0	0	0	-1	0	-1	0	0	0	0	0	0	0	0	0	0	0	0	2	0	0	1	0	1	0	2	2
C:Golgi apparatus	HORVU5Hr1G059100	beta-1,3-galactosyltransferase 6-like	0	0	0	-1	0	-1	0	0	0	0	0	0	0	0	0	0	0	0	2	0	0	1	0	1	0	2	2
C:Golgi apparatus	HORVU5Hr1G064230	cellulose synthase 8	0	0	0	-1	0	0	0	0	0	0	0	0	0	0	0	0	0	0	1	0	0	1	0	0	0	1	1
C:Golgi apparatus	HORVU2Hr1G042370	cellulose synthase-like CslF10	0	0	0	0	0	0	0	0	-1	0	0	0	0	0	0	0	0	0	0	1	0	0	0	1	1	0	1
C:Golgi apparatus	HORVU6Hr1G078500	Galactoside 2-alpha-L-fucosyltransferase	0	0	0	-1	0	-1	0	0	0	0	0	0	0	0	0	0	0	0	2	0	0	1	0	1	0	2	2
C:Golgi apparatus	HORVU7Hr1G080190	GTP-binding protein SAR1A	0	-1	0	1	0	1	0	0	0	1	0	1	0	0	0	0	0	0	3	2	0	2	1	2	1	4	5
C:Golgi apparatus	HORVU1Hr1G025390	phosphoenolpyruvate/phosphate translocator 3, chloroplastic-like	0	0	0	-1	0	0	0	0	0	0	0	0	0	0	0	0	0	0	1	0	0	1	0	0	0	1	1
C:Golgi apparatus	HORVU1Hr1G091060	predicted protein	0	0	0	-1	0	-1	0	0	0	0	0	0	0	0	0	0	0	0	2	0	0	1	0	1	0	2	2
C:Golgi apparatus	HORVU3Hr1G071770	predicted protein	0	0	0	-1	0	0	0	0	0	0	0	0	0	0	0	0	0	0	1	0	0	1	0	0	0	1	1
C:Golgi apparatus	HORVU7Hr1G045630	Protein HVA22	0	0	0	0	0	0	0	0	0	1	0	1	0	0	0	1	0	1	0	2	2	2	0	2	0	4	4
C:Golgi apparatus	HORVU1Hr1G059380	protein trichome birefringence-like 33	0	0	0	0	0	0	0	0	1	0	0	0	0	0	0	0	0	0	0	1	0	0	0	1	1	0	1
C:Golgi apparatus	HORVU5Hr1G047630	protein trichome birefringence-like 34	0	0	0	-1	0	-1	0	0	0	0	0	0	0	0	0	0	0	0	2	0	0	1	0	1	0	2	2
C:Golgi apparatus	HORVU3Hr1G027970	protein trichome birefringence-like 38	0	0	0	0	0	0	0	0	0	0	0	1	0	0	0	0	0	0	0	1	0	0	0	1	0	1	1
C:Golgi apparatus	HORVU7Hr1G084270	putative cellulose synthase A catalytic subunit 11 [UDP-forming]	0	0	1	1	0	1	1	0	1	1	0	1	0	0	0	0	0	1	3	4	1	3	0	5	3	5	8
C:Golgi membrane	HORVU6Hr1G059800	Beta-1,3-galactosyltransferase 15	0	0	0	-1	0	-1	0	0	-1	0	0	-1	0	0	0	-1	0	-1	2	2	2	2	0	4	1	5	6
C:Golgi membrane	HORVU0Hr1G013020	beta-1,3-galactosyltransferase 6-like	0	0	0	-1	0	-1	0	0	0	0	0	0	0	0	0	0	0	0	2	0	0	1	0	1	0	2	2
C:Golgi membrane	HORVU5Hr1G059100	beta-1,3-galactosyltransferase 6-like	0	0	0	-1	0	-1	0	0	0	0	0	0	0	0	0	0	0	0	2	0	0	1	0	1	0	2	2
C:Hrd1p ubiquitin ligase complex	HORVU3Hr1G087720	RING-H2 finger protein ATL66	0	0	0	1	0	1	1	0	1	1	0	1	0	0	0	0	0	1	2	4	1	3	0	4	2	5	7
C:Hrd1p ubiquitin ligase complex	HORVU1Hr1G070640	RING-H2 finger protein ATL66-like	0	0	0	-1	0	-1	0	0	-1	0	0	0	0	0	0	0	0	-1	2	1	1	1	0	3	1	3	4
C:integral component of chloroplast outer membrane	HORVU5Hr1G010330	outer envelope pore protein 16-2, chloroplastic-like	1	0	0	1	0	1	1	0	1	1	0	1	0	0	0	1	0	1	3	4	2	5	0	4	3	6	9
C:integral component of chloroplast outer membrane	HORVU4Hr1G054110	predicted protein	1	0	0	1	0	1	1	0	1	1	0	1	0	0	0	1	0	1	3	4	2	5	0	4	3	6	9
C:integral component of endoplasmic reticulum membrane	HORVU4Hr1G085820	Adenosine 3'-phospho 5'-phosphosulfate transporter 2	0	0	0	0	0	0	0	0	0	1	0	0	0	0	0	0	0	0	0	1	0	1	0	0	0	1	1
C:integral component of Golgi membrane	HORVU4Hr1G085820	Adenosine 3'-phospho 5'-phosphosulfate transporter 2	0	0	0	0	0	0	0	0	0	1	0	0	0	0	0	0	0	0	0	1	0	1	0	0	0	1	1
C:integral component of membrane	HORVU7Hr1G082830	1,4-alpha-glucan-branching enzyme 3, chloroplastic/amyloplastic	0	0	1	0	0	0	0	1	1	0	0	0	0	0	0	0	1	0	1	2	1	0	2	2	3	1	4
C:integral component of membrane	HORVU4Hr1G002050	37 kDa inner envelope membrane protein, chloroplastic	0	0	0	-1	0	-1	0	0	0	-1	0	0	0	0	0	0	0	0	2	1	0	2	0	1	0	3	3
C:integral component of membrane	HORVU4Hr1G072310	3-hydroxybenzoate 6-hydroxylase 1	0	0	0	-1	0	0	0	0	0	0	0	0	0	0	0	0	0	0	1	0	0	1	0	0	0	1	1
C:integral component of membrane	HORVU6Hr1G004830	3-ketoacyl-CoA synthase 5	0	0	0	-1	0	-1	0	0	0	-1	0	-1	0	0	0	0	0	0	2	2	0	2	0	2	0	4	4
C:integral component of membrane	HORVU7Hr1G006910	3-ketoacyl-CoA synthase 5	0	0	0	-1	0	-1	-1	0	-1	-1	0	0	0	0	0	0	0	0	2	3	0	3	0	2	2	3	5
C:integral component of membrane	HORVU0Hr1G009060	4,5:9,10-diseco-3-hydroxy-5,9,17-trioxoandrosta-1(10),2-diene-4-oate hydrolase-like	0	0	0	1	0	1	0	0	0	1	0	1	0	0	0	0	0	0	2	2	0	2	0	2	0	4	4
C:integral component of membrane	HORVU3Hr1G115420	4-hydroxyphenylacetaldehyde oxime monooxygenase	0	0	0	0	0	1	0	0	0	1	0	1	0	0	0	0	0	0	1	2	0	1	0	2	0	3	3
C:integral component of membrane	HORVU6Hr1G067170	ABC transporter B family member 2	0	0	0	1	0	1	0	0	0	1	0	1	0	0	0	0	0	0	2	2	0	2	0	2	0	4	4
C:integral component of membrane	HORVU6Hr1G067200	ABC transporter B family member 2-like	0	0	0	1	0	1	0	0	0	1	0	1	0	0	0	0	0	0	2	2	0	2	0	2	0	4	4
C:integral component of membrane	HORVU7Hr1G025230	ABC transporter C family member 10-like	0	0	0	0	0	0	0	0	0	0	0	0	0	0	0	0	0	-1	0	0	1	0	0	1	0	1	1
C:integral component of membrane	HORVU3Hr1G112150	ABC transporter C family member 4-like	0	0	0	-1	0	-1	0	0	0	-1	0	0	0	0	0	0	0	0	2	1	0	2	0	1	0	3	3
C:integral component of membrane	HORVU3Hr1G066220	ABC transporter G family member 17-like	0	0	0	-1	0	-1	0	0	0	-1	0	0	0	0	0	-1	0	-1	2	1	2	3	0	2	0	5	5
C:integral component of membrane	HORVU5Hr1G060690	ABC transporter G family member 19	0	0	0	0	-1	0	0	0	0	0	0	0	0	0	0	0	0	0	1	0	0	0	1	0	0	1	1
C:integral component of membrane	HORVU6Hr1G091510	ABC transporter G family member 28	0	0	0	0	0	1	0	0	0	0	0	0	0	0	0	0	0	0	1	0	0	0	0	1	0	1	1
C:integral component of membrane	HORVU5Hr1G125010	ABC transporter G family member 3	0	0	0	0	0	0	0	0	0	0	0	0	0	0	0	0	0	-1	0	0	1	0	0	1	0	1	1
C:integral component of membrane	HORVU7Hr1G088600	ABC transporter G family member 42	0	0	0	0	0	-1	0	0	0	0	0	0	0	0	0	0	0	-1	1	0	1	0	0	2	0	2	2
C:integral component of membrane	HORVU5Hr1G095130	AChain A, Beta-D-glucan exohydrolase isoenzyme ExoI	0	0	0	1	0	1	1	0	1	1	0	1	0	0	0	1	0	1	2	4	2	4	0	4	2	6	8
C:integral component of membrane	HORVU4Hr1G085820	Adenosine 3'-phospho 5'-phosphosulfate transporter 2	0	0	0	0	0	0	0	0	0	1	0	0	0	0	0	0	0	0	0	1	0	1	0	0	0	1	1
C:integral component of membrane	HORVU7Hr1G042790	ADP,ATP carrier protein, mitochondrial	0	0	0	1	0	1	1	0	1	1	0	1	0	0	0	1	0	1	2	4	2	4	0	4	2	6	8
C:integral component of membrane	HORVU7Hr1G048330	Alpha-glucan water dikinase, chloroplastic	0	0	0	0	0	0	0	-1	-1	0	0	0	0	0	0	0	0	0	0	2	0	0	1	1	2	0	2
C:integral component of membrane	HORVU2Hr1G101990	Alternative oxidase 1a, mitochondrial	0	0	0	0	0	0	0	0	0	1	0	1	0	0	0	0	0	0	0	2	0	1	0	1	0	2	2
C:integral component of membrane	HORVU4Hr1G043680	amino acid permease	0	0	0	1	0	1	0	0	0	0	0	0	0	0	0	0	0	0	2	0	0	1	0	1	0	2	2
C:integral component of membrane	HORVU7Hr1G088510	amino acid permease 1	0	0	0	0	0	-1	0	0	0	0	0	0	0	0	0	0	0	0	1	0	0	0	0	1	0	1	1
C:integral component of membrane	HORVU7Hr1G038330	amino acid permease 8-like	0	0	0	0	0	0	0	0	0	0	0	0	0	0	0	-1	0	0	0	0	1	1	0	0	0	1	1
C:integral component of membrane	HORVU6Hr1G064740	amino acid transporter ANTL1-like	0	0	0	1	0	1	0	0	0	1	0	1	0	0	0	0	0	0	2	2	0	2	0	2	0	4	4
C:integral component of membrane	HORVU3Hr1G017330	amino-acid permease BAT1 homolog isoform X1	0	0	0	-1	0	-1	0	0	0	0	0	0	0	0	0	-1	0	-1	2	0	2	2	0	2	0	4	4
C:integral component of membrane	HORVU0Hr1G014360	ammonium transporter AMT2.1	0	0	0	-1	0	-1	0	0	0	0	0	-1	0	0	0	0	0	0	2	1	0	1	0	2	0	3	3
C:integral component of membrane	HORVU5Hr1G118590	ammonium transporter AMT2.1	0	0	0	-1	0	-1	0	0	0	0	0	-1	0	0	0	0	0	0	2	1	0	1	0	2	0	3	3
C:integral component of membrane	HORVU5Hr1G009440	ankyrin repeat-containing protein	0	0	0	0	0	0	0	0	0	1	0	1	0	0	0	0	0	1	0	2	1	1	0	2	0	3	3
C:integral component of membrane	HORVU5Hr1G084850	ankyrin repeat-containing protein At2g01680-like	0	0	0	0	0	0	0	0	0	1	0	1	0	0	0	0	0	0	0	2	0	1	0	1	0	2	2
C:integral component of membrane	HORVU4Hr1G058450	ankyrin repeat-containing protein At5g02620	0	0	0	-1	0	-1	0	0	0	-1	0	0	0	0	0	0	0	0	2	1	0	2	0	1	0	3	3
C:integral component of membrane	HORVU7Hr1G096820	ankyrin repeat-containing protein At5g02620-like	0	0	0	0	0	1	0	0	0	1	0	1	0	0	0	0	0	0	1	2	0	1	0	2	0	3	3
C:integral component of membrane	HORVU6Hr1G078510	AP2 domain-containing transcription factor-like	0	0	0	0	0	0	0	0	0	1	0	0	0	0	0	0	0	0	0	1	0	1	0	0	0	1	1
C:integral component of membrane	HORVU2Hr1G073210	apoplastic invertase 1	0	0	0	0	0	0	1	0	0	0	0	0	1	0	0	1	0	0	0	1	2	3	0	0	2	1	3
C:integral component of membrane	HORVU5Hr1G000640	ATPase 2	0	0	0	-1	0	-1	0	0	0	0	0	-1	0	0	0	0	0	0	2	1	0	1	0	2	0	3	3
C:integral component of membrane	HORVU6Hr1G076110	auxin efflux carrier component 1	0	0	0	-1	0	0	0	0	0	0	0	0	0	0	0	0	0	0	1	0	0	1	0	0	0	1	1
C:integral component of membrane	HORVU2Hr1G121200	Auxin-induced protein 5NG4	0	0	0	-1	0	-1	0	0	0	0	0	-1	0	0	0	0	0	0	2	1	0	1	0	2	0	3	3
C:integral component of membrane	HORVU7Hr1G035430	Auxin-induced protein 5NG4	0	0	0	1	0	1	0	0	0	1	0	1	0	0	0	0	0	0	2	2	0	2	0	2	0	4	4
C:integral component of membrane	HORVU1Hr1G017770	auxin-responsive protein IAA4	0	0	0	0	0	-1	0	0	0	0	0	-1	0	0	0	0	0	0	1	1	0	0	0	2	0	2	2
C:integral component of membrane	HORVU3Hr1G052490	Bark storage protein A	0	0	0	0	0	0	0	0	0	0	1	0	0	0	0	0	0	0	0	1	0	0	1	0	0	1	1
C:integral component of membrane	HORVU6Hr1G059800	Beta-1,3-galactosyltransferase 15	0	0	0	-1	0	-1	0	0	-1	0	0	-1	0	0	0	-1	0	-1	2	2	2	2	0	4	1	5	6
C:integral component of membrane	HORVU5Hr1G059100	beta-1,3-galactosyltransferase 6-like	0	0	0	-1	0	-1	0	0	0	0	0	0	0	0	0	0	0	0	2	0	0	1	0	1	0	2	2
C:integral component of membrane	HORVU4Hr1G083400	beta-carotene hydroxylase A2	0	0	0	0	0	0	0	0	0	0	0	0	0	0	0	0	-1	0	0	0	1	0	1	0	0	1	1
C:integral component of membrane	HORVU2Hr1G000280	beta-cyanoalanine synthase	0	0	0	-1	0	-1	0	0	0	0	0	0	0	0	0	0	0	0	2	0	0	1	0	1	0	2	2
C:integral component of membrane	HORVU2Hr1G066200	beta-glucuronosyltransferase GlcAT14A-like	0	0	0	1	0	1	0	0	0	1	0	0	0	0	0	0	0	0	2	1	0	2	0	1	0	3	3
C:integral component of membrane	HORVU5Hr1G094490	BI1-like protein	0	0	1	1	0	1	1	1	1	0	0	0	0	0	0	0	0	0	3	3	0	2	1	3	4	2	6
C:integral component of membrane	HORVU3Hr1G091230	bidirectional sugar transporter SWEET1a	0	0	0	-1	0	-1	0	0	0	0	0	-1	0	0	0	0	0	0	2	1	0	1	0	2	0	3	3
C:integral component of membrane	HORVU3Hr1G023480	boron transporter	0	0	0	0	0	0	0	0	-1	0	0	0	0	0	0	0	0	0	0	1	0	0	0	1	1	0	1
C:integral component of membrane	HORVU3Hr1G023560	boron transporter	0	0	0	0	0	0	0	0	-1	0	0	0	0	0	0	0	0	0	0	1	0	0	0	1	1	0	1
C:integral component of membrane	HORVU4Hr1G081330	boron transporter	0	0	0	0	0	-1	0	0	0	0	0	0	0	0	0	0	0	0	1	0	0	0	0	1	0	1	1
C:integral component of membrane	HORVU1Hr1G025890	Boron transporter-like protein 2	0	0	0	0	0	0	0	0	0	0	0	1	0	0	0	0	0	0	0	1	0	0	0	1	0	1	1
C:integral component of membrane	HORVU0Hr1G008950	branched-chain-amino-acid aminotransferase 3, chloroplastic isoform X2	0	0	0	1	0	1	0	0	1	1	0	1	0	0	0	1	0	1	2	3	2	3	0	4	1	6	7
C:integral component of membrane	HORVU4Hr1G022110	BTB/POZ domain-containing protein At3g56230	0	0	0	-1	0	-1	0	0	0	0	0	0	0	0	0	0	0	0	2	0	0	1	0	1	0	2	2
C:integral component of membrane	HORVU2Hr1G082480	C2 and GRAM domain-containing protein	0	0	0	1	0	0	0	0	0	0	0	0	0	0	0	0	0	0	1	0	0	1	0	0	0	1	1
C:integral component of membrane	HORVU6Hr1G085120	C2 and GRAM domain-containing protein	0	0	0	-1	0	-1	0	0	0	0	0	0	0	0	0	0	0	-1	2	0	1	1	0	2	0	3	3
C:integral component of membrane	HORVU4Hr1G004540	calcium-dependent protein kinase	0	0	0	-1	0	-1	0	0	0	0	0	0	0	0	0	0	0	0	2	0	0	1	0	1	0	2	2
C:integral component of membrane	HORVU5Hr1G075050	Calcium-transporting ATPase 9, plasma membrane-type	0	-1	0	-1	0	0	0	0	0	0	0	0	0	0	0	0	0	0	2	0	0	1	1	0	1	1	2
C:integral component of membrane	HORVU7Hr1G031650	carbohydrate transporter/ sugar porter	0	0	0	1	0	0	0	0	0	0	0	0	0	0	0	0	0	0	1	0	0	1	0	0	0	1	1
C:integral component of membrane	HORVU1Hr1G062380	CASP-like protein 1D1	0	0	0	1	0	1	0	0	0	0	0	0	0	0	0	0	0	0	2	0	0	1	0	1	0	2	2
C:integral component of membrane	HORVU1Hr1G084620	CASP-like protein 1U2	0	0	0	-1	0	-1	0	0	0	0	0	-1	0	0	0	0	0	0	2	1	0	1	0	2	0	3	3
C:integral component of membrane	HORVU1Hr1G084750	CASP-like protein 1U2	0	0	0	-1	0	-1	0	0	0	0	0	-1	0	0	0	0	0	0	2	1	0	1	0	2	0	3	3
C:integral component of membrane	HORVU1Hr1G069170	cation/H(+) antiporter 15-like	0	0	0	1	0	1	0	0	0	1	0	1	0	0	0	0	0	0	2	2	0	2	0	2	0	4	4
C:integral component of membrane	HORVU1Hr1G057190	Cation/H(+) antiporter 17	0	0	0	0	0	0	0	0	0	0	0	0	0	0	1	0	0	0	0	0	1	0	0	1	1	0	1
C:integral component of membrane	HORVU4Hr1G002020	cationic amino acid transporter 3, mitochondrial	0	0	0	0	0	-1	0	0	0	0	0	0	0	0	0	0	0	0	1	0	0	0	0	1	0	1	1
C:integral component of membrane	HORVU3Hr1G028860	cationic amino acid transporter 5	0	0	0	-1	0	-1	0	0	0	0	0	0	0	0	0	0	0	0	2	0	0	1	0	1	0	2	2
C:integral component of membrane	HORVU2Hr1G099530	cationic amino acid transporter 8, vacuolar	0	0	0	-1	0	-1	0	0	0	0	0	0	0	0	0	0	0	0	2	0	0	1	0	1	0	2	2
C:integral component of membrane	HORVU7Hr1G101240	Cell division cycle 5-like protein	0	0	0	0	0	0	0	0	0	1	0	0	0	0	0	0	0	0	0	1	0	1	0	0	0	1	1
C:integral component of membrane	HORVU5Hr1G064230	cellulose synthase 8	0	0	0	-1	0	0	0	0	0	0	0	0	0	0	0	0	0	0	1	0	0	1	0	0	0	1	1
C:integral component of membrane	HORVU2Hr1G042370	cellulose synthase-like CslF10	0	0	0	0	0	0	0	0	-1	0	0	0	0	0	0	0	0	0	0	1	0	0	0	1	1	0	1
C:integral component of membrane	HORVU5Hr1G064580	centromere-associated protein E	0	0	0	-1	0	0	0	0	0	0	0	0	0	0	0	0	0	0	1	0	0	1	0	0	0	1	1
C:integral component of membrane	HORVU7Hr1G072610	chaperone protein dnaJ 10	0	0	0	0	0	0	0	0	0	0	0	0	0	0	0	0	0	-1	0	0	1	0	0	1	0	1	1
C:integral component of membrane	HORVU2Hr1G041270	chlorophyll a/b-binding protein	0	0	0	-1	0	-1	0	0	0	0	0	0	0	0	0	0	0	0	2	0	0	1	0	1	0	2	2
C:integral component of membrane	HORVU6Hr1G016890	chlorophyll a/b-binding protein WCAB precursor	0	0	0	-1	0	-1	0	-1	-1	-1	0	-1	0	0	0	0	0	0	2	4	0	2	1	3	2	4	6
C:integral component of membrane	HORVU5Hr1G066280	Chlorophyll a-b binding protein 1B-20, chloroplastic	0	0	0	-1	0	0	0	0	0	0	0	0	0	0	0	0	0	0	1	0	0	1	0	0	0	1	1
C:integral component of membrane	HORVU7Hr1G046320	chlorophyll a-b binding protein 1B-21, chloroplastic	0	0	0	-1	0	-1	0	0	0	0	0	0	0	0	0	0	0	0	2	0	0	1	0	1	0	2	2
C:integral component of membrane	HORVU1Hr1G089180	chlorophyll a-b binding protein of LHCII type 1-like	0	0	-1	-1	0	-1	-1	0	-1	-1	0	-1	0	0	0	0	0	0	3	4	0	3	0	4	3	4	7
C:integral component of membrane	HORVU5Hr1G109360	chlorophyll a-b binding protein of LHCII type 1-like	0	0	0	-1	0	-1	0	0	-1	0	0	-1	0	0	0	0	0	0	2	2	0	1	0	3	1	3	4
C:integral component of membrane	HORVU6Hr1G016880	chlorophyll a-b binding protein of LHCII type 1-like	0	0	0	-1	0	-1	0	-1	-1	-1	0	-1	0	0	0	0	0	0	2	4	0	2	1	3	2	4	6
C:integral component of membrane	HORVU7Hr1G058120	chlorophyll a-b binding protein of LHCII type 1-like	0	0	0	-1	0	-1	0	0	-1	0	0	-1	0	0	0	0	0	0	2	2	0	1	0	3	1	3	4
C:integral component of membrane	HORVU2Hr1G040780	Chlorophyll a-b binding protein of LHCII type III, chloroplastic	0	0	0	-1	0	-1	0	0	-1	0	0	-1	0	0	0	0	0	0	2	2	0	1	0	3	1	3	4
C:integral component of membrane	HORVU1Hr1G088900	Chlorophyll a-b binding protein, chloroplastic	0	0	-1	-1	-1	-1	-1	-1	-1	-1	0	-1	0	0	0	0	0	0	4	5	0	3	2	4	4	5	9
C:integral component of membrane	HORVU5Hr1G082420	Chlorophyll a-b binding protein, chloroplastic	0	0	0	-1	0	-1	0	0	-1	0	0	-1	0	0	0	0	0	0	2	2	0	1	0	3	1	3	4
C:integral component of membrane	HORVU5Hr1G109260	Chlorophyll a-b binding protein, chloroplastic	0	0	0	-1	0	-1	0	0	-1	0	0	-1	0	0	0	0	0	0	2	2	0	1	0	3	1	3	4
C:integral component of membrane	HORVU6Hr1G016850	Chlorophyll a-b binding protein, chloroplastic	0	0	-1	-1	-1	-1	-1	-1	-1	-1	-1	-1	0	0	0	0	0	0	4	6	0	3	3	4	4	6	10
C:integral component of membrane	HORVU6Hr1G091650	Chlorophyll a-b binding protein, chloroplastic	0	0	-1	-1	-1	-1	-1	-1	-1	0	0	-1	0	0	0	0	0	0	4	4	0	2	2	4	4	4	8
C:integral component of membrane	HORVU6Hr1G091660	Chlorophyll a-b binding protein, chloroplastic	0	0	-1	-1	-1	-1	-1	-1	-1	0	0	-1	0	0	0	0	0	0	4	4	0	2	2	4	4	4	8
C:integral component of membrane	HORVU2Hr1G022920	chloroplast ferredoxin-dependent glutamate synthase	0	0	0	-1	0	0	0	0	0	0	0	0	0	0	0	0	0	0	1	0	0	1	0	0	0	1	1
C:integral component of membrane	HORVU4Hr1G003420	CSC1-like protein RXW8 isoform X1	0	0	0	-1	0	-1	0	0	0	0	0	0	0	0	0	-1	0	-1	2	0	2	2	0	2	0	4	4
C:integral component of membrane	HORVU5Hr1G057180	cyp450	0	0	0	-1	0	-1	0	0	0	0	0	0	0	0	0	0	0	0	2	0	0	1	0	1	0	2	2
C:integral component of membrane	HORVU1Hr1G001220	cysteine-rich receptor-like kinase 2	0	0	0	-1	0	-1	0	0	0	0	0	-1	0	0	0	0	0	0	2	1	0	1	0	2	0	3	3
C:integral component of membrane	HORVU1Hr1G088580	Cysteine-rich receptor-like protein kinase 10	0	0	0	-1	0	-1	0	0	0	0	0	-1	0	0	0	0	0	0	2	1	0	1	0	2	0	3	3
C:integral component of membrane	HORVU1Hr1G092300	Cysteine-rich receptor-like protein kinase 25	0	0	-1	-1	0	-1	0	0	0	0	0	0	0	0	0	0	0	0	3	0	0	1	0	2	1	2	3
C:integral component of membrane	HORVU4Hr1G009230	Cysteine-rich receptor-like protein kinase 25	0	0	0	0	0	0	0	0	0	0	0	0	0	0	0	0	0	-1	0	0	1	0	0	1	0	1	1
C:integral component of membrane	HORVU4Hr1G084110	cysteine-rich repeat secretory protein 3-like	0	0	0	1	0	1	0	0	0	1	0	1	0	0	0	1	0	1	2	2	2	3	0	3	0	6	6
C:integral component of membrane	HORVU1Hr1G035720	cytochrome c biogenesis protein ccmF	0	0	0	-1	0	-1	0	0	0	0	0	0	0	0	0	0	0	0	2	0	0	1	0	1	0	2	2
C:integral component of membrane	HORVU2Hr1G086550	cytochrome c biogenesis protein ccmF	0	0	0	0	0	0	0	0	0	1	0	0	0	0	0	0	0	0	0	1	0	1	0	0	0	1	1
C:integral component of membrane	HORVU1Hr1G069310	cytochrome P450 714D1-like	0	0	-1	0	0	0	0	0	0	0	0	0	0	0	0	0	0	0	1	0	0	0	0	1	1	0	1
C:integral component of membrane	HORVU3Hr1G031020	cytochrome P450 71A1-like	0	0	0	0	0	0	0	0	-1	0	0	0	0	0	0	0	0	0	0	1	0	0	0	1	1	0	1
C:integral component of membrane	HORVU7Hr1G116160	cytochrome P450 71D8-like	-1	0	0	-1	0	-1	0	0	-1	0	0	-1	0	0	0	0	0	0	3	2	0	2	0	3	2	3	5
C:integral component of membrane	HORVU4Hr1G081210	cytochrome P450 78A9-like	0	0	0	-1	0	-1	0	0	0	0	0	-1	0	0	0	-1	0	0	2	1	1	2	0	2	0	4	4
C:integral component of membrane	HORVU7Hr1G084500	Cytochrome P450 84A1	0	0	0	-1	0	0	0	0	0	0	0	0	0	0	0	0	0	0	1	0	0	1	0	0	0	1	1
C:integral component of membrane	HORVU1Hr1G035380	Cytochrome P450 86A2	0	0	0	0	0	0	0	0	-1	-1	0	0	0	0	0	0	0	0	0	2	0	1	0	1	1	1	2
C:integral component of membrane	HORVU2Hr1G001150	cytochrome P450 86B1-like	0	0	0	0	0	1	0	0	0	0	0	0	0	0	0	0	0	1	1	0	1	0	0	2	0	2	2
C:integral component of membrane	HORVU2Hr1G095080	cytochrome P450 87A3-like	0	0	0	-1	0	-1	0	0	0	0	0	0	0	0	0	0	0	0	2	0	0	1	0	1	0	2	2
C:integral component of membrane	HORVU2Hr1G004550	cytochrome P450 89A2-like	0	0	0	0	0	-1	0	0	0	0	0	0	0	0	0	0	0	0	1	0	0	0	0	1	0	1	1
C:integral component of membrane	HORVU4Hr1G025180	cytochrome P450 94C1-like	0	0	0	0	0	0	0	0	0	1	0	0	0	0	0	0	0	0	0	1	0	1	0	0	0	1	1
C:integral component of membrane	HORVU5Hr1G070230	dicarboxylate transporter 2.1, chloroplastic-like	0	0	0	-1	0	0	0	0	0	0	0	0	0	0	0	0	0	0	1	0	0	1	0	0	0	1	1
C:integral component of membrane	HORVU7Hr1G021740	Disease resistance protein RPM1	0	0	0	0	0	0	0	0	0	0	0	0	0	1	0	0	0	0	0	0	1	0	1	0	1	0	1
C:integral component of membrane	HORVU2Hr1G065060	Disease resistance protein RPP13	0	0	0	0	0	0	0	0	0	0	0	0	0	0	0	0	1	0	0	0	1	0	1	0	0	1	1
C:integral component of membrane	HORVU7Hr1G085450	Double-strand break repair protein MRE11	0	0	0	-1	0	-1	0	0	0	0	0	0	0	0	0	0	0	0	2	0	0	1	0	1	0	2	2
C:integral component of membrane	HORVU6Hr1G047240	E3 ubiquitin-protein ligase At1g12760-like	0	0	0	0	0	-1	0	0	0	0	0	0	0	0	0	0	0	0	1	0	0	0	0	1	0	1	1
C:integral component of membrane	HORVU7Hr1G020780	early nodulin-93-like	0	0	0	-1	0	-1	-1	0	-1	-1	0	0	0	0	0	0	0	0	2	3	0	3	0	2	2	3	5
C:integral component of membrane	HORVU7Hr1G043810	embryogenesis transmembrane protein-like	0	0	0	-1	0	0	0	0	0	0	0	0	0	0	0	0	0	0	1	0	0	1	0	0	0	1	1
C:integral component of membrane	HORVU2Hr1G083570	ent-isokaurene C2-hydroxylase-like	0	0	0	0	-1	0	0	0	-1	0	0	0	0	0	0	0	0	0	1	1	0	0	1	1	1	1	2
C:integral component of membrane	HORVU4Hr1G031700	exocyst complex component 7	0	0	0	1	0	1	0	0	0	1	0	0	0	0	0	0	0	0	2	1	0	2	0	1	0	3	3
C:integral component of membrane	HORVU6Hr1G070540	fatty acid desaturase DES2-like	0	0	0	1	0	1	0	0	0	1	0	0	0	0	0	0	0	0	2	1	0	2	0	1	0	3	3
C:integral component of membrane	HORVU6Hr1G005250	fatty acid hydroperoxide lyase	0	0	0	-1	0	0	0	0	0	0	0	0	0	0	0	0	0	0	1	0	0	1	0	0	0	1	1
C:integral component of membrane	HORVU5Hr1G089230	Fatty acyl-CoA reductase 1	-1	0	-1	-1	0	-1	0	0	0	0	0	0	0	0	0	0	0	0	4	0	0	2	0	2	2	2	4
C:integral component of membrane	HORVU1Hr1G085050	Ferric-chelate reductase 1	0	0	0	-1	0	0	0	0	0	0	0	0	0	0	0	0	0	0	1	0	0	1	0	0	0	1	1
C:integral component of membrane	HORVU7Hr1G000250	fructan-fructan 1-fructosyltransferase	0	0	0	0	0	0	0	0	0	0	1	1	0	0	0	0	0	0	0	2	0	0	1	1	0	2	2
C:integral component of membrane	HORVU2Hr1G126810	FT-interacting protein 1-like	0	0	0	0	0	0	0	0	0	0	1	0	0	0	0	0	0	0	0	1	0	0	1	0	0	1	1
C:integral component of membrane	HORVU7Hr1G024220	GDSL esterase/lipase	0	0	0	-1	0	-1	0	0	0	-1	0	-1	0	0	0	0	0	0	2	2	0	2	0	2	0	4	4
C:integral component of membrane	HORVU7Hr1G011810	GDSL esterase/lipase At5g45910-like	0	0	0	-1	0	0	0	0	0	-1	0	0	0	0	0	0	0	0	1	1	0	2	0	0	0	2	2
C:integral component of membrane	HORVU3Hr1G090980	Gibberellin 20 oxidase 2	0	0	0	-1	0	-1	-1	0	-1	-1	-1	-1	0	0	0	-1	0	-1	2	5	2	4	1	4	2	7	9
C:integral component of membrane	HORVU3Hr1G072810	gibberellin 2-oxidase	0	0	0	0	0	0	0	0	0	1	0	1	0	0	0	0	0	0	0	2	0	1	0	1	0	2	2
C:integral component of membrane	HORVU6Hr1G083680	Glutamate receptor 2.8	0	0	0	-1	0	-1	0	0	0	0	0	0	0	0	0	0	0	0	2	0	0	1	0	1	0	2	2
C:integral component of membrane	HORVU5Hr1G049260	glutamate receptor 2.8-like	0	0	0	-1	0	0	0	0	0	0	0	0	0	0	0	0	0	0	1	0	0	1	0	0	0	1	1
C:integral component of membrane	HORVU4Hr1G074470	glycerol-3-phosphate 2-O-acyltransferase 6-like	0	0	0	1	0	1	1	0	0	1	0	1	0	0	0	0	0	0	2	3	0	3	0	2	1	4	5
C:integral component of membrane	HORVU3Hr1G090220	G-type lectin S-receptor-like serine/threonine-protein kinase	0	0	0	1	0	1	1	0	1	0	0	0	0	0	0	0	0	0	2	2	0	2	0	2	2	2	4
C:integral component of membrane	HORVU2Hr1G117670	G-type lectin S-receptor-like serine/threonine-protein kinase At1g11330	0	0	0	-1	0	-1	0	0	0	0	0	0	0	0	0	0	0	0	2	0	0	1	0	1	0	2	2
C:integral component of membrane	HORVU7Hr1G098630	G-type lectin S-receptor-like serine/threonine-protein kinase At2g19130	0	0	0	-1	0	0	0	0	0	-1	0	0	0	0	0	0	0	0	1	1	0	2	0	0	0	2	2
C:integral component of membrane	HORVU5Hr1G124800	G-type lectin S-receptor-like serine/threonine-protein kinase RLK1	0	0	0	-1	0	-1	0	0	0	0	0	-1	0	0	0	0	0	0	2	1	0	1	0	2	0	3	3
C:integral component of membrane	HORVU2Hr1G111760	G-type lectin S-receptor-like serine/threonine-protein kinase SD2-5	0	0	0	-1	0	0	0	0	0	0	0	0	0	0	0	0	0	0	1	0	0	1	0	0	0	1	1
C:integral component of membrane	HORVU6Hr1G074690	G-type lectin S-receptor-like serine/threonine-protein kinase SD2-5	0	0	0	0	0	0	0	0	0	1	0	1	0	0	0	0	0	0	0	2	0	1	0	1	0	2	2
C:integral component of membrane	HORVU5Hr1G118060	harpin-induced protein	0	0	0	0	0	-1	0	0	0	0	0	-1	0	0	0	0	0	-1	1	1	1	0	0	3	0	3	3
C:integral component of membrane	HORVU4Hr1G070490	heptahelical transmembrane protein 4-like	0	0	0	1	0	1	1	0	0	0	0	0	0	0	0	0	0	0	2	1	0	2	0	1	1	2	3
C:integral component of membrane	HORVU5Hr1G028140	heptahelical transmembrane protein 4-like	0	0	0	0	0	0	0	0	0	0	0	0	0	0	0	1	0	1	0	0	2	1	0	1	0	2	2
C:integral component of membrane	HORVU7Hr1G112900	heptahelical transmembrane protein ADIPOR2-like	0	0	0	1	0	0	0	0	0	1	0	1	0	0	0	0	0	0	1	2	0	2	0	1	0	3	3
C:integral component of membrane	HORVU4Hr1G066800	High molecular mass early light-inducible protein HV58, chloroplastic	0	0	0	1	0	1	0	0	1	1	0	1	0	0	0	0	0	1	2	3	1	2	0	4	1	5	6
C:integral component of membrane	HORVU4Hr1G066810	High molecular mass early light-inducible protein HV58, chloroplastic	0	0	0	1	1	1	0	0	1	1	0	1	0	0	0	0	0	1	3	3	1	2	1	4	1	6	7
C:integral component of membrane	HORVU0Hr1G038220	high molecular mass early light-inducible protein HV58, chloroplastic-like	0	0	0	1	0	1	0	0	0	0	0	0	0	0	0	0	0	0	2	0	0	1	0	1	0	2	2
C:integral component of membrane	HORVU1Hr1G052530	Hippocampus abundant transcript 1 protein	0	0	0	0	0	0	0	0	0	0	0	0	0	0	0	-1	0	0	0	0	1	1	0	0	0	1	1
C:integral component of membrane	HORVU6Hr1G070740	hypothetical protein D1007_00579	0	0	0	1	0	1	0	0	0	0	0	0	0	0	0	0	0	0	2	0	0	1	0	1	0	2	2
C:integral component of membrane	HORVU2Hr1G024460	hypothetical protein D1007_04931	0	0	0	0	0	0	0	0	0	0	0	0	0	0	0	0	0	-1	0	0	1	0	0	1	0	1	1
C:integral component of membrane	HORVU1Hr1G047930	hypothetical protein D1007_08561	0	0	0	0	0	0	1	0	0	1	0	1	0	0	0	0	0	0	0	3	0	2	0	1	1	2	3
C:integral component of membrane	HORVU3Hr1G069940	hypothetical protein D1007_08566	0	0	0	1	0	1	1	0	0	1	0	1	0	0	0	0	0	0	2	3	0	3	0	2	1	4	5
C:integral component of membrane	HORVU3Hr1G095070	hypothetical protein D1007_13003	0	0	0	1	0	0	0	0	0	0	0	0	1	0	0	0	0	0	1	0	1	2	0	0	1	1	2
C:integral component of membrane	HORVU3Hr1G095340	hypothetical protein D1007_13020	0	0	0	-1	0	-1	0	0	0	-1	0	0	0	0	0	0	0	0	2	1	0	2	0	1	0	3	3
C:integral component of membrane	HORVU7Hr1G085170	hypothetical protein D1007_13562	0	0	0	1	0	1	0	0	0	1	0	0	0	0	0	0	0	0	2	1	0	2	0	1	0	3	3
C:integral component of membrane	HORVU3Hr1G074310	hypothetical protein D1007_15752	0	0	0	0	0	0	0	0	0	1	0	0	0	0	0	0	0	0	0	1	0	1	0	0	0	1	1
C:integral component of membrane	HORVU4Hr1G052790	hypothetical protein D1007_18734	0	0	0	1	0	0	0	0	0	0	0	0	0	0	0	0	0	0	1	0	0	1	0	0	0	1	1
C:integral component of membrane	HORVU0Hr1G010760	hypothetical protein D1007_19159	0	0	0	0	0	0	0	0	0	0	0	0	0	0	0	1	0	0	0	0	1	1	0	0	0	1	1
C:integral component of membrane	HORVU6Hr1G075130	hypothetical protein D1007_26512	0	0	0	1	0	1	0	0	0	1	0	0	0	0	0	1	0	0	2	1	1	3	0	1	0	4	4
C:integral component of membrane	HORVU1Hr1G046680	hypothetical protein D1007_29747	-1	-1	-1	0	0	0	0	0	0	0	0	0	0	0	0	0	0	0	3	0	0	1	1	1	3	0	3
C:integral component of membrane	HORVU3Hr1G068030	hypothetical protein D1007_31355	0	0	0	1	0	1	1	0	0	1	0	0	0	0	0	0	0	0	2	2	0	3	0	1	1	3	4
C:integral component of membrane	HORVU7Hr1G055290	hypothetical protein D1007_32763	0	0	0	1	0	0	0	0	0	0	0	0	0	0	0	0	0	0	1	0	0	1	0	0	0	1	1
C:integral component of membrane	HORVU7Hr1G044020	hypothetical protein D1007_34377	0	0	0	0	0	-1	0	0	0	0	0	0	0	0	0	0	0	0	1	0	0	0	0	1	0	1	1
C:integral component of membrane	HORVU7Hr1G043880	hypothetical protein D1007_34392	0	0	0	-1	0	-1	0	0	0	0	0	-1	0	0	0	0	0	0	2	1	0	1	0	2	0	3	3
C:integral component of membrane	HORVU3Hr1G005800	hypothetical protein D1007_35803	0	0	0	0	0	0	0	0	0	0	0	0	0	0	0	-1	0	0	0	0	1	1	0	0	0	1	1
C:integral component of membrane	HORVU7Hr1G042800	hypothetical protein D1007_43931	0	0	0	1	0	1	0	0	0	1	0	0	0	0	0	0	0	0	2	1	0	2	0	1	0	3	3
C:integral component of membrane	HORVU7Hr1G021190	hypothetical protein D1007_50289	0	0	0	0	0	0	0	0	0	1	0	1	0	0	0	0	0	0	0	2	0	1	0	1	0	2	2
C:integral component of membrane	HORVU3Hr1G064450	hypothetical protein D1007_56320	0	0	0	1	0	0	0	0	0	0	0	0	0	0	0	0	0	0	1	0	0	1	0	0	0	1	1
C:integral component of membrane	HORVU1Hr1G067660	hypothetical protein D1007_61796	0	0	0	1	0	1	0	0	0	1	0	0	0	0	0	0	0	0	2	1	0	2	0	1	0	3	3
C:integral component of membrane	HORVU7Hr1G002130	hypothetical protein TRIUR3_04956	0	0	0	-1	0	-1	0	0	0	0	0	0	0	0	0	0	0	0	2	0	0	1	0	1	0	2	2
C:integral component of membrane	HORVU2Hr1G079580	hypothetical protein TRIUR3_18331	0	0	0	1	0	1	0	0	1	1	0	1	0	0	0	0	0	0	2	3	0	2	0	3	1	4	5
C:integral component of membrane	HORVU3Hr1G058220	hypothetical protein TRIUR3_29839	0	0	0	0	0	0	0	0	0	0	0	0	0	0	0	-1	-1	-1	0	0	3	1	1	1	0	3	3
C:integral component of membrane	HORVU2Hr1G102130	hypoxia-induced gene domain 4	0	0	0	1	0	1	0	0	0	0	0	0	0	0	0	0	0	0	2	0	0	1	0	1	0	2	2
C:integral component of membrane	HORVU2Hr1G103760	indolin-2-one monooxygenase-like	0	0	0	-1	0	-1	0	0	0	0	0	0	0	0	0	-1	0	0	2	0	1	2	0	1	0	3	3
C:integral component of membrane	HORVU3Hr1G002480	iron-deficiency induced receptor-like kinase	0	0	0	-1	0	-1	0	0	0	0	0	-1	0	0	0	-1	0	-1	2	1	2	2	0	3	0	5	5
C:integral component of membrane	HORVU2Hr1G063220	isoflavone 2'-hydroxylase-like	0	0	0	1	0	1	0	0	0	1	0	1	0	0	0	0	0	0	2	2	0	2	0	2	0	4	4
C:integral component of membrane	HORVU2Hr1G060480	KChain K, PHOTOSYSTEM I REACTION CENTER SUBUNIT PSAK, CHLOROPLASTIC	0	0	0	-1	0	-1	0	0	0	0	0	0	0	0	0	0	0	0	2	0	0	1	0	1	0	2	2
C:integral component of membrane	HORVU3Hr1G007720	LEAF RUST 10 DISEASE-RESISTANCE LOCUS RECEPTOR-LIKE PROTEIN KINASE-like 2.1 isoform X2	0	0	0	-1	0	-1	0	0	0	0	0	-1	0	0	0	0	0	0	2	1	0	1	0	2	0	3	3
C:integral component of membrane	HORVU3Hr1G112190	Lectin-domain containing receptor kinase A4.2	0	0	0	-1	-1	-1	0	0	0	0	0	0	0	0	0	0	0	0	3	0	0	1	1	1	0	3	3
C:integral component of membrane	HORVU2Hr1G002840	Lectin-domain containing receptor kinase A4.3	0	0	0	-1	0	-1	0	0	-1	0	0	-1	0	0	0	0	0	0	2	2	0	1	0	3	1	3	4
C:integral component of membrane	HORVU5Hr1G056670	leucine rich repeat malectin kinase 1	0	0	0	-1	0	0	0	0	0	0	0	0	0	0	0	0	0	0	1	0	0	1	0	0	0	1	1
C:integral component of membrane	HORVU1Hr1G026650	Leucine-rich repeat extensin-like protein 4	0	0	0	0	0	0	0	0	0	0	0	0	0	0	0	-1	0	-1	0	0	2	1	0	1	0	2	2
C:integral component of membrane	HORVU7Hr1G015380	leucine-rich repeat receptor protein kinase EMS1	0	0	0	-1	0	0	0	0	0	0	0	0	0	0	0	0	0	0	1	0	0	1	0	0	0	1	1
C:integral component of membrane	HORVU3Hr1G050110	Leucine-rich repeat receptor protein kinase EXS	0	0	0	-1	0	0	0	0	0	0	0	0	0	0	0	0	0	0	1	0	0	1	0	0	0	1	1
C:integral component of membrane	HORVU5Hr1G041210	leucine-rich repeat receptor-like protein kinase PXC1	0	0	0	1	0	0	0	0	0	1	0	0	0	0	0	1	0	0	1	1	1	3	0	0	0	3	3
C:integral component of membrane	HORVU5Hr1G063050	leucine-rich repeat receptor-like protein kinase PXC1	0	0	0	1	0	0	0	0	0	1	0	0	0	0	0	1	0	0	1	1	1	3	0	0	0	3	3
C:integral component of membrane	HORVU7Hr1G043620	leucine-rich repeat receptor-like serine/threonine/tyrosine-protein kinase SOBIR1	0	0	0	-1	0	-1	0	0	0	0	0	0	0	0	0	-1	0	-1	2	0	2	2	0	2	0	4	4
C:integral component of membrane	HORVU4Hr1G065620	leucine-rich repeat receptor-like serine/threonine-protein kinase BAM1	0	0	0	-1	0	-1	0	0	0	0	0	0	0	0	0	0	0	0	2	0	0	1	0	1	0	2	2
C:integral component of membrane	HORVU1Hr1G088870	light harvesting chlorophyll a/b-binding protein Lhcb1	0	0	0	0	0	-1	0	0	0	0	0	0	0	0	0	0	0	0	1	0	0	0	0	1	0	1	1
C:integral component of membrane	HORVU1Hr1G088880	light harvesting chlorophyll a/b-binding protein Lhcb1	0	0	0	0	0	-1	0	0	0	0	0	0	0	0	0	0	0	0	1	0	0	0	0	1	0	1	1
C:integral component of membrane	HORVU1Hr1G088930	light harvesting chlorophyll a/b-binding protein Lhcb1	0	0	-1	-1	-1	-1	-1	-1	-1	-1	-1	-1	0	0	0	0	0	0	4	6	0	3	3	4	4	6	10
C:integral component of membrane	HORVU3Hr1G009370	lipid transfer protein	0	0	0	0	0	0	1	0	1	1	0	0	0	0	0	1	0	1	0	3	2	3	0	2	2	3	5
C:integral component of membrane	HORVU3Hr1G009490	lipid transfer protein	0	0	0	1	0	0	0	0	1	0	0	0	0	0	0	1	0	0	1	1	1	2	0	1	1	2	3
C:integral component of membrane	HORVU5Hr1G109100	lipid transfer protein	0	0	0	0	1	0	0	1	0	0	0	0	0	0	0	0	0	0	1	1	0	0	2	0	1	1	2
C:integral component of membrane	HORVU2Hr1G012440	lipoamide acyltransferase component of branched-chain alpha-keto acid dehydrogenase complex, mitochondrial	0	0	0	1	0	1	0	0	0	0	0	1	0	0	0	0	0	0	2	1	0	1	0	2	0	3	3
C:integral component of membrane	HORVU5Hr1G063660	low molecular mass early light-inducible protein HV90, chloroplastic-like	0	0	0	1	0	1	0	0	0	0	0	1	0	0	0	0	0	0	2	1	0	1	0	2	0	3	3
C:integral component of membrane	HORVU2Hr1G098160	low molecular weight oleosin	0	0	0	1	0	0	0	0	0	1	0	0	0	0	0	1	0	0	1	1	1	3	0	0	0	3	3
C:integral component of membrane	HORVU1Hr1G012710	low temperature-induced protein lt101.2	0	0	0	1	0	1	1	0	0	1	0	1	0	0	0	1	0	1	2	3	2	4	0	3	1	6	7
C:integral component of membrane	HORVU3Hr1G004090	LRR protein WM1.7	0	0	0	0	0	0	0	0	0	0	0	-1	0	0	0	0	0	0	0	1	0	0	0	1	0	1	1
C:integral component of membrane	HORVU6Hr1G057240	LRR receptor-like kinase	0	0	0	-1	0	-1	0	0	0	0	0	0	0	0	0	0	0	0	2	0	0	1	0	1	0	2	2
C:integral component of membrane	HORVU2Hr1G104030	LRR receptor-like serine/threonine-protein kinase FLS2	0	0	0	-1	0	-1	0	0	0	0	0	0	0	0	0	0	0	0	2	0	0	1	0	1	0	2	2
C:integral component of membrane	HORVU2Hr1G099260	LRR receptor-like serine/threonine-protein kinase GSO1	0	0	0	1	0	1	0	0	0	0	0	0	0	0	0	0	0	0	2	0	0	1	0	1	0	2	2
C:integral component of membrane	HORVU2Hr1G125230	L-type lectin receptor kinase	0	0	0	-1	0	-1	0	0	-1	0	0	0	0	0	0	0	0	0	2	1	0	1	0	2	1	2	3
C:integral component of membrane	HORVU5Hr1G098640	L-type lectin-domain containing receptor kinase IV.1-like	0	0	0	0	0	0	0	0	0	0	0	0	0	0	0	0	0	-1	0	0	1	0	0	1	0	1	1
C:integral component of membrane	HORVU6Hr1G053120	L-type lectin-domain containing receptor kinase IV.1-like	0	0	0	1	0	1	1	0	0	1	0	1	0	0	0	0	0	0	2	3	0	3	0	2	1	4	5
C:integral component of membrane	HORVU2Hr1G002750	L-type lectin-domain containing receptor kinase IX.1	0	0	0	-1	0	-1	0	0	0	0	0	-1	0	0	0	0	0	0	2	1	0	1	0	2	0	3	3
C:integral component of membrane	HORVU5Hr1G012030	L-type lectin-domain containing receptor kinase IX.1	0	0	0	-1	0	-1	0	0	0	0	0	0	0	0	0	0	0	0	2	0	0	1	0	1	0	2	2
C:integral component of membrane	HORVU7Hr1G008140	L-type lectin-domain containing receptor kinase IX.1	0	0	0	-1	0	-1	0	0	-1	0	0	-1	0	0	0	0	0	0	2	2	0	1	0	3	1	3	4
C:integral component of membrane	HORVU5Hr1G023160	lysine histidine transporter-like 8	0	0	0	-1	0	-1	0	0	0	0	0	-1	0	0	0	-1	0	-1	2	1	2	2	0	3	0	5	5
C:integral component of membrane	HORVU3Hr1G071210	Mannan endo-1,4-beta-mannosidase 2	0	0	0	0	0	0	0	0	0	0	0	0	0	0	0	0	0	-1	0	0	1	0	0	1	0	1	1
C:integral component of membrane	HORVU5Hr1G091820	MATE efflux family protein 5	0	0	0	0	0	0	0	0	0	0	0	-1	0	0	0	0	0	0	0	1	0	0	0	1	0	1	1
C:integral component of membrane	HORVU1Hr1G084190	MATE efflux family protein 9	0	0	0	0	0	0	0	0	0	1	0	0	0	0	0	0	0	0	0	1	0	1	0	0	0	1	1
C:integral component of membrane	HORVU4Hr1G083980	mechanosensitive ion channel protein 6	0	0	0	0	0	0	0	0	0	0	0	0	0	0	0	0	0	-1	0	0	1	0	0	1	0	1	1
C:integral component of membrane	HORVU6Hr1G014650	mechanosensitive ion channel protein 6-like	0	0	0	0	0	0	0	0	0	0	0	-1	0	0	0	0	0	0	0	1	0	0	0	1	0	1	1
C:integral component of membrane	HORVU6Hr1G054430	methionine aminopeptidase 1B, chloroplastic-like isoform X3	0	0	0	1	0	1	1	0	1	1	0	1	0	0	0	0	0	0	2	4	0	3	0	3	2	4	6
C:integral component of membrane	HORVU7Hr1G000980	methylsterol monooxygenase 1-1-like	0	0	0	-1	0	-1	0	0	0	0	0	0	0	0	0	0	0	0	2	0	0	1	0	1	0	2	2
C:integral component of membrane	HORVU0Hr1G000990	---NA---	0	0	0	1	0	1	0	0	0	1	0	0	0	0	0	0	0	0	2	1	0	2	0	1	0	3	3
C:integral component of membrane	HORVU0Hr1G025850	---NA---	0	0	0	0	0	0	0	0	0	0	0	0	0	0	0	1	0	0	0	0	1	1	0	0	0	1	1
C:integral component of membrane	HORVU1Hr1G015050	---NA---	0	0	0	0	0	0	0	0	-1	0	0	-1	0	0	-1	0	0	-1	0	2	2	0	0	4	2	2	4
C:integral component of membrane	HORVU1Hr1G017700	---NA---	0	0	0	1	0	1	1	0	1	1	0	1	0	0	0	1	0	0	2	4	1	4	0	3	2	5	7
C:integral component of membrane	HORVU1Hr1G060580	---NA---	0	0	0	1	0	1	0	0	0	1	0	1	0	0	0	0	0	0	2	2	0	2	0	2	0	4	4
C:integral component of membrane	HORVU2Hr1G011790	---NA---	0	0	0	0	0	0	0	0	0	1	1	1	0	0	0	0	0	0	0	3	0	1	1	1	0	3	3
C:integral component of membrane	HORVU2Hr1G012460	---NA---	0	0	-1	-1	0	-1	-1	0	-1	0	0	0	0	0	0	0	0	0	3	2	0	2	0	3	3	2	5
C:integral component of membrane	HORVU2Hr1G019270	---NA---	0	0	0	0	0	-1	0	0	0	0	0	0	0	0	0	0	0	0	1	0	0	0	0	1	0	1	1
C:integral component of membrane	HORVU2Hr1G080430	---NA---	0	0	0	1	0	1	1	0	1	1	0	1	0	0	0	0	0	1	2	4	1	3	0	4	2	5	7
C:integral component of membrane	HORVU2Hr1G088570	---NA---	0	0	-1	-1	0	-1	0	0	0	-1	0	0	0	0	0	0	0	0	3	1	0	2	0	2	1	3	4
C:integral component of membrane	HORVU3Hr1G042330	---NA---	0	0	0	-1	0	0	0	0	0	0	0	0	0	0	0	0	0	0	1	0	0	1	0	0	0	1	1
C:integral component of membrane	HORVU3Hr1G053060	---NA---	0	0	0	1	0	1	0	0	0	1	0	0	0	0	0	1	0	1	2	1	2	3	0	2	0	5	5
C:integral component of membrane	HORVU3Hr1G081600	---NA---	0	0	0	-1	0	-1	0	0	0	0	0	-1	0	0	0	0	0	-1	2	1	1	1	0	3	0	4	4
C:integral component of membrane	HORVU3Hr1G095200	---NA---	0	0	0	1	0	1	1	0	0	1	0	1	0	0	0	0	0	1	2	3	1	3	0	3	1	5	6
C:integral component of membrane	HORVU3Hr1G105190	---NA---	0	0	0	-1	0	-1	0	0	0	0	0	-1	0	0	0	0	0	-1	2	1	1	1	0	3	0	4	4
C:integral component of membrane	HORVU3Hr1G105360	---NA---	0	0	0	0	0	0	0	0	0	1	0	1	0	0	0	0	0	0	0	2	0	1	0	1	0	2	2
C:integral component of membrane	HORVU3Hr1G110580	---NA---	0	0	0	0	0	-1	0	0	-1	0	0	0	0	0	0	0	0	0	1	1	0	0	0	2	1	1	2
C:integral component of membrane	HORVU4Hr1G003090	---NA---	0	0	0	1	0	1	0	0	0	0	0	0	0	0	0	0	0	0	2	0	0	1	0	1	0	2	2
C:integral component of membrane	HORVU4Hr1G026770	---NA---	0	0	0	0	0	-1	0	0	0	0	0	0	0	0	0	0	0	-1	1	0	1	0	0	2	0	2	2
C:integral component of membrane	HORVU5Hr1G082230	---NA---	0	0	0	-1	0	0	0	0	0	0	0	0	0	0	0	0	0	0	1	0	0	1	0	0	0	1	1
C:integral component of membrane	HORVU6Hr1G000810	---NA---	0	0	-1	0	0	0	0	0	0	0	0	0	0	0	0	0	0	0	1	0	0	0	0	1	1	0	1
C:integral component of membrane	HORVU6Hr1G020490	---NA---	0	0	0	-1	0	0	0	0	0	-1	0	0	0	0	0	0	0	0	1	1	0	2	0	0	0	2	2
C:integral component of membrane	HORVU6Hr1G020750	---NA---	1	0	0	1	0	0	0	0	1	0	0	0	0	0	0	0	0	0	2	1	0	2	0	1	2	1	3
C:integral component of membrane	HORVU6Hr1G074960	---NA---	0	0	0	1	0	1	1	0	0	1	0	1	0	0	0	0	0	0	2	3	0	3	0	2	1	4	5
C:integral component of membrane	HORVU7Hr1G037320	---NA---	0	0	0	-1	0	-1	0	0	0	0	0	0	0	0	0	0	0	0	2	0	0	1	0	1	0	2	2
C:integral component of membrane	HORVU7Hr1G080850	---NA---	0	0	0	1	0	1	1	0	1	1	0	1	0	0	0	1	0	1	2	4	2	4	0	4	2	6	8
C:integral component of membrane	HORVU7Hr1G086690	---NA---	-1	0	-1	0	0	0	0	0	0	0	0	0	0	0	0	0	0	0	2	0	0	1	0	1	2	0	2
C:integral component of membrane	HORVU7Hr1G101300	---NA---	0	0	0	1	0	1	0	0	0	1	0	1	0	0	0	0	0	0	2	2	0	2	0	2	0	4	4
C:integral component of membrane	HORVU0Hr1G030770	NAD(P)H-quinone oxidoreductase subunit 3	0	0	0	-1	0	-1	0	0	0	0	0	0	0	0	0	0	0	0	2	0	0	1	0	1	0	2	2
C:integral component of membrane	HORVU0Hr1G032820	NAD(P)H-quinone oxidoreductase subunit 3	0	0	0	-1	0	-1	0	0	0	0	0	0	0	0	0	0	0	0	2	0	0	1	0	1	0	2	2
C:integral component of membrane	HORVU0Hr1G028480	NADH-plastoquinone oxidoreductase subunit 3	0	0	0	-1	0	-1	0	0	0	0	0	0	0	0	0	0	0	0	2	0	0	1	0	1	0	2	2
C:integral component of membrane	HORVU0Hr1G031450	NADH-plastoquinone oxidoreductase subunit 3	0	0	0	-1	0	-1	0	0	0	0	0	0	0	0	0	0	0	0	2	0	0	1	0	1	0	2	2
C:integral component of membrane	HORVU0Hr1G033070	NADH-plastoquinone oxidoreductase subunit 3	0	0	0	-1	0	-1	0	0	0	0	0	0	0	0	0	0	0	0	2	0	0	1	0	1	0	2	2
C:integral component of membrane	HORVU0Hr1G033810	NADH-plastoquinone oxidoreductase subunit 3	0	0	0	-1	0	-1	0	0	0	0	0	0	0	0	0	0	0	0	2	0	0	1	0	1	0	2	2
C:integral component of membrane	HORVU0Hr1G036360	NADH-plastoquinone oxidoreductase subunit 3	0	0	0	-1	0	-1	0	0	0	0	0	0	0	0	0	0	0	0	2	0	0	1	0	1	0	2	2
C:integral component of membrane	HORVU7Hr1G065860	NADH-plastoquinone oxidoreductase subunit 3	0	0	0	-1	0	-1	0	0	0	0	0	0	0	0	0	0	0	0	2	0	0	1	0	1	0	2	2
C:integral component of membrane	HORVU0Hr1G036850	NADH-plastoquinone oxidoreductase subunit K	0	0	0	-1	0	-1	0	0	0	0	0	0	0	0	0	0	0	0	2	0	0	1	0	1	0	2	2
C:integral component of membrane	HORVU5Hr1G064680	NADH-plastoquinone oxidoreductase subunit K	0	0	0	-1	0	-1	0	0	0	0	0	0	0	0	0	0	0	0	2	0	0	1	0	1	0	2	2
C:integral component of membrane	HORVU6Hr1G049240	NADH-plastoquinone oxidoreductase subunit K	0	0	0	-1	0	-1	0	0	0	0	0	0	0	0	0	0	0	0	2	0	0	1	0	1	0	2	2
C:integral component of membrane	HORVU7Hr1G051200	NADH-plastoquinone oxidoreductase subunit K	0	0	0	-1	0	-1	0	0	0	0	0	0	0	0	0	0	0	0	2	0	0	1	0	1	0	2	2
C:integral component of membrane	HORVU1Hr1G052700	NEP1-interacting protein-like 1	0	0	0	-1	0	-1	0	0	0	0	0	0	0	0	0	0	0	0	2	0	0	1	0	1	0	2	2
C:integral component of membrane	HORVU7Hr1G057650	NEP1-interacting protein-like 1	0	0	0	1	0	1	1	0	1	1	0	1	0	0	0	0	0	0	2	4	0	3	0	3	2	4	6
C:integral component of membrane	HORVU7Hr1G043590	nodulin-26 like intrinsic protein	0	0	0	1	0	0	0	0	0	0	0	0	0	0	0	0	0	0	1	0	0	1	0	0	0	1	1
C:integral component of membrane	HORVU7Hr1G043600	nodulin-26 like intrinsic protein	0	0	0	1	0	0	0	0	0	0	0	0	0	0	0	0	0	0	1	0	0	1	0	0	0	1	1
C:integral component of membrane	HORVU4Hr1G005530	nucleobase-ascorbate transporter LPE1	0	0	0	0	0	0	0	0	0	0	0	0	0	0	0	0	0	1	0	0	1	0	0	1	0	1	1
C:integral component of membrane	HORVU5Hr1G082160	O-acyltransferase WSD1-like	0	0	0	-1	0	0	0	0	0	0	0	0	0	0	0	0	0	0	1	0	0	1	0	0	0	1	1
C:integral component of membrane	HORVU5Hr1G082210	O-acyltransferase WSD1-like	0	0	0	-1	0	-1	0	0	0	0	0	0	0	0	0	0	0	0	2	0	0	1	0	1	0	2	2
C:integral component of membrane	HORVU5Hr1G082040	O-acyltransferase WSD1-like isoform X1	-1	0	-1	-1	0	-1	-1	0	-1	0	0	0	0	0	0	0	0	0	4	2	0	3	0	3	4	2	6
C:integral component of membrane	HORVU6Hr1G072260	O-fucosyltransferase 34 isoform X2	0	0	0	0	0	0	0	0	0	0	0	0	0	0	0	0	0	-1	0	0	1	0	0	1	0	1	1
C:integral component of membrane	HORVU2Hr1G091800	O-glucosyltransferase rumi-like	0	0	0	-1	0	-1	0	0	0	0	0	0	0	0	0	-1	0	0	2	0	1	2	0	1	0	3	3
C:integral component of membrane	HORVU1Hr1G084090	Oligopeptide transporter 7	0	0	0	0	0	-1	0	0	0	0	0	0	0	0	0	0	0	-1	1	0	1	0	0	2	0	2	2
C:integral component of membrane	HORVU5Hr1G048240	omega-3 fatty acid desaturase	0	0	-1	0	0	0	-1	0	-1	0	0	0	0	0	0	0	0	0	1	2	0	1	0	2	3	0	3
C:integral component of membrane	HORVU2Hr1G013870	Omega-3 fatty acid desaturase, chloroplastic	0	0	0	-1	0	-1	0	0	0	0	0	0	0	0	0	-1	0	0	2	0	1	2	0	1	0	3	3
C:integral component of membrane	HORVU2Hr1G090330	pectin acetylesterase 3-like	0	0	0	0	0	0	0	0	0	1	0	1	0	0	0	0	0	0	0	2	0	1	0	1	0	2	2
C:integral component of membrane	HORVU5Hr1G098920	pectin acetylesterase 9-like isoform X3	0	0	0	-1	0	-1	0	0	0	0	0	0	0	0	0	0	0	0	2	0	0	1	0	1	0	2	2
C:integral component of membrane	HORVU2Hr1G001320	Peptide transporter PTR2	0	0	0	0	0	-1	0	0	0	0	0	0	0	0	0	0	0	0	1	0	0	0	0	1	0	1	1
C:integral component of membrane	HORVU6Hr1G010780	Peptide transporter PTR2	0	0	0	-1	0	0	0	0	0	0	0	0	0	0	0	0	0	0	1	0	0	1	0	0	0	1	1
C:integral component of membrane	HORVU3Hr1G010830	Peptide transporter PTR5	0	0	-1	-1	0	-1	0	0	-1	0	0	-1	0	0	0	0	0	-1	3	2	1	1	0	5	2	4	6
C:integral component of membrane	HORVU1Hr1G021750	peripheral-type benzodiazepine receptor	0	0	0	1	0	1	1	0	0	1	0	1	0	0	0	1	0	1	2	3	2	4	0	3	1	6	7
C:integral component of membrane	HORVU4Hr1G042480	peroxisomal adenine nucleotide carrier 1-like	0	0	0	0	0	0	0	0	0	1	0	0	0	0	0	0	0	0	0	1	0	1	0	0	0	1	1
C:integral component of membrane	HORVU6Hr1G066460	PH, RCC1 and FYVE domains-containing protein 1 isoform X3	0	0	0	0	0	1	0	0	1	0	0	1	0	0	0	0	0	0	1	2	0	0	0	3	1	2	3
C:integral component of membrane	HORVU1Hr1G025390	phosphoenolpyruvate/phosphate translocator 3, chloroplastic-like	0	0	0	-1	0	0	0	0	0	0	0	0	0	0	0	0	0	0	1	0	0	1	0	0	0	1	1
C:integral component of membrane	HORVU5Hr1G071920	Photosystem I reaction center subunit V, chloroplastic	0	0	0	-1	0	-1	0	0	0	0	0	0	0	0	0	0	0	0	2	0	0	1	0	1	0	2	2
C:integral component of membrane	HORVU0Hr1G001490	Photosystem I reaction center subunit VI, chloroplastic	0	0	0	-1	0	-1	0	0	0	0	0	0	0	0	0	0	0	0	2	0	0	1	0	1	0	2	2
C:integral component of membrane	HORVU2Hr1G038940	photosystem II 10 kDa polypeptide, chloroplastic-like isoform X2	0	0	0	0	0	0	0	0	0	0	0	-1	0	0	0	0	0	0	0	1	0	0	0	1	0	1	1
C:integral component of membrane	HORVU2Hr1G048400	photosystem II protein N	0	0	0	-1	0	0	0	0	0	0	0	0	0	0	0	0	0	0	1	0	0	1	0	0	0	1	1
C:integral component of membrane	HORVU7Hr1G077970	PI-PLC X domain-containing protein	0	0	0	1	0	0	0	0	0	0	0	0	0	0	0	0	0	0	1	0	0	1	0	0	0	1	1
C:integral component of membrane	HORVU5Hr1G047230	PLAC8 family protein	0	0	-1	0	0	0	0	0	0	0	0	0	0	0	0	0	0	0	1	0	0	0	0	1	1	0	1
C:integral component of membrane	HORVU5Hr1G125450	plasma membrane associated protein	1	0	1	1	0	1	1	0	1	1	0	1	0	0	0	1	0	1	4	4	2	5	0	5	4	6	10
C:integral component of membrane	HORVU5Hr1G125460	plasma membrane associated protein	0	0	1	1	0	1	1	0	1	1	0	1	0	0	0	1	0	1	3	4	2	4	0	5	3	6	9
C:integral component of membrane	HORVU4Hr1G004820	plasma membrane ATPase 1	0	0	0	1	0	1	1	0	1	1	0	1	0	0	1	1	0	1	2	4	3	4	0	5	3	6	9
C:integral component of membrane	HORVU3Hr1G071470	Pleiotropic drug resistance protein 4	0	0	0	-1	0	-1	0	0	-1	0	0	-1	0	0	0	0	0	0	2	2	0	1	0	3	1	3	4
C:integral component of membrane	HORVU7Hr1G092510	Pleiotropic drug resistance protein 4	0	0	0	-1	0	-1	0	0	0	0	0	0	0	0	0	-1	0	0	2	0	1	2	0	1	0	3	3
C:integral component of membrane	HORVU2Hr1G036590	Polyol transporter 5	0	0	0	0	0	-1	0	0	0	0	0	0	0	0	0	0	0	-1	1	0	1	0	0	2	0	2	2
C:integral component of membrane	HORVU7Hr1G098820	Polyol transporter 5	0	0	0	0	0	0	0	0	0	0	0	0	0	0	0	-1	0	0	0	0	1	1	0	0	0	1	1
C:integral component of membrane	HORVU4Hr1G015260	Precursor of CP29, core chlorophyll a/b binding (CAB) protein of photosystem II (PSII)	0	0	0	-1	0	-1	0	0	0	0	0	0	0	0	0	0	0	0	2	0	0	1	0	1	0	2	2
C:integral component of membrane	HORVU0Hr1G003220	predicted protein	1	0	1	0	0	0	1	0	0	0	0	0	0	0	0	0	0	0	2	1	0	2	0	1	3	0	3
C:integral component of membrane	HORVU0Hr1G006070	predicted protein	0	0	0	-1	0	-1	0	0	0	0	0	0	0	0	0	0	0	0	2	0	0	1	0	1	0	2	2
C:integral component of membrane	HORVU0Hr1G010080	predicted protein	0	0	0	0	0	0	0	0	0	1	0	1	0	0	0	0	0	0	0	2	0	1	0	1	0	2	2
C:integral component of membrane	HORVU0Hr1G012920	predicted protein	0	0	0	0	0	0	0	0	-1	0	0	0	0	0	0	-1	0	-1	0	1	2	1	0	2	1	2	3
C:integral component of membrane	HORVU0Hr1G018270	predicted protein	0	0	0	0	0	-1	0	0	0	0	0	-1	0	0	0	0	0	0	1	1	0	0	0	2	0	2	2
C:integral component of membrane	HORVU0Hr1G018390	predicted protein	0	0	0	-1	0	0	0	0	0	0	0	0	0	0	0	0	0	0	1	0	0	1	0	0	0	1	1
C:integral component of membrane	HORVU0Hr1G023360	predicted protein	0	0	0	1	1	1	0	0	0	0	0	0	0	0	0	0	0	0	3	0	0	1	1	1	0	3	3
C:integral component of membrane	HORVU0Hr1G039020	predicted protein	0	0	0	-1	0	-1	0	0	0	-1	0	0	0	0	0	0	0	-1	2	1	1	2	0	2	0	4	4
C:integral component of membrane	HORVU1Hr1G002600	predicted protein	0	0	0	-1	0	0	0	0	0	0	0	0	0	0	0	0	0	0	1	0	0	1	0	0	0	1	1
C:integral component of membrane	HORVU1Hr1G004720	predicted protein	0	0	0	0	0	0	0	0	0	0	0	0	0	0	0	-1	0	0	0	0	1	1	0	0	0	1	1
C:integral component of membrane	HORVU1Hr1G004980	predicted protein	0	0	0	1	0	0	0	0	0	0	0	0	0	0	0	0	0	0	1	0	0	1	0	0	0	1	1
C:integral component of membrane	HORVU1Hr1G009140	predicted protein	0	0	0	1	0	1	1	0	1	1	0	1	0	0	0	1	0	1	2	4	2	4	0	4	2	6	8
C:integral component of membrane	HORVU1Hr1G015000	predicted protein	0	0	0	-1	0	-1	0	0	0	0	0	0	0	0	0	0	0	0	2	0	0	1	0	1	0	2	2
C:integral component of membrane	HORVU1Hr1G017900	predicted protein	0	0	0	0	0	-1	0	-1	0	0	-1	-1	0	-1	0	0	-1	-1	1	3	3	0	4	3	2	5	7
C:integral component of membrane	HORVU1Hr1G019500	predicted protein	0	0	0	0	0	-1	0	0	0	-1	0	-1	0	0	0	-1	0	-1	1	2	2	2	0	3	0	5	5
C:integral component of membrane	HORVU1Hr1G036490	predicted protein	0	0	0	0	0	0	1	0	1	0	-1	-1	0	0	0	0	0	0	0	4	0	1	1	2	2	2	4
C:integral component of membrane	HORVU1Hr1G039820	predicted protein	0	0	0	0	-1	0	0	-1	0	0	0	0	0	0	0	0	0	0	1	1	0	0	2	0	1	1	2
C:integral component of membrane	HORVU1Hr1G043380	predicted protein	0	0	0	1	0	0	1	0	0	0	0	0	0	0	0	0	0	0	1	1	0	2	0	0	1	1	2
C:integral component of membrane	HORVU1Hr1G044080	predicted protein	0	0	0	0	0	0	0	0	0	1	0	0	0	0	0	0	0	0	0	1	0	1	0	0	0	1	1
C:integral component of membrane	HORVU1Hr1G050130	predicted protein	0	0	0	0	0	-1	0	0	0	0	0	0	0	0	0	0	0	0	1	0	0	0	0	1	0	1	1
C:integral component of membrane	HORVU1Hr1G051160	predicted protein	0	0	0	-1	0	-1	0	0	0	0	0	0	0	0	0	0	0	0	2	0	0	1	0	1	0	2	2
C:integral component of membrane	HORVU1Hr1G052850	predicted protein	0	0	0	1	0	1	0	0	0	0	0	0	0	0	0	0	0	0	2	0	0	1	0	1	0	2	2
C:integral component of membrane	HORVU1Hr1G063390	predicted protein	0	0	0	1	0	1	0	0	1	1	0	1	0	0	0	0	0	0	2	3	0	2	0	3	1	4	5
C:integral component of membrane	HORVU1Hr1G066190	predicted protein	0	0	0	0	0	1	0	0	0	0	0	0	0	0	0	0	0	0	1	0	0	0	0	1	0	1	1
C:integral component of membrane	HORVU1Hr1G067070	predicted protein	0	0	0	1	1	1	0	0	0	0	0	0	0	0	0	0	0	0	3	0	0	1	1	1	0	3	3
C:integral component of membrane	HORVU1Hr1G067080	predicted protein	0	0	0	0	1	0	0	0	0	0	0	0	0	0	0	0	0	0	1	0	0	0	1	0	0	1	1
C:integral component of membrane	HORVU1Hr1G069400	predicted protein	0	0	0	0	0	-1	0	0	0	0	0	0	0	0	0	0	0	0	1	0	0	0	0	1	0	1	1
C:integral component of membrane	HORVU1Hr1G073050	predicted protein	0	0	0	0	0	0	0	0	0	0	0	0	0	0	0	-1	0	0	0	0	1	1	0	0	0	1	1
C:integral component of membrane	HORVU1Hr1G073700	predicted protein	0	0	0	-1	0	-1	-1	0	-1	-1	-1	-1	0	0	0	-1	-1	-1	2	5	3	4	2	4	2	8	10
C:integral component of membrane	HORVU1Hr1G078380	predicted protein	0	0	-1	-1	0	-1	-1	-1	-1	0	0	-1	0	0	0	0	0	0	3	4	0	2	1	4	4	3	7
C:integral component of membrane	HORVU1Hr1G087380	predicted protein	0	0	0	1	0	1	0	0	0	1	0	0	0	0	0	0	0	0	2	1	0	2	0	1	0	3	3
C:integral component of membrane	HORVU1Hr1G088920	predicted protein	0	0	-1	-1	-1	-1	-1	-1	-1	-1	-1	-1	0	0	0	0	0	0	4	6	0	3	3	4	4	6	10
C:integral component of membrane	HORVU1Hr1G091060	predicted protein	0	0	0	-1	0	-1	0	0	0	0	0	0	0	0	0	0	0	0	2	0	0	1	0	1	0	2	2
C:integral component of membrane	HORVU1Hr1G092250	predicted protein	0	0	-1	0	-1	-1	0	0	0	0	0	0	0	0	0	0	0	0	3	0	0	0	1	2	1	2	3
C:integral component of membrane	HORVU1Hr1G093170	predicted protein	0	0	0	1	0	1	1	0	0	1	0	1	0	0	0	0	0	0	2	3	0	3	0	2	1	4	5
C:integral component of membrane	HORVU1Hr1G094880	predicted protein	0	0	0	0	0	0	0	0	0	0	0	1	0	0	0	0	0	0	0	1	0	0	0	1	0	1	1
C:integral component of membrane	HORVU2Hr1G019010	predicted protein	0	0	0	0	0	0	-1	0	0	0	0	0	0	0	0	0	0	0	0	1	0	1	0	0	1	0	1
C:integral component of membrane	HORVU2Hr1G023940	predicted protein	0	0	0	0	0	0	0	0	0	0	0	0	0	0	0	0	0	1	0	0	1	0	0	1	0	1	1
C:integral component of membrane	HORVU2Hr1G031410	predicted protein	0	0	0	0	0	-1	0	0	0	0	0	0	0	0	0	0	0	0	1	0	0	0	0	1	0	1	1
C:integral component of membrane	HORVU2Hr1G038950	predicted protein	0	0	0	0	0	0	0	0	0	0	0	0	0	0	0	0	0	1	0	0	1	0	0	1	0	1	1
C:integral component of membrane	HORVU2Hr1G043890	predicted protein	0	0	0	0	0	0	0	0	0	0	0	0	0	0	0	1	0	1	0	0	2	1	0	1	0	2	2
C:integral component of membrane	HORVU2Hr1G065000	predicted protein	0	0	0	1	0	1	1	0	0	1	0	1	0	0	1	0	0	1	2	3	2	3	0	4	2	5	7
C:integral component of membrane	HORVU2Hr1G073370	predicted protein	0	0	0	-1	0	-1	0	0	0	0	0	-1	0	0	0	0	0	0	2	1	0	1	0	2	0	3	3
C:integral component of membrane	HORVU2Hr1G077460	predicted protein	0	0	0	-1	0	-1	0	0	0	0	0	0	0	0	0	0	0	0	2	0	0	1	0	1	0	2	2
C:integral component of membrane	HORVU2Hr1G079920	predicted protein	0	0	0	-1	0	-1	0	0	-1	0	0	-1	0	0	0	0	0	0	2	2	0	1	0	3	1	3	4
C:integral component of membrane	HORVU2Hr1G088640	predicted protein	0	0	0	1	0	1	1	0	1	1	0	1	0	0	0	0	0	0	2	4	0	3	0	3	2	4	6
C:integral component of membrane	HORVU2Hr1G099640	predicted protein	0	0	0	-1	0	-1	0	0	-1	0	0	0	0	0	0	-1	0	-1	2	1	2	2	0	3	1	4	5
C:integral component of membrane	HORVU2Hr1G101150	predicted protein	0	0	0	1	0	1	1	0	1	1	0	1	0	0	0	0	0	1	2	4	1	3	0	4	2	5	7
C:integral component of membrane	HORVU2Hr1G104080	predicted protein	0	0	0	1	0	0	1	0	0	1	0	1	0	0	0	0	0	0	1	3	0	3	0	1	1	3	4
C:integral component of membrane	HORVU2Hr1G113510	predicted protein	0	0	0	0	0	-1	0	0	0	0	0	0	0	0	0	0	0	0	1	0	0	0	0	1	0	1	1
C:integral component of membrane	HORVU2Hr1G118100	predicted protein	0	0	0	-1	0	-1	0	0	-1	0	0	-1	0	0	0	-1	0	-1	2	2	2	2	0	4	1	5	6
C:integral component of membrane	HORVU2Hr1G121170	predicted protein	0	0	0	1	0	1	0	0	0	0	0	0	0	0	0	0	0	0	2	0	0	1	0	1	0	2	2
C:integral component of membrane	HORVU2Hr1G125280	predicted protein	-1	0	-1	-1	0	-1	0	0	0	-1	0	0	0	0	0	0	0	0	4	1	0	3	0	2	2	3	5
C:integral component of membrane	HORVU2Hr1G126130	predicted protein	-1	0	-1	0	0	0	0	0	0	0	0	0	0	0	0	0	0	0	2	0	0	1	0	1	2	0	2
C:integral component of membrane	HORVU3Hr1G001060	predicted protein	0	0	0	-1	0	-1	0	0	0	0	0	-1	0	0	0	0	0	0	2	1	0	1	0	2	0	3	3
C:integral component of membrane	HORVU3Hr1G002530	predicted protein	0	0	0	-1	0	-1	0	0	0	0	0	0	0	0	0	-1	0	-1	2	0	2	2	0	2	0	4	4
C:integral component of membrane	HORVU3Hr1G002550	predicted protein	0	0	0	0	0	-1	0	0	0	0	0	0	0	0	0	-1	0	-1	1	0	2	1	0	2	0	3	3
C:integral component of membrane	HORVU3Hr1G002710	predicted protein	0	0	0	-1	0	-1	0	0	0	0	0	0	0	0	0	0	0	0	2	0	0	1	0	1	0	2	2
C:integral component of membrane	HORVU3Hr1G007200	predicted protein	0	0	0	0	0	0	0	0	0	1	0	1	0	0	0	0	0	0	0	2	0	1	0	1	0	2	2
C:integral component of membrane	HORVU3Hr1G007680	predicted protein	0	0	0	-1	0	-1	0	0	0	0	0	0	0	0	0	0	0	0	2	0	0	1	0	1	0	2	2
C:integral component of membrane	HORVU3Hr1G011850	predicted protein	0	0	0	1	0	1	0	0	0	1	0	1	0	0	0	0	0	0	2	2	0	2	0	2	0	4	4
C:integral component of membrane	HORVU3Hr1G011870	predicted protein	0	0	0	0	0	0	0	0	0	1	0	0	0	0	0	0	0	0	0	1	0	1	0	0	0	1	1
C:integral component of membrane	HORVU3Hr1G013170	predicted protein	0	0	0	1	0	1	0	0	0	1	0	1	0	0	0	0	0	0	2	2	0	2	0	2	0	4	4
C:integral component of membrane	HORVU3Hr1G016490	predicted protein	0	0	0	-1	0	-1	0	0	-1	-1	0	-1	0	0	0	-1	0	-1	2	3	2	3	0	4	1	6	7
C:integral component of membrane	HORVU3Hr1G017020	predicted protein	0	0	0	-1	0	-1	0	0	0	0	0	0	0	0	0	0	0	0	2	0	0	1	0	1	0	2	2
C:integral component of membrane	HORVU3Hr1G030110	predicted protein	0	0	0	0	0	0	0	0	0	0	0	0	0	0	0	-1	0	0	0	0	1	1	0	0	0	1	1
C:integral component of membrane	HORVU3Hr1G030250	predicted protein	0	0	0	-1	0	-1	0	0	0	0	0	0	0	0	0	0	0	0	2	0	0	1	0	1	0	2	2
C:integral component of membrane	HORVU3Hr1G034980	predicted protein	0	0	0	1	0	0	0	0	0	1	0	0	0	0	0	0	0	0	1	1	0	2	0	0	0	2	2
C:integral component of membrane	HORVU3Hr1G056830	predicted protein	0	0	0	-1	0	-1	0	0	0	0	0	0	0	0	0	0	0	0	2	0	0	1	0	1	0	2	2
C:integral component of membrane	HORVU3Hr1G059850	predicted protein	0	0	0	-1	0	-1	0	0	0	0	0	0	0	0	0	0	0	0	2	0	0	1	0	1	0	2	2
C:integral component of membrane	HORVU3Hr1G062430	predicted protein	0	0	0	-1	0	-1	0	0	0	0	0	-1	0	0	0	0	0	-1	2	1	1	1	0	3	0	4	4
C:integral component of membrane	HORVU3Hr1G062900	predicted protein	0	0	0	1	0	1	0	0	1	1	0	1	0	0	0	0	0	1	2	3	1	2	0	4	1	5	6
C:integral component of membrane	HORVU3Hr1G062940	predicted protein	0	0	0	1	0	1	0	0	1	1	0	1	0	0	0	0	0	0	2	3	0	2	0	3	1	4	5
C:integral component of membrane	HORVU3Hr1G064180	predicted protein	0	0	0	-1	0	-1	0	0	0	0	0	0	0	0	0	0	0	-1	2	0	1	1	0	2	0	3	3
C:integral component of membrane	HORVU3Hr1G064200	predicted protein	0	0	0	0	0	0	0	0	0	1	0	0	0	0	0	0	0	0	0	1	0	1	0	0	0	1	1
C:integral component of membrane	HORVU3Hr1G071770	predicted protein	0	0	0	-1	0	0	0	0	0	0	0	0	0	0	0	0	0	0	1	0	0	1	0	0	0	1	1
C:integral component of membrane	HORVU3Hr1G077530	predicted protein	0	0	0	0	0	-1	0	0	0	0	0	0	0	0	0	-1	0	-1	1	0	2	1	0	2	0	3	3
C:integral component of membrane	HORVU3Hr1G077570	predicted protein	0	0	0	-1	0	-1	0	0	0	0	0	0	0	0	0	0	0	0	2	0	0	1	0	1	0	2	2
C:integral component of membrane	HORVU3Hr1G078330	predicted protein	0	0	0	1	0	1	0	0	0	0	0	0	0	0	0	0	0	0	2	0	0	1	0	1	0	2	2
C:integral component of membrane	HORVU3Hr1G082440	predicted protein	0	0	0	-1	0	0	0	0	0	0	0	0	0	0	0	0	0	0	1	0	0	1	0	0	0	1	1
C:integral component of membrane	HORVU3Hr1G084970	predicted protein	0	0	0	-1	0	-1	-1	0	-1	-1	0	0	0	0	0	-1	0	-1	2	3	2	4	0	3	2	5	7
C:integral component of membrane	HORVU3Hr1G088850	predicted protein	0	0	0	-1	0	0	0	0	0	0	0	0	0	0	0	0	0	0	1	0	0	1	0	0	0	1	1
C:integral component of membrane	HORVU3Hr1G089490	predicted protein	0	0	0	-1	0	-1	0	0	0	0	0	0	0	0	0	0	0	0	2	0	0	1	0	1	0	2	2
C:integral component of membrane	HORVU3Hr1G096760	predicted protein	0	0	0	-1	0	-1	0	0	0	0	0	0	0	0	0	0	0	0	2	0	0	1	0	1	0	2	2
C:integral component of membrane	HORVU3Hr1G103630	predicted protein	0	0	0	0	0	-1	0	0	0	0	0	0	0	0	0	0	0	0	1	0	0	0	0	1	0	1	1
C:integral component of membrane	HORVU3Hr1G107240	predicted protein	0	0	0	1	0	1	0	0	0	1	0	0	0	0	0	0	0	0	2	1	0	2	0	1	0	3	3
C:integral component of membrane	HORVU3Hr1G109590	predicted protein	0	0	0	1	0	0	0	0	0	1	0	1	0	0	0	0	0	0	1	2	0	2	0	1	0	3	3
C:integral component of membrane	HORVU3Hr1G116790	predicted protein	0	0	0	-1	0	-1	0	0	0	0	0	0	0	0	0	0	0	-1	2	0	1	1	0	2	0	3	3
C:integral component of membrane	HORVU4Hr1G004460	predicted protein	0	0	0	-1	0	0	0	0	0	0	0	0	0	0	0	0	0	0	1	0	0	1	0	0	0	1	1
C:integral component of membrane	HORVU4Hr1G011600	predicted protein	0	0	0	-1	0	-1	0	0	0	0	0	0	0	0	0	0	0	0	2	0	0	1	0	1	0	2	2
C:integral component of membrane	HORVU4Hr1G014900	predicted protein	0	0	0	-1	0	0	0	0	0	0	0	0	0	0	0	0	0	0	1	0	0	1	0	0	0	1	1
C:integral component of membrane	HORVU4Hr1G016880	predicted protein	0	0	0	-1	0	-1	0	0	0	0	0	0	0	0	0	0	0	0	2	0	0	1	0	1	0	2	2
C:integral component of membrane	HORVU4Hr1G051740	predicted protein	0	0	0	-1	0	-1	0	0	0	0	0	0	0	0	0	0	0	0	2	0	0	1	0	1	0	2	2
C:integral component of membrane	HORVU4Hr1G060310	predicted protein	0	0	0	1	0	1	0	0	0	1	0	1	0	0	0	0	0	0	2	2	0	2	0	2	0	4	4
C:integral component of membrane	HORVU4Hr1G063190	predicted protein	0	0	0	1	1	1	0	0	1	0	0	1	0	0	0	0	0	0	3	2	0	1	1	3	1	4	5
C:integral component of membrane	HORVU4Hr1G070130	predicted protein	0	0	0	1	0	1	1	0	1	1	0	1	0	0	0	0	0	1	2	4	1	3	0	4	2	5	7
C:integral component of membrane	HORVU4Hr1G070320	predicted protein	0	0	0	0	0	1	0	0	0	0	0	0	0	0	0	0	0	0	1	0	0	0	0	1	0	1	1
C:integral component of membrane	HORVU4Hr1G072060	predicted protein	0	0	0	1	0	0	0	0	0	1	0	1	0	0	0	0	0	0	1	2	0	2	0	1	0	3	3
C:integral component of membrane	HORVU4Hr1G079260	predicted protein	0	0	0	1	0	1	0	0	0	0	0	0	0	0	0	0	0	0	2	0	0	1	0	1	0	2	2
C:integral component of membrane	HORVU4Hr1G079330	predicted protein	0	0	0	1	0	1	0	0	0	0	0	0	0	0	0	0	0	0	2	0	0	1	0	1	0	2	2
C:integral component of membrane	HORVU4Hr1G083020	predicted protein	0	0	-1	0	0	0	0	0	0	0	0	0	0	0	0	0	0	0	1	0	0	0	0	1	1	0	1
C:integral component of membrane	HORVU4Hr1G083650	predicted protein	0	0	0	-1	0	-1	0	0	0	0	0	-1	0	0	0	0	0	0	2	1	0	1	0	2	0	3	3
C:integral component of membrane	HORVU4Hr1G083930	predicted protein	0	0	0	-1	0	-1	0	0	0	0	0	-1	0	0	0	0	0	0	2	1	0	1	0	2	0	3	3
C:integral component of membrane	HORVU4Hr1G084930	predicted protein	0	0	0	1	0	1	0	0	0	0	0	0	0	0	0	0	0	0	2	0	0	1	0	1	0	2	2
C:integral component of membrane	HORVU4Hr1G087340	predicted protein	0	0	0	1	0	1	0	0	0	1	0	1	0	0	0	1	0	1	2	2	2	3	0	3	0	6	6
C:integral component of membrane	HORVU4Hr1G087840	predicted protein	0	0	0	0	0	0	0	0	0	1	0	1	0	0	0	0	0	0	0	2	0	1	0	1	0	2	2
C:integral component of membrane	HORVU5Hr1G000620	predicted protein	0	0	0	1	1	1	0	0	0	0	0	0	0	0	0	0	0	0	3	0	0	1	1	1	0	3	3
C:integral component of membrane	HORVU5Hr1G001650	predicted protein	0	0	0	0	0	-1	0	0	0	0	0	0	0	0	0	0	0	0	1	0	0	0	0	1	0	1	1
C:integral component of membrane	HORVU5Hr1G006360	predicted protein	0	0	0	1	0	0	0	0	0	0	0	0	0	0	0	0	0	0	1	0	0	1	0	0	0	1	1
C:integral component of membrane	HORVU5Hr1G006550	predicted protein	0	0	0	1	0	1	0	0	0	1	0	1	0	0	0	1	0	0	2	2	1	3	0	2	0	5	5
C:integral component of membrane	HORVU5Hr1G007080	predicted protein	0	0	0	-1	0	0	0	0	0	0	0	0	0	0	0	0	0	0	1	0	0	1	0	0	0	1	1
C:integral component of membrane	HORVU5Hr1G010120	predicted protein	0	0	0	-1	0	-1	0	0	0	0	0	-1	0	0	0	0	0	0	2	1	0	1	0	2	0	3	3
C:integral component of membrane	HORVU5Hr1G011730	predicted protein	0	0	0	-1	-1	-1	0	0	-1	-1	-1	-1	0	0	0	0	0	0	3	4	0	2	2	3	1	6	7
C:integral component of membrane	HORVU5Hr1G012120	predicted protein	0	0	0	0	0	0	0	0	0	1	0	0	0	0	0	0	0	0	0	1	0	1	0	0	0	1	1
C:integral component of membrane	HORVU5Hr1G012190	predicted protein	0	0	0	0	0	0	0	0	0	1	0	0	0	0	0	0	0	0	0	1	0	1	0	0	0	1	1
C:integral component of membrane	HORVU5Hr1G013880	predicted protein	0	0	0	-1	0	-1	0	0	0	-1	0	-1	0	0	0	0	0	0	2	2	0	2	0	2	0	4	4
C:integral component of membrane	HORVU5Hr1G022500	predicted protein	0	0	0	1	0	1	0	0	0	1	0	0	0	0	0	0	0	0	2	1	0	2	0	1	0	3	3
C:integral component of membrane	HORVU5Hr1G027110	predicted protein	0	0	0	1	0	1	1	0	1	1	0	1	0	0	0	1	0	0	2	4	1	4	0	3	2	5	7
C:integral component of membrane	HORVU5Hr1G042030	predicted protein	0	0	0	0	0	0	0	0	0	1	0	1	0	0	0	0	0	0	0	2	0	1	0	1	0	2	2
C:integral component of membrane	HORVU5Hr1G050950	predicted protein	0	0	0	1	0	1	1	0	1	1	0	1	0	0	0	1	0	0	2	4	1	4	0	3	2	5	7
C:integral component of membrane	HORVU5Hr1G051160	predicted protein	0	0	0	0	0	1	0	0	0	0	0	0	0	0	0	0	0	0	1	0	0	0	0	1	0	1	1
C:integral component of membrane	HORVU5Hr1G057740	predicted protein	0	0	0	1	0	1	0	0	0	1	0	1	0	0	0	0	0	0	2	2	0	2	0	2	0	4	4
C:integral component of membrane	HORVU5Hr1G058020	predicted protein	0	0	0	0	0	0	0	0	0	0	0	0	0	0	0	0	0	-1	0	0	1	0	0	1	0	1	1
C:integral component of membrane	HORVU5Hr1G063340	predicted protein	0	0	0	0	0	0	0	0	0	0	0	0	0	0	0	0	0	-1	0	0	1	0	0	1	0	1	1
C:integral component of membrane	HORVU5Hr1G063510	predicted protein	0	0	0	-1	0	-1	0	0	0	0	0	-1	0	0	0	0	0	0	2	1	0	1	0	2	0	3	3
C:integral component of membrane	HORVU5Hr1G063650	predicted protein	0	0	0	1	0	1	0	0	0	0	0	1	0	0	0	0	0	0	2	1	0	1	0	2	0	3	3
C:integral component of membrane	HORVU5Hr1G072440	predicted protein	0	0	0	-1	0	0	0	0	0	0	0	0	0	0	0	0	0	0	1	0	0	1	0	0	0	1	1
C:integral component of membrane	HORVU5Hr1G073630	predicted protein	0	0	0	0	0	1	0	0	0	0	0	0	0	0	0	0	0	0	1	0	0	0	0	1	0	1	1
C:integral component of membrane	HORVU5Hr1G074450	predicted protein	0	0	0	0	1	0	0	0	0	0	0	0	0	0	0	0	0	0	1	0	0	0	1	0	0	1	1
C:integral component of membrane	HORVU5Hr1G079600	predicted protein	0	0	0	-1	0	-1	0	0	0	0	0	0	0	0	0	0	0	0	2	0	0	1	0	1	0	2	2
C:integral component of membrane	HORVU5Hr1G084230	predicted protein	0	0	0	-1	0	-1	0	0	-1	0	0	-1	0	0	0	-1	0	-1	2	2	2	2	0	4	1	5	6
C:integral component of membrane	HORVU5Hr1G087880	predicted protein	0	0	0	1	0	1	0	0	0	0	0	1	0	0	0	0	0	0	2	1	0	1	0	2	0	3	3
C:integral component of membrane	HORVU5Hr1G088530	predicted protein	0	0	0	0	0	0	0	0	0	1	0	1	0	0	0	0	0	0	0	2	0	1	0	1	0	2	2
C:integral component of membrane	HORVU5Hr1G093090	predicted protein	0	0	0	-1	0	-1	0	0	0	0	0	0	0	0	0	0	0	0	2	0	0	1	0	1	0	2	2
C:integral component of membrane	HORVU5Hr1G094080	predicted protein	0	0	0	0	0	1	0	0	0	0	0	0	0	0	0	0	0	0	1	0	0	0	0	1	0	1	1
C:integral component of membrane	HORVU5Hr1G109250	predicted protein	0	0	0	-1	0	-1	-1	0	-1	-1	0	-1	0	0	0	0	0	0	2	4	0	3	0	3	2	4	6
C:integral component of membrane	HORVU5Hr1G119270	predicted protein	0	0	0	1	0	1	0	0	0	0	0	0	0	0	0	0	0	0	2	0	0	1	0	1	0	2	2
C:integral component of membrane	HORVU5Hr1G121940	predicted protein	0	0	0	0	0	0	0	0	1	0	0	0	0	0	0	0	0	1	0	1	1	0	0	2	1	1	2
C:integral component of membrane	HORVU5Hr1G124650	predicted protein	0	0	0	-1	0	-1	0	0	0	0	0	0	0	0	0	0	0	0	2	0	0	1	0	1	0	2	2
C:integral component of membrane	HORVU6Hr1G001690	predicted protein	0	0	0	0	0	0	0	0	0	0	0	1	0	0	0	0	0	0	0	1	0	0	0	1	0	1	1
C:integral component of membrane	HORVU6Hr1G004010	predicted protein	0	0	0	0	0	0	0	-1	0	0	-1	0	0	0	0	0	0	0	0	2	0	0	2	0	1	1	2
C:integral component of membrane	HORVU6Hr1G004420	predicted protein	0	0	0	0	0	0	0	0	0	0	0	0	0	0	0	0	0	-1	0	0	1	0	0	1	0	1	1
C:integral component of membrane	HORVU6Hr1G004440	predicted protein	0	0	0	0	0	-1	0	0	0	0	0	0	0	0	0	-1	0	-1	1	0	2	1	0	2	0	3	3
C:integral component of membrane	HORVU6Hr1G008930	predicted protein	0	0	0	-1	0	-1	0	0	0	0	0	-1	0	0	0	-1	0	0	2	1	1	2	0	2	0	4	4
C:integral component of membrane	HORVU6Hr1G027650	predicted protein	0	0	0	1	0	0	0	0	0	0	0	0	0	0	0	0	0	0	1	0	0	1	0	0	0	1	1
C:integral component of membrane	HORVU6Hr1G033160	predicted protein	0	0	0	-1	0	-1	0	0	0	0	0	0	0	0	0	0	0	0	2	0	0	1	0	1	0	2	2
C:integral component of membrane	HORVU6Hr1G041610	predicted protein	0	0	-1	0	0	0	0	0	0	0	0	0	0	0	0	0	0	0	1	0	0	0	0	1	1	0	1
C:integral component of membrane	HORVU6Hr1G053730	predicted protein	0	0	0	0	0	-1	0	0	0	0	0	0	0	0	0	0	0	0	1	0	0	0	0	1	0	1	1
C:integral component of membrane	HORVU6Hr1G064190	predicted protein	0	0	0	1	0	1	0	0	0	1	0	1	0	0	0	0	0	0	2	2	0	2	0	2	0	4	4
C:integral component of membrane	HORVU6Hr1G069940	predicted protein	0	0	0	1	0	1	0	0	0	0	0	0	0	0	0	0	0	0	2	0	0	1	0	1	0	2	2
C:integral component of membrane	HORVU6Hr1G070550	predicted protein	0	0	0	1	0	0	0	0	0	1	0	0	0	0	0	0	0	0	1	1	0	2	0	0	0	2	2
C:integral component of membrane	HORVU6Hr1G073030	predicted protein	0	0	0	1	0	0	0	0	0	1	0	0	0	0	0	0	0	0	1	1	0	2	0	0	0	2	2
C:integral component of membrane	HORVU6Hr1G073300	predicted protein	0	0	0	1	0	1	1	0	1	0	0	1	0	0	0	0	0	1	2	3	1	2	0	4	2	4	6
C:integral component of membrane	HORVU6Hr1G076040	predicted protein	0	0	0	-1	0	-1	0	0	0	0	0	0	0	0	0	0	0	0	2	0	0	1	0	1	0	2	2
C:integral component of membrane	HORVU6Hr1G076660	predicted protein	0	0	0	1	0	1	1	0	1	1	0	1	0	0	0	1	0	0	2	4	1	4	0	3	2	5	7
C:integral component of membrane	HORVU6Hr1G083050	predicted protein	0	0	0	1	0	1	1	0	1	1	0	1	0	0	0	1	0	1	2	4	2	4	0	4	2	6	8
C:integral component of membrane	HORVU6Hr1G084290	predicted protein	0	0	0	-1	0	-1	0	0	0	0	0	0	0	0	0	0	0	0	2	0	0	1	0	1	0	2	2
C:integral component of membrane	HORVU6Hr1G088400	predicted protein	0	0	0	0	0	0	0	0	0	0	0	0	0	0	0	-1	0	0	0	0	1	1	0	0	0	1	1
C:integral component of membrane	HORVU6Hr1G090200	predicted protein	0	0	0	0	0	0	0	0	1	0	0	0	0	0	0	0	0	0	0	1	0	0	0	1	1	0	1
C:integral component of membrane	HORVU6Hr1G090250	predicted protein	0	0	0	-1	0	0	0	0	0	0	0	0	0	0	0	0	0	0	1	0	0	1	0	0	0	1	1
C:integral component of membrane	HORVU6Hr1G090330	predicted protein	0	0	0	0	0	0	0	0	1	0	0	0	0	0	0	0	0	0	0	1	0	0	0	1	1	0	1
C:integral component of membrane	HORVU6Hr1G094790	predicted protein	0	0	0	-1	0	-1	0	0	0	0	0	0	0	0	0	0	0	0	2	0	0	1	0	1	0	2	2
C:integral component of membrane	HORVU7Hr1G000260	predicted protein	0	0	0	0	0	0	0	1	0	0	1	1	0	0	0	0	0	0	0	3	0	0	2	1	1	2	3
C:integral component of membrane	HORVU7Hr1G002050	predicted protein	0	0	0	-1	0	-1	0	0	0	0	0	0	0	0	0	0	0	0	2	0	0	1	0	1	0	2	2
C:integral component of membrane	HORVU7Hr1G002390	predicted protein	0	0	0	-1	0	-1	0	0	0	0	0	-1	0	0	0	-1	0	-1	2	1	2	2	0	3	0	5	5
C:integral component of membrane	HORVU7Hr1G006520	predicted protein	0	0	0	0	0	0	0	0	0	0	0	-1	0	0	0	-1	0	-1	0	1	2	1	0	2	0	3	3
C:integral component of membrane	HORVU7Hr1G006590	predicted protein	0	0	0	0	0	-1	0	0	0	0	0	0	0	0	0	0	0	0	1	0	0	0	0	1	0	1	1
C:integral component of membrane	HORVU7Hr1G021860	predicted protein	0	0	0	0	0	-1	0	0	0	0	0	0	0	0	0	0	0	0	1	0	0	0	0	1	0	1	1
C:integral component of membrane	HORVU7Hr1G025000	predicted protein	0	0	0	0	0	1	0	0	0	0	0	0	0	0	0	0	0	0	1	0	0	0	0	1	0	1	1
C:integral component of membrane	HORVU7Hr1G025680	predicted protein	0	0	0	0	0	-1	0	0	0	0	0	0	0	0	0	0	0	0	1	0	0	0	0	1	0	1	1
C:integral component of membrane	HORVU7Hr1G034860	predicted protein	0	0	0	1	0	0	0	0	0	0	0	0	0	0	0	0	0	0	1	0	0	1	0	0	0	1	1
C:integral component of membrane	HORVU7Hr1G035010	predicted protein	0	0	0	1	0	0	1	0	1	0	0	0	0	0	0	1	0	0	1	2	1	3	0	1	2	2	4
C:integral component of membrane	HORVU7Hr1G040370	predicted protein	0	0	-1	-1	0	-1	0	-1	-1	0	0	-1	0	0	0	0	0	0	3	3	0	1	1	4	3	3	6
C:integral component of membrane	HORVU7Hr1G040380	predicted protein	0	0	-1	-1	0	-1	0	-1	-1	0	0	-1	0	0	0	0	0	0	3	3	0	1	1	4	3	3	6
C:integral component of membrane	HORVU7Hr1G044210	predicted protein	0	0	0	-1	0	-1	0	0	0	0	0	0	0	0	0	0	0	0	2	0	0	1	0	1	0	2	2
C:integral component of membrane	HORVU7Hr1G048570	predicted protein	0	0	0	0	-1	0	0	0	0	0	0	0	0	0	0	0	0	0	1	0	0	0	1	0	0	1	1
C:integral component of membrane	HORVU7Hr1G049630	predicted protein	0	0	0	1	0	1	1	0	0	1	0	1	0	0	0	0	0	0	2	3	0	3	0	2	1	4	5
C:integral component of membrane	HORVU7Hr1G051260	predicted protein	0	0	0	1	0	0	0	0	0	0	0	0	0	0	0	0	0	0	1	0	0	1	0	0	0	1	1
C:integral component of membrane	HORVU7Hr1G077430	predicted protein	0	0	0	1	0	0	0	0	0	1	0	0	0	0	0	1	0	0	1	1	1	3	0	0	0	3	3
C:integral component of membrane	HORVU7Hr1G077620	predicted protein	0	0	0	0	0	0	0	0	0	1	0	1	0	0	0	1	0	0	0	2	1	2	0	1	0	3	3
C:integral component of membrane	HORVU7Hr1G079160	predicted protein	0	0	0	1	0	1	0	0	0	1	0	1	0	0	0	0	0	0	2	2	0	2	0	2	0	4	4
C:integral component of membrane	HORVU7Hr1G082900	predicted protein	0	0	0	0	0	0	0	0	0	0	0	0	0	0	0	-1	0	0	0	0	1	1	0	0	0	1	1
C:integral component of membrane	HORVU7Hr1G085650	predicted protein	0	0	0	-1	0	0	0	0	0	0	0	0	0	0	0	0	0	0	1	0	0	1	0	0	0	1	1
C:integral component of membrane	HORVU7Hr1G087900	predicted protein	0	0	0	0	0	1	0	0	0	0	0	0	0	0	0	0	0	0	1	0	0	0	0	1	0	1	1
C:integral component of membrane	HORVU7Hr1G098400	predicted protein	0	0	0	-1	0	0	0	0	0	0	0	0	0	0	0	0	0	0	1	0	0	1	0	0	0	1	1
C:integral component of membrane	HORVU7Hr1G101310	predicted protein	0	0	0	1	0	1	0	0	0	1	0	1	0	0	0	1	0	1	2	2	2	3	0	3	0	6	6
C:integral component of membrane	HORVU7Hr1G102170	predicted protein	0	0	0	-1	0	-1	0	0	0	0	0	-1	0	0	0	0	0	0	2	1	0	1	0	2	0	3	3
C:integral component of membrane	HORVU7Hr1G107280	predicted protein	0	0	0	1	0	1	0	0	0	1	0	1	0	0	0	0	0	0	2	2	0	2	0	2	0	4	4
C:integral component of membrane	HORVU7Hr1G108490	predicted protein	0	0	0	-1	0	-1	0	0	0	0	0	0	0	0	0	0	0	0	2	0	0	1	0	1	0	2	2
C:integral component of membrane	HORVU7Hr1G110990	predicted protein	0	0	0	1	0	1	0	0	0	0	0	1	0	0	0	0	0	0	2	1	0	1	0	2	0	3	3
C:integral component of membrane	HORVU7Hr1G112710	predicted protein	0	0	0	1	0	1	0	0	1	0	0	1	0	0	0	0	0	1	2	2	1	1	0	4	1	4	5
C:integral component of membrane	HORVU7Hr1G115200	predicted protein	0	0	0	0	0	-1	0	0	0	0	0	0	0	0	0	0	0	0	1	0	0	0	0	1	0	1	1
C:integral component of membrane	HORVU3Hr1G080500	premnaspirodiene oxygenase-like	0	0	0	-1	0	-1	0	0	0	0	0	0	0	0	0	0	0	0	2	0	0	1	0	1	0	2	2
C:integral component of membrane	HORVU3Hr1G031680	probable aquaporin TIP4-2	0	0	0	1	0	1	0	0	0	1	0	1	0	0	0	1	0	1	2	2	2	3	0	3	0	6	6
C:integral component of membrane	HORVU7Hr1G078690	probable ascorbate-specific transmembrane electron transporter 2	0	0	0	-1	0	-1	0	0	0	0	0	-1	0	0	0	0	0	-1	2	1	1	1	0	3	0	4	4
C:integral component of membrane	HORVU6Hr1G031360	probable cation transporter HKT6 isoform X1	0	0	0	-1	0	-1	0	0	0	0	0	0	0	0	0	0	0	0	2	0	0	1	0	1	0	2	2
C:integral component of membrane	HORVU2Hr1G100420	probable cation transporter HKT7	0	0	0	0	0	1	0	0	0	0	0	0	0	0	0	0	0	0	1	0	0	0	0	1	0	1	1
C:integral component of membrane	HORVU3Hr1G030890	probable chlorophyll(ide) b reductase NYC1, chloroplastic	0	0	0	1	0	0	0	0	0	0	0	0	0	0	0	0	0	0	1	0	0	1	0	0	0	1	1
C:integral component of membrane	HORVU5Hr1G092290	probable E3 ubiquitin-protein ligase BAH1-like 1	0	0	0	1	0	1	1	0	1	1	0	1	0	0	0	0	0	0	2	4	0	3	0	3	2	4	6
C:integral component of membrane	HORVU3Hr1G055450	probable GABA transporter 2	0	0	0	0	0	1	0	0	0	0	0	0	0	0	0	0	0	0	1	0	0	0	0	1	0	1	1
C:integral component of membrane	HORVU7Hr1G098550	probable high-affinity nitrate transporter 2.4	0	0	0	-1	0	-1	0	0	0	-1	0	0	0	0	0	0	0	-1	2	1	1	2	0	2	0	4	4
C:integral component of membrane	HORVU5Hr1G104080	probable inactive leucine-rich repeat receptor-like protein kinase At3g03770	0	0	0	1	0	1	0	0	0	1	0	1	0	0	0	0	0	0	2	2	0	2	0	2	0	4	4
C:integral component of membrane	HORVU2Hr1G080770	probable inactive receptor kinase RLK902	0	0	0	0	0	0	0	0	0	0	0	0	0	1	0	0	0	0	0	0	1	0	1	0	1	0	1
C:integral component of membrane	HORVU0Hr1G001070	probable LRR receptor-like serine/threonine-protein kinase At1g06840 isoform X1	0	0	0	0	0	-1	0	0	0	0	0	0	0	0	0	0	0	0	1	0	0	0	0	1	0	1	1
C:integral component of membrane	HORVU2Hr1G010490	probable LRR receptor-like serine/threonine-protein kinase At3g47570	0	0	0	0	0	0	0	0	0	0	0	0	0	0	0	-1	0	0	0	0	1	1	0	0	0	1	1
C:integral component of membrane	HORVU5Hr1G122950	probable LRR receptor-like serine/threonine-protein kinase At3g47570	0	0	0	-1	0	-1	0	0	0	0	0	0	0	0	0	0	0	-1	2	0	1	1	0	2	0	3	3
C:integral component of membrane	HORVU7Hr1G007520	probable LRR receptor-like serine/threonine-protein kinase At3g47570	0	0	0	-1	0	-1	0	0	0	0	0	-1	0	0	0	0	0	0	2	1	0	1	0	2	0	3	3
C:integral component of membrane	HORVU7Hr1G028160	probable LRR receptor-like serine/threonine-protein kinase At5g10290 isoform X1	0	0	0	-1	0	-1	0	0	0	0	0	0	0	0	0	0	0	0	2	0	0	1	0	1	0	2	2
C:integral component of membrane	HORVU3Hr1G097930	probable L-type lectin-domain containing receptor kinase S.7	0	0	0	0	0	0	0	0	1	0	0	0	0	0	0	0	0	1	0	1	1	0	0	2	1	1	2
C:integral component of membrane	HORVU0Hr1G013830	proline-rich receptor-like protein kinase PERK4	0	0	0	-1	0	-1	0	0	0	0	0	0	0	0	0	0	0	0	2	0	0	1	0	1	0	2	2
C:integral component of membrane	HORVU6Hr1G036840	protein argonaute PNH1	0	0	0	0	0	0	0	0	0	0	0	0	0	0	0	-1	0	0	0	0	1	1	0	0	0	1	1
C:integral component of membrane	HORVU6Hr1G073100	protein CURVATURE THYLAKOID 1A, chloroplastic	0	0	0	-1	0	-1	0	0	0	0	0	-1	0	0	0	0	0	0	2	1	0	1	0	2	0	3	3
C:integral component of membrane	HORVU7Hr1G042160	protein CURVATURE THYLAKOID 1A, chloroplastic-like isoform X1	0	0	0	-1	0	-1	0	0	0	0	0	0	0	0	0	0	0	0	2	0	0	1	0	1	0	2	2
C:integral component of membrane	HORVU2Hr1G046420	protein DETOXIFICATION 40-like	0	0	0	-1	0	0	0	0	0	0	0	0	0	0	0	0	0	0	1	0	0	1	0	0	0	1	1
C:integral component of membrane	HORVU7Hr1G100090	protein DMP2	0	0	0	0	0	0	0	0	1	0	0	0	0	0	0	1	0	0	0	1	1	1	0	1	1	1	2
C:integral component of membrane	HORVU6Hr1G058000	protein ECERIFERUM 1-like	0	0	0	1	0	1	0	0	0	0	0	0	0	0	0	0	0	0	2	0	0	1	0	1	0	2	2
C:integral component of membrane	HORVU6Hr1G083570	protein FAR1-RELATED SEQUENCE 5-like	0	0	0	-1	0	-1	0	0	0	0	0	0	0	0	0	-1	0	0	2	0	1	2	0	1	0	3	3
C:integral component of membrane	HORVU5Hr1G078310	protein FLOWERING LOCUS T isoform X7	0	0	0	-1	0	0	0	0	0	0	0	0	0	0	0	-1	0	-1	1	0	2	2	0	1	0	3	3
C:integral component of membrane	HORVU4Hr1G013760	protein GLUTAMINE DUMPER 2-like	0	0	0	-1	0	-1	-1	0	0	-1	0	0	0	0	0	-1	0	-1	2	2	2	4	0	2	1	5	6
C:integral component of membrane	HORVU1Hr1G003080	protein GLUTAMINE DUMPER 5-like	0	0	0	1	0	0	0	0	0	0	0	0	0	0	0	0	0	0	1	0	0	1	0	0	0	1	1
C:integral component of membrane	HORVU7Hr1G092710	protein GLUTAMINE DUMPER 6-like	0	0	0	0	0	0	0	0	0	1	0	1	0	0	0	0	0	0	0	2	0	1	0	1	0	2	2
C:integral component of membrane	HORVU7Hr1G045630	Protein HVA22	0	0	0	0	0	0	0	0	0	1	0	1	0	0	0	1	0	1	0	2	2	2	0	2	0	4	4
C:integral component of membrane	HORVU6Hr1G085760	protein LAZ1 homolog 2 isoform X3	0	0	0	0	0	0	0	-1	0	0	0	0	0	0	0	0	0	0	0	1	0	0	1	0	1	0	1
C:integral component of membrane	HORVU1Hr1G063420	protein NRT1/ PTR FAMILY 3.1-like	0	0	0	1	0	1	0	0	0	0	0	1	0	0	0	0	0	0	2	1	0	1	0	2	0	3	3
C:integral component of membrane	HORVU1Hr1G053990	protein NRT1/ PTR FAMILY 6.3-like	0	0	0	-1	0	-1	0	0	0	0	0	0	0	0	0	0	0	0	2	0	0	1	0	1	0	2	2
C:integral component of membrane	HORVU1Hr1G054000	protein NRT1/ PTR FAMILY 6.3-like	0	0	0	-1	0	-1	0	0	0	0	0	-1	0	0	0	0	0	0	2	1	0	1	0	2	0	3	3
C:integral component of membrane	HORVU1Hr1G054020	protein NRT1/ PTR FAMILY 6.3-like	0	0	0	-1	0	-1	0	0	-1	0	0	0	0	0	0	-1	0	0	2	1	1	2	0	2	1	3	4
C:integral component of membrane	HORVU6Hr1G070450	protein NRT1/ PTR FAMILY 7.3 isoform X1	0	0	0	1	0	1	0	0	0	1	0	1	0	0	0	0	0	0	2	2	0	2	0	2	0	4	4
C:integral component of membrane	HORVU5Hr1G073670	protein PIN-LIKES 3	0	0	0	1	0	1	0	0	0	0	0	0	0	0	0	0	0	0	2	0	0	1	0	1	0	2	2
C:integral component of membrane	HORVU1Hr1G010210	Protein RUPTURED POLLEN GRAIN 1	0	0	0	1	0	1	1	0	0	1	0	1	0	0	0	0	0	0	2	3	0	3	0	2	1	4	5
C:integral component of membrane	HORVU7Hr1G030160	Protein RUPTURED POLLEN GRAIN 1	0	0	0	1	0	1	1	0	1	1	0	1	0	0	0	0	0	1	2	4	1	3	0	4	2	5	7
C:integral component of membrane	HORVU7Hr1G110200	protein STRUBBELIG-RECEPTOR FAMILY 3-like	0	0	0	-1	0	0	0	0	0	0	0	0	0	0	0	0	0	-1	1	0	1	1	0	1	0	2	2
C:integral component of membrane	HORVU7Hr1G092330	Protein STRUBBELIG-RECEPTOR FAMILY 8	0	0	0	-1	0	-1	0	0	0	0	0	0	0	0	0	0	0	0	2	0	0	1	0	1	0	2	2
C:integral component of membrane	HORVU4Hr1G072670	protein TORNADO 2	0	0	0	1	0	0	0	0	0	0	0	0	0	0	0	0	0	0	1	0	0	1	0	0	0	1	1
C:integral component of membrane	HORVU3Hr1G064680	protein transport protein Sec61 subunit alpha-like	0	0	-1	0	-1	0	0	0	0	0	0	0	0	0	0	0	0	0	2	0	0	0	1	1	1	1	2
C:integral component of membrane	HORVU1Hr1G059380	protein trichome birefringence-like 33	0	0	0	0	0	0	0	0	1	0	0	0	0	0	0	0	0	0	0	1	0	0	0	1	1	0	1
C:integral component of membrane	HORVU5Hr1G047630	protein trichome birefringence-like 34	0	0	0	-1	0	-1	0	0	0	0	0	0	0	0	0	0	0	0	2	0	0	1	0	1	0	2	2
C:integral component of membrane	HORVU3Hr1G027970	protein trichome birefringence-like 38	0	0	0	0	0	0	0	0	0	0	0	1	0	0	0	0	0	0	0	1	0	0	0	1	0	1	1
C:integral component of membrane	HORVU1Hr1G039830	Protein WAX2	0	0	0	1	0	1	1	0	1	1	0	1	0	0	0	1	0	1	2	4	2	4	0	4	2	6	8
C:integral component of membrane	HORVU2Hr1G119500	protein YLS9-like	0	0	0	1	0	1	0	0	0	0	0	0	0	0	0	0	0	0	2	0	0	1	0	1	0	2	2
C:integral component of membrane	HORVU1Hr1G057460	putative 2-nitropropane dioxygenase	0	0	0	0	0	0	0	0	0	1	0	0	0	0	0	0	0	0	0	1	0	1	0	0	0	1	1
C:integral component of membrane	HORVU5Hr1G109390	putative acyl-activating enzyme 18, peroxisomal	0	0	0	0	0	-1	0	0	0	0	0	0	0	0	0	0	0	0	1	0	0	0	0	1	0	1	1
C:integral component of membrane	HORVU7Hr1G024350	putative acyl-CoA synthetase	0	0	0	-1	0	-1	0	0	0	0	0	0	0	0	0	0	0	-1	2	0	1	1	0	2	0	3	3
C:integral component of membrane	HORVU7Hr1G114020	putative aldehyde oxidase-like protein	0	0	0	0	0	0	0	0	0	0	0	0	0	0	0	0	0	-1	0	0	1	0	0	1	0	1	1
C:integral component of membrane	HORVU3Hr1G105870	putative amino acid permease	0	0	0	-1	-1	-1	0	0	0	0	0	0	0	0	0	0	0	0	3	0	0	1	1	1	0	3	3
C:integral component of membrane	HORVU6Hr1G071810	putative amino acid permease 7	0	0	0	-1	0	-1	0	0	0	0	0	0	0	0	0	-1	0	-1	2	0	2	2	0	2	0	4	4
C:integral component of membrane	HORVU7Hr1G038940	putative aquaporin PIP2-7	0	0	0	-1	0	-1	-1	0	-1	0	0	-1	0	0	0	0	0	0	2	3	0	2	0	3	2	3	5
C:integral component of membrane	HORVU6Hr1G004000	putative beta-fructofuranosidase	0	0	0	0	0	0	0	-1	0	0	0	0	0	0	0	0	0	0	0	1	0	0	1	0	1	0	1
C:integral component of membrane	HORVU7Hr1G073390	putative blue copper binding protein	0	0	0	-1	0	-1	0	0	0	0	0	0	0	0	0	0	0	0	2	0	0	1	0	1	0	2	2
C:integral component of membrane	HORVU5Hr1G066260	putative calcium-binding protein CML45	0	0	0	0	0	0	0	0	-1	0	0	0	0	0	0	0	0	0	0	1	0	0	0	1	1	0	1
C:integral component of membrane	HORVU1Hr1G076950	putative calcium-transporting ATPase 13, plasma membrane-type	0	0	0	0	0	1	0	0	0	0	0	1	0	0	0	0	0	0	1	1	0	0	0	2	0	2	2
C:integral component of membrane	HORVU7Hr1G084270	putative cellulose synthase A catalytic subunit 11 [UDP-forming]	0	0	1	1	0	1	1	0	1	1	0	1	0	0	0	0	0	1	3	4	1	3	0	5	3	5	8
C:integral component of membrane	HORVU6Hr1G089980	putative CER1	0	0	0	1	0	1	0	0	0	1	0	0	0	0	0	0	0	0	2	1	0	2	0	1	0	3	3
C:integral component of membrane	HORVU6Hr1G061700	putative cysteine-rich receptor-like protein kinase 20	0	0	0	0	0	0	0	0	0	0	0	1	0	0	0	0	0	0	0	1	0	0	0	1	0	1	1
C:integral component of membrane	HORVU3Hr1G012650	putative disease resistance protein RGA4	0	0	0	-1	0	0	0	0	0	0	0	0	0	0	0	0	0	0	1	0	0	1	0	0	0	1	1
C:integral component of membrane	HORVU3Hr1G030950	putative ferulate 5-hydroxylase	0	0	0	1	0	1	0	0	0	0	0	0	0	0	0	0	0	0	2	0	0	1	0	1	0	2	2
C:integral component of membrane	HORVU1Hr1G067730	putative glucan 1,3-beta-glucosidase A	0	0	0	-1	0	-1	0	0	0	0	0	-1	0	0	0	0	0	0	2	1	0	1	0	2	0	3	3
C:integral component of membrane	HORVU1Hr1G067480	putative glycerol-3-phosphate dehydrogenase	0	0	0	1	0	1	0	0	0	1	0	0	0	0	0	0	0	0	2	1	0	2	0	1	0	3	3
C:integral component of membrane	HORVU6Hr1G062070	putative glycerol-3-phosphate transporter 4	0	0	0	1	0	1	1	0	0	1	0	1	0	0	0	1	0	1	2	3	2	4	0	3	1	6	7
C:integral component of membrane	HORVU2Hr1G102790	putative inactive leucine-rich repeat receptor-like protein kinase	0	0	0	-1	0	-1	0	0	0	0	0	0	0	0	0	0	0	0	2	0	0	1	0	1	0	2	2
C:integral component of membrane	HORVU2Hr1G009940	putative L-ascorbate peroxidase 3	0	0	0	0	0	0	0	0	1	0	0	0	0	0	0	0	0	0	0	1	0	0	0	1	1	0	1
C:integral component of membrane	HORVU5Hr1G122390	putative leucine-rich repeat receptor-like protein kinase At2g19210	0	0	0	-1	0	-1	0	0	-1	0	0	0	0	0	0	0	0	0	2	1	0	1	0	2	1	2	3
C:integral component of membrane	HORVU2Hr1G107250	putative LRR receptor-like serine/threonine-protein kinase	0	0	0	-1	0	0	0	0	0	0	0	0	0	0	0	0	0	0	1	0	0	1	0	0	0	1	1
C:integral component of membrane	HORVU6Hr1G014880	putative LRR receptor-like serine/threonine-protein kinase	0	0	0	-1	0	-1	0	0	0	0	0	-1	0	0	0	0	0	0	2	1	0	1	0	2	0	3	3
C:integral component of membrane	HORVU7Hr1G086120	putative LRR receptor-like serine/threonine-protein kinase	0	0	0	-1	0	-1	0	0	0	0	0	-1	0	0	0	-1	0	-1	2	1	2	2	0	3	0	5	5
C:integral component of membrane	HORVU4Hr1G055890	putative LRR receptor-like serine/threonine-protein kinase MRH1	0	0	0	-1	0	0	0	0	0	0	0	0	0	0	0	0	0	0	1	0	0	1	0	0	0	1	1
C:integral component of membrane	HORVU5Hr1G047970	putative nitrate excretion transporter 3	0	0	0	0	0	0	0	0	0	0	0	0	0	0	1	0	0	1	0	0	2	0	0	2	1	1	2
C:integral component of membrane	HORVU5Hr1G110920	putative O-methyltransferase 2	0	0	0	0	0	-1	0	0	0	0	0	0	0	0	0	0	0	-1	1	0	1	0	0	2	0	2	2
C:integral component of membrane	HORVU6Hr1G077770	putative phi-1	0	0	0	0	0	0	0	0	0	1	0	0	0	0	0	0	0	0	0	1	0	1	0	0	0	1	1
C:integral component of membrane	HORVU7Hr1G085980	putative plasma membrane Na+/H+ antiporter	0	0	0	-1	0	-1	0	0	0	0	0	0	0	0	0	0	0	0	2	0	0	1	0	1	0	2	2
C:integral component of membrane	HORVU6Hr1G036800	putative pleiotropic drug resistance protein 7	0	0	0	1	0	1	0	0	0	1	0	0	0	0	0	0	0	0	2	1	0	2	0	1	0	3	3
C:integral component of membrane	HORVU4Hr1G071000	putative polyol transporter 1	0	0	0	-1	0	0	0	0	0	0	0	0	0	0	0	0	0	-1	1	0	1	1	0	1	0	2	2
C:integral component of membrane	HORVU1Hr1G064070	putative receptor kinase	0	0	0	1	0	1	0	0	0	1	0	1	0	0	0	0	0	0	2	2	0	2	0	2	0	4	4
C:integral component of membrane	HORVU0Hr1G040370	putative receptor protein kinase ZmPK1	0	0	0	1	0	1	1	0	0	1	0	1	0	0	0	0	0	0	2	3	0	3	0	2	1	4	5
C:integral component of membrane	HORVU7Hr1G118900	putative receptor protein kinase ZmPK1	0	0	0	-1	0	-1	0	0	0	-1	0	-1	0	0	0	0	0	0	2	2	0	2	0	2	0	4	4
C:integral component of membrane	HORVU0Hr1G006050	putative receptor-like protein kinase	0	0	0	-1	0	-1	0	0	0	-1	0	0	0	0	0	-1	0	-1	2	1	2	3	0	2	0	5	5
C:integral component of membrane	HORVU1Hr1G088440	putative receptor-like protein kinase	0	0	0	0	0	0	0	0	-1	0	0	0	0	0	0	0	0	0	0	1	0	0	0	1	1	0	1
C:integral component of membrane	HORVU3Hr1G002330	putative receptor-like protein kinase	0	0	0	-1	0	-1	0	0	0	0	0	0	0	0	0	0	0	0	2	0	0	1	0	1	0	2	2
C:integral component of membrane	HORVU3Hr1G002370	putative receptor-like protein kinase	0	0	0	-1	0	-1	0	0	0	-1	0	-1	0	0	0	-1	0	-1	2	2	2	3	0	3	0	6	6
C:integral component of membrane	HORVU3Hr1G002420	putative receptor-like protein kinase	0	0	0	-1	0	-1	0	0	0	0	0	-1	0	0	0	-1	0	-1	2	1	2	2	0	3	0	5	5
C:integral component of membrane	HORVU5Hr1G041660	putative receptor-like protein kinase	0	0	0	0	0	1	0	0	1	1	0	1	0	0	0	0	0	1	1	3	1	1	0	4	1	4	5
C:integral component of membrane	HORVU2Hr1G108530	putative serine/threonine-protein kinase receptor	0	0	0	-1	0	0	0	0	0	0	0	0	0	0	0	0	0	0	1	0	0	1	0	0	0	1	1
C:integral component of membrane	HORVU2Hr1G117360	putative serine/threonine-protein kinase receptor	0	0	0	-1	0	-1	0	0	0	0	0	0	0	0	0	0	0	0	2	0	0	1	0	1	0	2	2
C:integral component of membrane	HORVU3Hr1G013180	putative serine/threonine-protein kinase receptor	0	0	0	-1	0	-1	0	0	0	0	0	-1	0	0	0	0	0	-1	2	1	1	1	0	3	0	4	4
C:integral component of membrane	HORVU3Hr1G068140	putative sulfate transporter 3.5	0	0	0	1	0	1	0	0	0	1	0	1	0	0	0	0	0	0	2	2	0	2	0	2	0	4	4
C:integral component of membrane	HORVU6Hr1G095330	putative syntaxin-related protein	0	0	0	0	0	0	0	0	0	0	0	-1	0	0	0	0	0	0	0	1	0	0	0	1	0	1	1
C:integral component of membrane	HORVU4Hr1G008200	putative transmembrane ascorbate ferrireductase 3	0	0	0	-1	0	-1	0	0	0	0	0	0	0	0	0	0	0	0	2	0	0	1	0	1	0	2	2
C:integral component of membrane	HORVU5Hr1G070360	putative wall-associated receptor kinase-like 16	0	0	0	0	0	0	0	0	0	0	0	0	0	0	0	-1	0	-1	0	0	2	1	0	1	0	2	2
C:integral component of membrane	HORVU2Hr1G102530	putative wall-associated receptor kinase-like protein	0	0	0	-1	0	-1	0	0	0	0	0	0	0	0	0	0	0	0	2	0	0	1	0	1	0	2	2
C:integral component of membrane	HORVU7Hr1G047000	pyrophosphate--fructose 6-phosphate 1-phosphotransferase subunit alpha-like	0	0	0	0	0	-1	0	0	0	0	0	0	0	0	0	0	0	0	1	0	0	0	0	1	0	1	1
C:integral component of membrane	HORVU7Hr1G071390	receptor-like kinase CR4	0	0	0	-1	0	0	0	0	0	0	0	0	0	0	0	0	0	0	1	0	0	1	0	0	0	1	1
C:integral component of membrane	HORVU3Hr1G006740	Receptor-like protein 12	0	0	0	0	0	-1	0	0	0	0	0	0	0	0	0	0	0	0	1	0	0	0	0	1	0	1	1
C:integral component of membrane	HORVU3Hr1G111040	Receptor-like protein kinase FERONIA	0	0	0	0	0	-1	0	0	0	0	0	0	0	0	0	0	0	0	1	0	0	0	0	1	0	1	1
C:integral component of membrane	HORVU3Hr1G032540	Receptor-like protein kinase HSL1	0	0	0	-1	0	0	0	0	0	0	0	0	0	0	0	0	0	0	1	0	0	1	0	0	0	1	1
C:integral component of membrane	HORVU3Hr1G002820	receptor-like protein kinase, putative,expressed	0	0	0	-1	0	-1	0	0	0	0	0	0	0	0	0	0	0	-1	2	0	1	1	0	2	0	3	3
C:integral component of membrane	HORVU2Hr1G008140	receptor-like serine/threonine-protein kinase SD1-8	0	0	0	-1	0	-1	0	0	0	0	0	-1	0	0	0	0	0	0	2	1	0	1	0	2	0	3	3
C:integral component of membrane	HORVU2Hr1G042550	receptor-like serine/threonine-protein kinase SD1-8	0	0	0	-1	0	-1	0	0	0	0	0	0	0	0	0	0	0	0	2	0	0	1	0	1	0	2	2
C:integral component of membrane	HORVU4Hr1G082760	RecName: Full=MLO protein homolog 1	0	0	0	-1	0	-1	0	0	0	0	0	0	0	0	0	0	0	0	2	0	0	1	0	1	0	2	2
C:integral component of membrane	HORVU6Hr1G035970	respiratory burst oxidase homolog protein E-like	0	0	0	-1	0	-1	0	0	0	0	0	0	0	0	0	0	0	0	2	0	0	1	0	1	0	2	2
C:integral component of membrane	HORVU3Hr1G037600	respiratory burst oxidase-like protein B2	0	0	0	1	0	0	0	0	0	0	0	0	0	0	0	0	0	0	1	0	0	1	0	0	0	1	1
C:integral component of membrane	HORVU1Hr1G081950	respiratory burst oxidase-like protein F2	0	0	0	0	0	0	0	0	0	0	0	0	0	0	0	-1	0	-1	0	0	2	1	0	1	0	2	2
C:integral component of membrane	HORVU1Hr1G061830	retrotransposon protein, putative, unclassified	0	0	0	-1	0	-1	0	0	0	0	0	0	0	0	0	0	0	0	2	0	0	1	0	1	0	2	2
C:integral component of membrane	HORVU5Hr1G064700	ribosomal protein L23	0	0	0	-1	0	-1	0	0	0	0	0	0	0	0	0	0	0	0	2	0	0	1	0	1	0	2	2
C:integral component of membrane	HORVU6Hr1G047870	Ribulose bisphosphate carboxylase large chain precursor, putative	0	0	0	-1	0	-1	0	0	0	0	0	0	0	0	0	0	0	0	2	0	0	1	0	1	0	2	2
C:integral component of membrane	HORVU7Hr1G091620	ribulose-1,5-bisphosphate carboxylase/oxygenase large subunit	0	0	0	-1	0	-1	0	0	0	0	0	0	0	0	0	0	0	0	2	0	0	1	0	1	0	2	2
C:integral component of membrane	HORVU4Hr1G082740	ring finger protein	0	0	0	-1	0	0	0	0	0	0	0	0	0	0	0	0	0	0	1	0	0	1	0	0	0	1	1
C:integral component of membrane	HORVU7Hr1G027080	RING-H2 finger protein ATL47-like	0	0	0	0	0	0	0	0	0	1	0	0	0	0	0	0	0	0	0	1	0	1	0	0	0	1	1
C:integral component of membrane	HORVU3Hr1G015770	RING-H2 finger protein ATL5-like	0	0	0	-1	0	-1	0	0	0	0	0	0	0	0	0	0	0	0	2	0	0	1	0	1	0	2	2
C:integral component of membrane	HORVU3Hr1G087720	RING-H2 finger protein ATL66	0	0	0	1	0	1	1	0	1	1	0	1	0	0	0	0	0	1	2	4	1	3	0	4	2	5	7
C:integral component of membrane	HORVU1Hr1G070640	RING-H2 finger protein ATL66-like	0	0	0	-1	0	-1	0	0	-1	0	0	0	0	0	0	0	0	-1	2	1	1	1	0	3	1	3	4
C:integral component of membrane	HORVU3Hr1G028440	ring-H2 zinc finger protein-like	0	0	0	1	0	1	0	0	0	1	0	1	0	0	0	0	0	0	2	2	0	2	0	2	0	4	4
C:integral component of membrane	HORVU6Hr1G074220	RNA-directed RNA polymerase 1b	0	0	0	-1	0	0	0	0	0	0	0	0	0	0	0	0	0	0	1	0	0	1	0	0	0	1	1
C:integral component of membrane	HORVU1Hr1G093570	RNase S-like protein precursor	0	0	0	0	0	0	0	0	0	0	1	0	0	1	0	0	0	0	0	1	1	0	2	0	1	1	2
C:integral component of membrane	HORVU6Hr1G068660	Rop guanine nucleotide exchange factor 1	0	0	-1	0	0	0	0	0	0	0	0	0	0	0	0	0	0	0	1	0	0	0	0	1	1	0	1
C:integral component of membrane	HORVU6Hr1G012110	S-(+)-linalool synthase, chloroplastic-like	0	0	0	-1	0	-1	-1	0	0	-1	0	0	0	0	0	-1	0	0	2	2	1	4	0	1	1	4	5
C:integral component of membrane	HORVU4Hr1G057000	salt stress-induced hydrophobic peptide ESI3	0	0	0	0	0	0	0	0	0	1	0	0	0	0	0	0	0	0	0	1	0	1	0	0	0	1	1
C:integral component of membrane	HORVU0Hr1G017130	silicon transporter	0	0	0	-1	0	-1	0	0	0	0	0	-1	0	0	0	0	0	-1	2	1	1	1	0	3	0	4	4
C:integral component of membrane	HORVU6Hr1G075850	silicon transporter	0	0	0	-1	0	-1	0	0	0	0	0	-1	0	0	0	0	0	0	2	1	0	1	0	2	0	3	3
C:integral component of membrane	HORVU5Hr1G078320	solute carrier family 35 member F1-like	0	0	0	0	0	0	0	0	0	0	0	0	0	0	0	-1	0	-1	0	0	2	1	0	1	0	2	2
C:integral component of membrane	HORVU7Hr1G055900	solute carrier family 35 member F1-like	0	0	0	1	0	1	0	0	0	1	0	1	0	0	0	1	0	1	2	2	2	3	0	3	0	6	6
C:integral component of membrane	HORVU4Hr1G062070	solute carrier family 40 member 3, chloroplastic-like	0	0	0	-1	0	-1	0	0	0	0	0	0	0	0	0	0	0	0	2	0	0	1	0	1	0	2	2
C:integral component of membrane	HORVU6Hr1G065710	SPX domain-containing membrane protein Os02g45520	0	0	0	0	0	-1	0	0	0	0	0	0	0	0	0	0	0	0	1	0	0	0	0	1	0	1	1
C:integral component of membrane	HORVU5Hr1G076380	squamosa promoter-binding-like protein 18	0	0	0	0	0	0	0	0	0	0	0	-1	0	0	0	-1	0	0	0	1	1	1	0	1	0	2	2
C:integral component of membrane	HORVU1Hr1G001770	stress-induced receptor-like kinase A1du	0	0	0	0	0	0	0	0	0	0	0	-1	0	0	0	0	0	0	0	1	0	0	0	1	0	1	1
C:integral component of membrane	HORVU3Hr1G055740	S-type anion channel SLAH2-like	0	0	0	1	0	1	0	0	1	1	0	1	0	0	0	0	0	0	2	3	0	2	0	3	1	4	5
C:integral component of membrane	HORVU6Hr1G081750	Subtilisin-like protease	0	0	0	0	0	0	1	0	1	1	0	1	0	0	0	0	0	0	0	4	0	2	0	2	2	2	4
C:integral component of membrane	HORVU7Hr1G001040	sucrose:fructan 6-fructosyltransferase	0	0	0	0	1	0	0	1	0	0	1	1	0	0	0	0	0	0	1	3	0	0	3	1	1	3	4
C:integral component of membrane	HORVU2Hr1G041080	Sugar carrier protein C	0	0	0	0	0	0	0	0	0	0	0	0	0	0	0	-1	0	-1	0	0	2	1	0	1	0	2	2
C:integral component of membrane	HORVU2Hr1G079790	Sugar transport protein 5	0	0	0	0	0	0	0	0	0	0	0	0	0	0	0	-1	0	0	0	0	1	1	0	0	0	1	1
C:integral component of membrane	HORVU6Hr1G080420	sugar transporter ERD6-like 16	0	0	0	-1	0	-1	0	0	0	0	0	-1	0	0	0	-1	0	-1	2	1	2	2	0	3	0	5	5
C:integral component of membrane	HORVU2Hr1G079610	synaptonemal complex protein 1	0	0	0	1	0	1	0	0	1	0	0	0	0	0	0	0	0	1	2	1	1	1	0	3	1	3	4
C:integral component of membrane	HORVU1Hr1G030060	Tellurite resistance protein tehA	0	0	0	1	0	1	0	0	0	1	0	1	0	0	0	0	0	0	2	2	0	2	0	2	0	4	4
C:integral component of membrane	HORVU5Hr1G005180	thaumatin-like protein TLP5	0	0	0	1	0	0	0	0	0	1	0	0	0	0	0	0	0	0	1	1	0	2	0	0	0	2	2
C:integral component of membrane	HORVU2Hr1G088660	TPA_inf: caleosin	0	0	1	1	0	1	1	0	1	1	0	1	0	0	0	0	0	0	3	4	0	3	0	4	3	4	7
C:integral component of membrane	HORVU2Hr1G066100	transcription factor bHLH35-like	0	0	0	0	0	0	0	0	0	1	0	0	0	0	0	0	0	0	0	1	0	1	0	0	0	1	1
C:integral component of membrane	HORVU5Hr1G011780	transcription factor PHYTOCHROME INTERACTING FACTOR-LIKE 13-like isoform X2	0	0	0	-1	0	-1	0	0	0	0	0	0	0	0	0	0	0	0	2	0	0	1	0	1	0	2	2
C:integral component of membrane	HORVU5Hr1G066720	transmembrane protein 45B-like	0	0	0	0	0	0	0	0	0	1	0	0	0	0	0	0	0	0	0	1	0	1	0	0	0	1	1
C:integral component of membrane	HORVU3Hr1G073710	triacylglycerol lipase SDP1-like	0	0	0	1	0	0	0	0	0	0	0	0	0	0	0	0	0	0	1	0	0	1	0	0	0	1	1
C:integral component of membrane	HORVU3Hr1G062690	Triose-phosphate Transporter family domain containing protein	0	0	0	0	0	0	0	0	0	0	0	0	0	0	0	0	0	-1	0	0	1	0	0	1	0	1	1
C:integral component of membrane	HORVU3Hr1G067910	tryptophan aminotransferase related 3	0	0	0	0	0	-1	0	0	0	0	0	0	0	0	0	0	0	0	1	0	0	0	0	1	0	1	1
C:integral component of membrane	HORVU3Hr1G081170	type 1 non specific lipid transfer protein precursor	0	0	0	1	0	0	0	0	0	0	0	0	0	0	0	0	0	0	1	0	0	1	0	0	0	1	1
C:integral component of membrane	HORVU5Hr1G104620	type IV inositol polyphosphate 5-phosphatase 7-like	0	0	0	0	0	0	0	0	0	0	0	0	0	0	0	-1	0	0	0	0	1	1	0	0	0	1	1
C:integral component of membrane	HORVU2Hr1G003470	tyrosine N-monooxygenase-like	0	0	0	-1	0	0	0	0	0	0	0	0	0	0	0	0	0	0	1	0	0	1	0	0	0	1	1
C:integral component of membrane	HORVU6Hr1G024860	Tyrosine-sulfated glycopeptide receptor 1	0	0	0	-1	0	-1	0	0	0	0	0	0	0	0	0	0	0	0	2	0	0	1	0	1	0	2	2
C:integral component of membrane	HORVU6Hr1G059580	Tyrosine-sulfated glycopeptide receptor 1	0	0	0	-1	0	0	0	0	0	0	0	0	0	0	0	-1	0	0	1	0	1	2	0	0	0	2	2
C:integral component of membrane	HORVU1Hr1G095430	UDP-D-glucose epimerase 1	0	0	0	1	0	0	0	0	0	0	0	0	0	0	0	0	0	0	1	0	0	1	0	0	0	1	1
C:integral component of membrane	HORVU5Hr1G075660	UDP-glucuronate 4-epimerase 6	0	0	-1	-1	0	-1	0	0	-1	0	0	0	0	0	0	0	0	0	3	1	0	1	0	3	2	2	4
C:integral component of membrane	HORVU3Hr1G003910	uncharacterized protein LOC104585251	0	0	0	-1	0	-1	0	0	0	0	0	0	0	0	0	0	0	0	2	0	0	1	0	1	0	2	2
C:integral component of membrane	HORVU5Hr1G113490	uncharacterized protein LOC109765183	0	0	0	-1	0	0	0	0	0	0	0	0	0	0	0	0	0	0	1	0	0	1	0	0	0	1	1
C:integral component of membrane	HORVU5Hr1G078410	uncharacterized protein LOC109782557	0	0	0	-1	0	0	0	0	0	0	0	0	0	0	0	0	0	0	1	0	0	1	0	0	0	1	1
C:integral component of membrane	HORVU6Hr1G083720	uncharacterized protein LOC109786696	0	0	0	1	0	1	0	0	0	0	0	0	0	0	0	0	0	0	2	0	0	1	0	1	0	2	2
C:integral component of membrane	HORVU2Hr1G036960	unnamed protein product	0	0	0	-1	0	0	0	0	0	0	0	0	0	0	0	0	0	0	1	0	0	1	0	0	0	1	1
C:integral component of membrane	HORVU2Hr1G069710	unnamed protein product	0	0	0	0	0	0	1	0	0	1	0	0	0	0	0	1	0	0	0	2	1	3	0	0	1	2	3
C:integral component of membrane	HORVU3Hr1G017940	unnamed protein product	0	0	0	0	0	0	0	0	0	0	0	1	0	0	0	0	0	0	0	1	0	0	0	1	0	1	1
C:integral component of membrane	HORVU6Hr1G038250	unnamed protein product	1	0	1	1	0	1	1	0	0	1	0	1	0	0	0	1	0	1	4	3	2	5	0	4	3	6	9
C:integral component of membrane	HORVU7Hr1G088260	unnamed protein product	0	0	0	1	0	1	0	0	0	1	0	1	0	0	0	0	0	0	2	2	0	2	0	2	0	4	4
C:integral component of membrane	HORVU4Hr1G080020	UPF0496 protein 3	0	0	0	0	0	0	0	0	0	1	0	1	0	0	0	1	0	0	0	2	1	2	0	1	0	3	3
C:integral component of membrane	HORVU1Hr1G061890	UPF0603 protein Os05g0401100, chloroplastic	0	0	0	-1	0	-1	0	0	0	0	0	0	0	0	0	0	0	0	2	0	0	1	0	1	0	2	2
C:integral component of membrane	HORVU1Hr1G051450	urea-proton symporter DUR3	0	0	0	-1	0	-1	0	0	0	0	0	0	0	0	0	0	0	0	2	0	0	1	0	1	0	2	2
C:integral component of membrane	HORVU2Hr1G008090	Vacuolar amino acid transporter 1	0	0	0	0	0	0	-1	0	-1	-1	0	-1	0	0	0	0	0	0	0	4	0	2	0	2	2	2	4
C:integral component of membrane	HORVU7Hr1G001070	vacuolar invertase1	0	0	0	0	0	-1	0	0	0	0	0	0	0	0	0	0	0	-1	1	0	1	0	0	2	0	2	2
C:integral component of membrane	HORVU6Hr1G002530	wall-associated receptor kinase 1 isoform x1	0	0	0	0	0	0	0	0	0	0	0	0	0	0	0	-1	0	-1	0	0	2	1	0	1	0	2	2
C:integral component of membrane	HORVU6Hr1G004770	wall-associated receptor kinase 1 isoform x1	0	0	0	-1	0	-1	0	0	0	0	0	0	0	0	0	-1	0	-1	2	0	2	2	0	2	0	4	4
C:integral component of membrane	HORVU6Hr1G023530	wall-associated receptor kinase 1 isoform x1	0	0	0	0	0	-1	0	0	0	0	0	0	0	0	0	-1	0	-1	1	0	2	1	0	2	0	3	3
C:integral component of membrane	HORVU3Hr1G001020	Wall-associated receptor kinase 2	0	0	0	-1	0	-1	0	0	0	0	0	-1	0	0	0	0	0	0	2	1	0	1	0	2	0	3	3
C:integral component of membrane	HORVU6Hr1G001420	wall-associated receptor kinase 2-like isoform X1	0	0	0	-1	0	-1	0	0	0	0	0	-1	0	0	0	0	0	0	2	1	0	1	0	2	0	3	3
C:integral component of membrane	HORVU7Hr1G010740	wall-associated receptor kinase 3-like	0	0	0	-1	0	-1	0	0	-1	0	0	-1	0	0	0	0	0	0	2	2	0	1	0	3	1	3	4
C:integral component of membrane	HORVU3Hr1G117510	wall-associated receptor kinase 4-like	0	0	0	-1	0	-1	0	0	0	-1	0	-1	0	0	0	-1	0	0	2	2	1	3	0	2	0	5	5
C:integral component of membrane	HORVU5Hr1G119000	Wall-associated receptor kinase 5	0	0	0	-1	0	0	0	0	0	0	0	0	0	0	0	0	0	0	1	0	0	1	0	0	0	1	1
C:integral component of membrane	HORVU6Hr1G093740	Wall-associated receptor kinase 5	0	0	0	-1	0	-1	0	0	-1	-1	0	-1	0	0	0	-1	0	-1	2	3	2	3	0	4	1	6	7
C:integral component of membrane	HORVU6Hr1G001350	wall-associated receptor kinase-like 6	0	0	0	-1	0	-1	0	0	0	0	0	-1	0	0	0	0	0	0	2	1	0	1	0	2	0	3	3
C:integral component of membrane	HORVU2Hr1G046050	WAT1-related protein	0	0	0	0	0	0	0	0	0	0	0	0	0	0	0	0	0	-1	0	0	1	0	0	1	0	1	1
C:integral component of membrane	HORVU3Hr1G057330	WPP domain-interacting tail-anchored protein 1-like	0	0	0	0	0	-1	0	0	0	0	0	0	0	0	0	0	0	0	1	0	0	0	0	1	0	1	1
C:integral component of membrane	HORVU4Hr1G015250	zinc-finger homeodomain protein 4-like isoform X2	0	0	0	-1	0	-1	0	0	0	0	0	0	0	0	0	0	0	0	2	0	0	1	0	1	0	2	2
C:integral component of membrane	AGP50760		0	0	0	-1	0	-1	0	0	0	0	0	0	0	0	0	0	0	0	2	0	0	1	0	1	0	2	2
C:integral component of membrane	EPlHVUG00000039861		0	0	0	0	0	0	0	0	0	1	0	0	0	0	0	0	0	0	0	1	0	1	0	0	0	1	1
C:integral component of membrane	HORVU3Hr1G030760		0	0	0	0	0	0	0	0	0	0	0	0	0	0	0	0	0	-1	0	0	1	0	0	1	0	1	1
C:integral component of mitochondrial inner membrane	HORVU2Hr1G102130	hypoxia-induced gene domain 4	0	0	0	1	0	1	0	0	0	0	0	0	0	0	0	0	0	0	2	0	0	1	0	1	0	2	2
C:integral component of peroxisomal membrane	HORVU4Hr1G042480	peroxisomal adenine nucleotide carrier 1-like	0	0	0	0	0	0	0	0	0	1	0	0	0	0	0	0	0	0	0	1	0	1	0	0	0	1	1
C:integral component of plasma membrane	HORVU0Hr1G014360	ammonium transporter AMT2.1	0	0	0	-1	0	-1	0	0	0	0	0	-1	0	0	0	0	0	0	2	1	0	1	0	2	0	3	3
C:integral component of plasma membrane	HORVU5Hr1G118590	ammonium transporter AMT2.1	0	0	0	-1	0	-1	0	0	0	0	0	-1	0	0	0	0	0	0	2	1	0	1	0	2	0	3	3
C:integral component of plasma membrane	HORVU3Hr1G091230	bidirectional sugar transporter SWEET1a	0	0	0	-1	0	-1	0	0	0	0	0	-1	0	0	0	0	0	0	2	1	0	1	0	2	0	3	3
C:integral component of plasma membrane	HORVU7Hr1G031650	carbohydrate transporter/ sugar porter	0	0	0	1	0	0	0	0	0	0	0	0	0	0	0	0	0	0	1	0	0	1	0	0	0	1	1
C:integral component of plasma membrane	HORVU1Hr1G084090	Oligopeptide transporter 7	0	0	0	0	0	-1	0	0	0	0	0	0	0	0	0	0	0	-1	1	0	1	0	0	2	0	2	2
C:integral component of plasma membrane	HORVU2Hr1G036590	Polyol transporter 5	0	0	0	0	0	-1	0	0	0	0	0	0	0	0	0	0	0	-1	1	0	1	0	0	2	0	2	2
C:integral component of plasma membrane	HORVU7Hr1G098820	Polyol transporter 5	0	0	0	0	0	0	0	0	0	0	0	0	0	0	0	-1	0	0	0	0	1	1	0	0	0	1	1
C:integral component of plasma membrane	HORVU6Hr1G084290	predicted protein	0	0	0	-1	0	-1	0	0	0	0	0	0	0	0	0	0	0	0	2	0	0	1	0	1	0	2	2
C:integral component of plasma membrane	HORVU4Hr1G071000	putative polyol transporter 1	0	0	0	-1	0	0	0	0	0	0	0	0	0	0	0	0	0	-1	1	0	1	1	0	1	0	2	2
C:integral component of plasma membrane	HORVU3Hr1G068140	putative sulfate transporter 3.5	0	0	0	1	0	1	0	0	0	1	0	1	0	0	0	0	0	0	2	2	0	2	0	2	0	4	4
C:integral component of plasma membrane	HORVU2Hr1G041080	Sugar carrier protein C	0	0	0	0	0	0	0	0	0	0	0	0	0	0	0	-1	0	-1	0	0	2	1	0	1	0	2	2
C:integral component of plasma membrane	HORVU2Hr1G079790	Sugar transport protein 5	0	0	0	0	0	0	0	0	0	0	0	0	0	0	0	-1	0	0	0	0	1	1	0	0	0	1	1
C:integral component of plasma membrane	HORVU6Hr1G080420	sugar transporter ERD6-like 16	0	0	0	-1	0	-1	0	0	0	0	0	-1	0	0	0	-1	0	-1	2	1	2	2	0	3	0	5	5
C:intracellular	HORVU7Hr1G091910	60S acidic ribosomal protein P2A	0	0	0	1	0	1	0	0	0	1	0	1	0	0	0	0	0	0	2	2	0	2	0	2	0	4	4
C:intracellular	HORVU5Hr1G045750	actin depolymerization factor-like protein	0	0	0	1	0	1	1	0	1	1	0	1	0	0	0	1	0	1	2	4	2	4	0	4	2	6	8
C:intracellular	HORVU5Hr1G113020	actin depolymerization factor-like protein	0	0	0	1	0	1	1	0	1	1	0	1	0	0	0	1	0	1	2	4	2	4	0	4	2	6	8
C:intracellular	HORVU7Hr1G080190	GTP-binding protein SAR1A	0	-1	0	1	0	1	0	0	0	1	0	1	0	0	0	0	0	0	3	2	0	2	1	2	1	4	5
C:intracellular	HORVU6Hr1G071950	---NA---	0	0	0	0	0	1	0	0	1	0	0	0	0	0	0	0	0	0	1	1	0	0	0	2	1	1	2
C:intracellular	HORVU6Hr1G028150	predicted protein	0	0	0	0	0	0	0	0	-1	0	0	0	0	0	0	0	0	0	0	1	0	0	0	1	1	0	1
C:intracellular	HORVU6Hr1G094790	predicted protein	0	0	0	-1	0	-1	0	0	0	0	0	0	0	0	0	0	0	0	2	0	0	1	0	1	0	2	2
C:intracellular	HORVU1Hr1G075830	pseudo histidine-containing phosphotransfer protein 5-like isoform X3	0	0	0	-1	0	-1	0	0	0	0	0	-1	0	0	0	-1	-1	-1	2	1	3	2	1	3	0	6	6
C:intracellular	HORVU6Hr1G030080	putative non-LTR retroelement reverse transcriptase	0	0	0	0	0	-1	0	0	0	0	0	0	0	0	0	0	0	0	1	0	0	0	0	1	0	1	1
C:intracellular	HORVU6Hr1G095330	putative syntaxin-related protein	0	0	0	0	0	0	0	0	0	0	0	-1	0	0	0	0	0	0	0	1	0	0	0	1	0	1	1
C:intracellular	HORVU5Hr1G064700	ribosomal protein L23	0	0	0	-1	0	-1	0	0	0	0	0	0	0	0	0	0	0	0	2	0	0	1	0	1	0	2	2
C:intracellular	HORVU0Hr1G034470	ribosomal protein S4	0	0	0	-1	0	-1	0	0	0	0	0	0	0	0	0	0	0	0	2	0	0	1	0	1	0	2	2
C:intracellular	HORVU0Hr1G036380	ribosomal protein S4	0	0	0	-1	0	-1	0	0	0	0	0	0	0	0	0	0	0	0	2	0	0	1	0	1	0	2	2
C:intracellular	HORVU4Hr1G045240	ribosomal protein S4	0	0	0	0	0	-1	0	0	0	0	0	0	0	0	0	0	0	0	1	0	0	0	0	1	0	1	1
C:intracellular	HORVU5Hr1G064660	ribosomal protein S4	0	0	0	0	0	-1	0	0	0	0	0	0	0	0	0	0	0	0	1	0	0	0	0	1	0	1	1
C:intracellular	HORVU6Hr1G049220	ribosomal protein S4	0	0	0	0	0	-1	0	0	0	0	0	0	0	0	0	0	0	0	1	0	0	0	0	1	0	1	1
C:intracellular	AGP50757		0	0	0	0	0	-1	0	0	0	0	0	0	0	0	0	0	0	0	1	0	0	0	0	1	0	1	1
C:intracellular membrane-bounded organelle	HORVU6Hr1G078110	7-deoxyloganetin glucosyltransferase-like	0	0	0	0	0	0	0	0	0	0	0	0	0	0	1	0	0	1	0	0	2	0	0	2	1	1	2
C:intracellular membrane-bounded organelle	HORVU0Hr1G025800	Anthocyanidin 5,3-O-glucosyltransferase	0	0	0	-1	0	-1	0	0	0	0	0	0	0	0	0	0	0	0	2	0	0	1	0	1	0	2	2
C:intracellular membrane-bounded organelle	HORVU1Hr1G069470	Anthocyanidin 5,3-O-glucosyltransferase	0	0	0	-1	0	-1	0	0	0	0	0	0	0	0	0	-1	0	0	2	0	1	2	0	1	0	3	3
C:intracellular membrane-bounded organelle	HORVU2Hr1G019680	beta-D-glucosyl crocetin beta-1,6-glucosyltransferase-like	0	0	0	1	0	1	1	0	1	1	0	1	0	0	0	1	0	1	2	4	2	4	0	4	2	6	8
C:intracellular membrane-bounded organelle	HORVU5Hr1G075050	Calcium-transporting ATPase 9, plasma membrane-type	0	-1	0	-1	0	0	0	0	0	0	0	0	0	0	0	0	0	0	2	0	0	1	1	0	1	1	2
C:intracellular membrane-bounded organelle	HORVU7Hr1G101710	cyanidin 3-O-rutinoside 5-O-glucosyltransferase-like	0	0	0	1	0	1	0	0	0	1	0	1	0	0	0	0	0	0	2	2	0	2	0	2	0	4	4
C:intracellular membrane-bounded organelle	HORVU7Hr1G042890	Cytokinin-O-glucosyltransferase 3	0	0	0	1	0	1	0	0	0	0	0	0	0	0	0	0	0	0	2	0	0	1	0	1	0	2	2
C:intracellular membrane-bounded organelle	HORVU7Hr1G042900	Cytokinin-O-glucosyltransferase 3	1	0	1	1	0	1	1	0	1	1	0	1	0	0	0	0	0	0	4	4	0	4	0	4	4	4	8
C:intracellular membrane-bounded organelle	HORVU7Hr1G042910	Cytokinin-O-glucosyltransferase 3	0	0	0	1	0	1	0	0	0	0	0	0	0	0	0	0	0	0	2	0	0	1	0	1	0	2	2
C:intracellular membrane-bounded organelle	HORVU0Hr1G007370	DIMBOA UDP-glucosyltransferase BX8-like	0	0	0	-1	0	-1	0	0	0	0	0	0	0	0	0	0	0	0	2	0	0	1	0	1	0	2	2
C:intracellular membrane-bounded organelle	HORVU5Hr1G114700	DIMBOA UDP-glucosyltransferase BX8-like	0	0	0	-1	0	0	0	0	0	0	0	0	0	0	0	0	0	0	1	0	0	1	0	0	0	1	1
C:intracellular membrane-bounded organelle	HORVU5Hr1G089230	Fatty acyl-CoA reductase 1	-1	0	-1	-1	0	-1	0	0	0	0	0	0	0	0	0	0	0	0	4	0	0	2	0	2	2	2	4
C:intracellular membrane-bounded organelle	HORVU7Hr1G038340	pentatricopeptide repeat-containing protein	0	0	0	1	0	1	0	0	1	1	0	1	0	0	0	0	0	1	2	3	1	2	0	4	1	5	6
C:intracellular membrane-bounded organelle	HORVU7Hr1G049380	pentatricopeptide repeat-containing protein	0	0	0	0	0	0	0	0	0	1	0	0	0	0	0	0	0	0	0	1	0	1	0	0	0	1	1
C:intracellular membrane-bounded organelle	HORVU6Hr1G066600	pentatricopeptide repeat-containing protein At3g53360, mitochondrial-like	0	0	0	-1	0	0	0	0	0	0	0	0	0	0	0	0	0	0	1	0	0	1	0	0	0	1	1
C:intracellular membrane-bounded organelle	HORVU1Hr1G053930	predicted protein	0	0	0	1	0	0	0	0	0	0	0	0	0	0	0	0	0	0	1	0	0	1	0	0	0	1	1
C:intracellular membrane-bounded organelle	HORVU1Hr1G062250	predicted protein	0	0	0	-1	0	0	0	0	0	0	0	0	0	0	0	0	0	0	1	0	0	1	0	0	0	1	1
C:intracellular membrane-bounded organelle	HORVU2Hr1G004720	predicted protein	0	0	0	1	0	1	0	0	0	1	0	1	0	0	0	0	0	0	2	2	0	2	0	2	0	4	4
C:intracellular membrane-bounded organelle	HORVU2Hr1G108820	predicted protein	0	0	0	-1	0	0	0	0	0	-1	0	-1	0	0	0	-1	0	0	1	2	1	3	0	1	0	4	4
C:intracellular membrane-bounded organelle	HORVU3Hr1G062430	predicted protein	0	0	0	-1	0	-1	0	0	0	0	0	-1	0	0	0	0	0	-1	2	1	1	1	0	3	0	4	4
C:intracellular membrane-bounded organelle	HORVU4Hr1G086320	predicted protein	0	0	0	-1	0	-1	0	0	0	0	0	0	0	0	0	0	0	0	2	0	0	1	0	1	0	2	2
C:intracellular membrane-bounded organelle	HORVU5Hr1G119830	predicted protein	0	0	0	0	0	-1	0	0	0	0	0	0	0	0	0	0	0	0	1	0	0	0	0	1	0	1	1
C:intracellular membrane-bounded organelle	HORVU6Hr1G058730	predicted protein	0	0	0	1	0	0	0	0	0	1	0	0	0	0	0	0	0	0	1	1	0	2	0	0	0	2	2
C:intracellular membrane-bounded organelle	HORVU6Hr1G077860	predicted protein	0	0	0	0	0	0	0	1	0	0	0	0	0	0	0	0	0	0	0	1	0	0	1	0	1	0	1
C:intracellular membrane-bounded organelle	HORVU6Hr1G082710	predicted protein	0	0	0	-1	0	-1	0	0	0	0	0	0	0	0	0	0	0	0	2	0	0	1	0	1	0	2	2
C:intracellular membrane-bounded organelle	HORVU7Hr1G001570	predicted protein	0	0	0	-1	0	-1	0	0	0	0	0	-1	0	0	0	-1	0	0	2	1	1	2	0	2	0	4	4
C:intracellular membrane-bounded organelle	HORVU7Hr1G039800	predicted protein	0	0	0	-1	0	0	0	0	0	0	0	0	0	0	0	0	0	0	1	0	0	1	0	0	0	1	1
C:intracellular membrane-bounded organelle	HORVU7Hr1G040460	predicted protein	0	0	0	1	0	1	1	0	0	1	0	1	0	0	0	1	0	0	2	3	1	4	0	2	1	5	6
C:intracellular membrane-bounded organelle	HORVU7Hr1G114890	predicted protein	0	0	0	-1	0	-1	0	0	0	0	0	0	0	0	0	0	0	0	2	0	0	1	0	1	0	2	2
C:intracellular membrane-bounded organelle	HORVU1Hr1G076950	putative calcium-transporting ATPase 13, plasma membrane-type	0	0	0	0	0	1	0	0	0	0	0	1	0	0	0	0	0	0	1	1	0	0	0	2	0	2	2
C:intracellular membrane-bounded organelle	HORVU5Hr1G071940	UDP-glucose glucosyltransferase	0	0	0	1	0	0	0	0	0	1	0	1	0	0	0	0	0	0	1	2	0	2	0	1	0	3	3
C:intracellular membrane-bounded organelle	HORVU5Hr1G047150	UDP-glucosyltransferase HvUGT13248	0	0	0	0	0	-1	0	0	0	0	0	0	0	0	0	0	0	0	1	0	0	0	0	1	0	1	1
C:intracellular membrane-bounded organelle	HORVU5Hr1G104580	UDP-glucosyltransferase HvUGT14077	0	0	0	0	0	0	0	0	1	1	0	1	0	0	0	0	0	0	0	3	0	1	0	2	1	2	3
C:intracellular membrane-bounded organelle	HORVU3Hr1G099530	UDP-glycosyltransferase 76C2-like	0	0	0	-1	0	-1	0	0	0	0	0	0	0	0	0	0	0	-1	2	0	1	1	0	2	0	3	3
C:intracellular membrane-bounded organelle	HORVU5Hr1G096360	UDP-glycosyltransferase 83A1	0	0	0	1	0	0	0	0	0	0	0	0	0	0	0	0	0	0	1	0	0	1	0	0	0	1	1
C:intracellular membrane-bounded organelle	HORVU1Hr1G082020	UDP-glycosyltransferase 88B1-like	0	0	0	-1	0	-1	0	0	0	0	0	-1	0	0	0	0	0	0	2	1	0	1	0	2	0	3	3
C:intracellular membrane-bounded organelle	HORVU3Hr1G074250	unnamed protein product	0	0	0	-1	0	-1	0	0	0	0	0	0	0	0	0	0	0	-1	2	0	1	1	0	2	0	3	3
C:kinesin complex	HORVU5Hr1G064580	centromere-associated protein E	0	0	0	-1	0	0	0	0	0	0	0	0	0	0	0	0	0	0	1	0	0	1	0	0	0	1	1
C:kinesin complex	HORVU3Hr1G036020	kinesin-like protein KIN-14B	0	0	0	-1	0	-1	0	0	0	0	0	0	0	0	0	0	0	0	2	0	0	1	0	1	0	2	2
C:kinesin complex	HORVU7Hr1G057140	Kinesin-related protein 4	0	0	0	0	0	-1	0	0	0	0	0	0	0	0	0	0	0	0	1	0	0	0	0	1	0	1	1
C:kinesin complex	HORVU3Hr1G042330	---NA---	0	0	0	-1	0	0	0	0	0	0	0	0	0	0	0	0	0	0	1	0	0	1	0	0	0	1	1
C:kinesin complex	HORVU2Hr1G108010	predicted protein	0	0	0	-1	0	-1	0	0	0	0	0	0	0	0	0	0	0	0	2	0	0	1	0	1	0	2	2
C:kinesin complex	HORVU3Hr1G070900	predicted protein	0	0	0	1	0	0	0	0	0	1	0	1	0	0	0	1	0	0	1	2	1	3	0	1	0	4	4
C:large ribosomal subunit	HORVU0Hr1G026250	ribosomal protein L14	0	0	0	0	0	-1	0	0	0	0	0	0	0	0	0	0	0	0	1	0	0	0	0	1	0	1	1
C:large ribosomal subunit	HORVU0Hr1G033420	ribosomal protein L14	0	0	0	-1	0	-1	0	0	0	0	0	0	0	0	0	0	0	0	2	0	0	1	0	1	0	2	2
C:large ribosomal subunit	HORVU0Hr1G033690	ribosomal protein L14	0	0	0	0	0	-1	0	0	0	0	0	0	0	0	0	0	0	0	1	0	0	0	0	1	0	1	1
C:large ribosomal subunit	HORVU6Hr1G049460	ribosomal protein L14	0	0	0	0	0	-1	0	0	0	0	0	0	0	0	0	0	0	0	1	0	0	0	0	1	0	1	1
C:large ribosomal subunit	HORVU7Hr1G107920	ribosomal protein L14	0	0	0	0	0	-1	0	0	0	0	0	0	0	0	0	0	0	0	1	0	0	0	0	1	0	1	1
C:large ribosomal subunit	AGP50791		0	0	0	0	0	-1	0	0	0	0	0	0	0	0	0	0	0	0	1	0	0	0	0	1	0	1	1
C:late endosome membrane	HORVU4Hr1G008200	putative transmembrane ascorbate ferrireductase 3	0	0	0	-1	0	-1	0	0	0	0	0	0	0	0	0	0	0	0	2	0	0	1	0	1	0	2	2
C:lysosomal membrane	HORVU4Hr1G008200	putative transmembrane ascorbate ferrireductase 3	0	0	0	-1	0	-1	0	0	0	0	0	0	0	0	0	0	0	0	2	0	0	1	0	1	0	2	2
C:lysosome	HORVU3Hr1G053900	Fruit bromelain	0	0	0	0	0	0	0	0	0	0	0	0	0	0	0	-1	0	0	0	0	1	1	0	0	0	1	1
C:lysosome	HORVU1Hr1G075530	low-temperature-induced cysteine proteinase	0	0	0	1	0	1	0	0	1	1	0	1	0	0	0	1	0	1	2	3	2	3	0	4	1	6	7
C:lysosome	HORVU3Hr1G088080	papain-like cysteine proteinase	0	0	0	1	0	1	1	0	1	1	0	1	0	0	0	1	0	1	2	4	2	4	0	4	2	6	8
C:lysosome	HORVU3Hr1G088270	papain-like cysteine proteinase	0	0	0	1	0	1	1	0	1	1	0	1	0	0	0	1	0	1	2	4	2	4	0	4	2	6	8
C:lysosome	HORVU7Hr1G119930	papain-like cysteine proteinase	0	0	0	-1	0	-1	0	0	0	0	0	0	0	0	0	0	0	0	2	0	0	1	0	1	0	2	2
C:lysosome	HORVU7Hr1G120060	papain-like cysteine proteinase	0	0	0	-1	0	-1	0	0	0	0	0	0	0	0	0	0	0	0	2	0	0	1	0	1	0	2	2
C:lysosome	HORVU5Hr1G080110	predicted protein	0	0	0	-1	0	-1	0	0	0	0	0	0	0	0	0	-1	0	-1	2	0	2	2	0	2	0	4	4
C:membrane	HORVU7Hr1G082830	1,4-alpha-glucan-branching enzyme 3, chloroplastic/amyloplastic	0	0	1	0	0	0	0	1	1	0	0	0	0	0	0	0	1	0	1	2	1	0	2	2	3	1	4
C:membrane	HORVU4Hr1G002050	37 kDa inner envelope membrane protein, chloroplastic	0	0	0	-1	0	-1	0	0	0	-1	0	0	0	0	0	0	0	0	2	1	0	2	0	1	0	3	3
C:membrane	HORVU4Hr1G072310	3-hydroxybenzoate 6-hydroxylase 1	0	0	0	-1	0	0	0	0	0	0	0	0	0	0	0	0	0	0	1	0	0	1	0	0	0	1	1
C:membrane	HORVU1Hr1G090730	3-ketoacyl-CoA synthase 11-like	0	0	0	1	0	1	0	0	0	1	0	1	0	0	0	0	0	1	2	2	1	2	0	3	0	5	5
C:membrane	HORVU6Hr1G004830	3-ketoacyl-CoA synthase 5	0	0	0	-1	0	-1	0	0	0	-1	0	-1	0	0	0	0	0	0	2	2	0	2	0	2	0	4	4
C:membrane	HORVU7Hr1G006910	3-ketoacyl-CoA synthase 5	0	0	0	-1	0	-1	-1	0	-1	-1	0	0	0	0	0	0	0	0	2	3	0	3	0	2	2	3	5
C:membrane	HORVU0Hr1G009060	4,5:9,10-diseco-3-hydroxy-5,9,17-trioxoandrosta-1(10),2-diene-4-oate hydrolase-like	0	0	0	1	0	1	0	0	0	1	0	1	0	0	0	0	0	0	2	2	0	2	0	2	0	4	4
C:membrane	HORVU0Hr1G010880	4-hydroxyphenylacetaldehyde oxime monooxygenase	0	0	0	1	0	1	0	0	0	1	0	1	0	0	0	0	0	0	2	2	0	2	0	2	0	4	4
C:membrane	HORVU3Hr1G033870	4-hydroxyphenylacetaldehyde oxime monooxygenase	0	0	0	1	0	1	0	0	0	1	0	1	0	0	0	0	0	0	2	2	0	2	0	2	0	4	4
C:membrane	HORVU3Hr1G115420	4-hydroxyphenylacetaldehyde oxime monooxygenase	0	0	0	0	0	1	0	0	0	1	0	1	0	0	0	0	0	0	1	2	0	1	0	2	0	3	3
C:membrane	HORVU6Hr1G067170	ABC transporter B family member 2	0	0	0	1	0	1	0	0	0	1	0	1	0	0	0	0	0	0	2	2	0	2	0	2	0	4	4
C:membrane	HORVU6Hr1G067200	ABC transporter B family member 2-like	0	0	0	1	0	1	0	0	0	1	0	1	0	0	0	0	0	0	2	2	0	2	0	2	0	4	4
C:membrane	HORVU7Hr1G025230	ABC transporter C family member 10-like	0	0	0	0	0	0	0	0	0	0	0	0	0	0	0	0	0	-1	0	0	1	0	0	1	0	1	1
C:membrane	HORVU3Hr1G112150	ABC transporter C family member 4-like	0	0	0	-1	0	-1	0	0	0	-1	0	0	0	0	0	0	0	0	2	1	0	2	0	1	0	3	3
C:membrane	HORVU3Hr1G066220	ABC transporter G family member 17-like	0	0	0	-1	0	-1	0	0	0	-1	0	0	0	0	0	-1	0	-1	2	1	2	3	0	2	0	5	5
C:membrane	HORVU5Hr1G060690	ABC transporter G family member 19	0	0	0	0	-1	0	0	0	0	0	0	0	0	0	0	0	0	0	1	0	0	0	1	0	0	1	1
C:membrane	HORVU6Hr1G091510	ABC transporter G family member 28	0	0	0	0	0	1	0	0	0	0	0	0	0	0	0	0	0	0	1	0	0	0	0	1	0	1	1
C:membrane	HORVU5Hr1G125010	ABC transporter G family member 3	0	0	0	0	0	0	0	0	0	0	0	0	0	0	0	0	0	-1	0	0	1	0	0	1	0	1	1
C:membrane	HORVU7Hr1G088600	ABC transporter G family member 42	0	0	0	0	0	-1	0	0	0	0	0	0	0	0	0	0	0	-1	1	0	1	0	0	2	0	2	2
C:membrane	HORVU5Hr1G095130	AChain A, Beta-D-glucan exohydrolase isoenzyme ExoI	0	0	0	1	0	1	1	0	1	1	0	1	0	0	0	1	0	1	2	4	2	4	0	4	2	6	8
C:membrane	HORVU4Hr1G085820	Adenosine 3'-phospho 5'-phosphosulfate transporter 2	0	0	0	0	0	0	0	0	0	1	0	0	0	0	0	0	0	0	0	1	0	1	0	0	0	1	1
C:membrane	HORVU7Hr1G042790	ADP,ATP carrier protein, mitochondrial	0	0	0	1	0	1	1	0	1	1	0	1	0	0	0	1	0	1	2	4	2	4	0	4	2	6	8
C:membrane	HORVU3Hr1G075210	alpha-expansin EXPA2	0	0	0	-1	0	-1	0	0	0	0	0	0	0	0	0	0	0	0	2	0	0	1	0	1	0	2	2
C:membrane	HORVU3Hr1G081180	alpha-expansin EXPA2	0	0	0	-1	0	-1	0	0	0	0	0	0	0	0	0	0	0	0	2	0	0	1	0	1	0	2	2
C:membrane	HORVU3Hr1G081230	alpha-expansin EXPA2	0	0	-1	-1	0	-1	-1	0	-1	0	0	0	0	0	0	0	0	0	3	2	0	2	0	3	3	2	5
C:membrane	HORVU7Hr1G048330	Alpha-glucan water dikinase, chloroplastic	0	0	0	0	0	0	0	-1	-1	0	0	0	0	0	0	0	0	0	0	2	0	0	1	1	2	0	2
C:membrane	HORVU2Hr1G101990	Alternative oxidase 1a, mitochondrial	0	0	0	0	0	0	0	0	0	1	0	1	0	0	0	0	0	0	0	2	0	1	0	1	0	2	2
C:membrane	HORVU4Hr1G043680	amino acid permease	0	0	0	1	0	1	0	0	0	0	0	0	0	0	0	0	0	0	2	0	0	1	0	1	0	2	2
C:membrane	HORVU7Hr1G088510	amino acid permease 1	0	0	0	0	0	-1	0	0	0	0	0	0	0	0	0	0	0	0	1	0	0	0	0	1	0	1	1
C:membrane	HORVU7Hr1G038330	amino acid permease 8-like	0	0	0	0	0	0	0	0	0	0	0	0	0	0	0	-1	0	0	0	0	1	1	0	0	0	1	1
C:membrane	HORVU6Hr1G064740	amino acid transporter ANTL1-like	0	0	0	1	0	1	0	0	0	1	0	1	0	0	0	0	0	0	2	2	0	2	0	2	0	4	4
C:membrane	HORVU3Hr1G017330	amino-acid permease BAT1 homolog isoform X1	0	0	0	-1	0	-1	0	0	0	0	0	0	0	0	0	-1	0	-1	2	0	2	2	0	2	0	4	4
C:membrane	HORVU0Hr1G014360	ammonium transporter AMT2.1	0	0	0	-1	0	-1	0	0	0	0	0	-1	0	0	0	0	0	0	2	1	0	1	0	2	0	3	3
C:membrane	HORVU5Hr1G118590	ammonium transporter AMT2.1	0	0	0	-1	0	-1	0	0	0	0	0	-1	0	0	0	0	0	0	2	1	0	1	0	2	0	3	3
C:membrane	HORVU5Hr1G009440	ankyrin repeat-containing protein	0	0	0	0	0	0	0	0	0	1	0	1	0	0	0	0	0	1	0	2	1	1	0	2	0	3	3
C:membrane	HORVU5Hr1G084850	ankyrin repeat-containing protein At2g01680-like	0	0	0	0	0	0	0	0	0	1	0	1	0	0	0	0	0	0	0	2	0	1	0	1	0	2	2
C:membrane	HORVU4Hr1G058450	ankyrin repeat-containing protein At5g02620	0	0	0	-1	0	-1	0	0	0	-1	0	0	0	0	0	0	0	0	2	1	0	2	0	1	0	3	3
C:membrane	HORVU7Hr1G096820	ankyrin repeat-containing protein At5g02620-like	0	0	0	0	0	1	0	0	0	1	0	1	0	0	0	0	0	0	1	2	0	1	0	2	0	3	3
C:membrane	HORVU6Hr1G078510	AP2 domain-containing transcription factor-like	0	0	0	0	0	0	0	0	0	1	0	0	0	0	0	0	0	0	0	1	0	1	0	0	0	1	1
C:membrane	HORVU2Hr1G073210	apoplastic invertase 1	0	0	0	0	0	0	1	0	0	0	0	0	1	0	0	1	0	0	0	1	2	3	0	0	2	1	3
C:membrane	HORVU0Hr1G026070	ATP synthase CF1 epsilon subunit	0	0	0	-1	0	0	0	0	0	0	0	0	0	0	0	0	0	0	1	0	0	1	0	0	0	1	1
C:membrane	HORVU0Hr1G029770	ATP synthase CF1 epsilon subunit	0	0	0	-1	0	0	0	0	0	0	0	0	0	0	0	0	0	0	1	0	0	1	0	0	0	1	1
C:membrane	HORVU0Hr1G036350	ATP synthase CF1 epsilon subunit	0	0	0	-1	0	0	0	0	0	0	0	0	0	0	0	0	0	0	1	0	0	1	0	0	0	1	1
C:membrane	HORVU0Hr1G036860	ATP synthase CF1 epsilon subunit	0	0	0	-1	0	0	0	0	0	0	0	0	0	0	0	0	0	0	1	0	0	1	0	0	0	1	1
C:membrane	HORVU6Hr1G022990	ATP synthase CF1 epsilon subunit	0	0	0	-1	0	0	0	0	0	0	0	0	0	0	0	0	0	0	1	0	0	1	0	0	0	1	1
C:membrane	HORVU6Hr1G049250	ATP synthase CF1 epsilon subunit	0	0	0	-1	0	0	0	0	0	0	0	0	0	0	0	0	0	0	1	0	0	1	0	0	0	1	1
C:membrane	HORVU5Hr1G000640	ATPase 2	0	0	0	-1	0	-1	0	0	0	0	0	-1	0	0	0	0	0	0	2	1	0	1	0	2	0	3	3
C:membrane	HORVU6Hr1G076110	auxin efflux carrier component 1	0	0	0	-1	0	0	0	0	0	0	0	0	0	0	0	0	0	0	1	0	0	1	0	0	0	1	1
C:membrane	HORVU2Hr1G121200	Auxin-induced protein 5NG4	0	0	0	-1	0	-1	0	0	0	0	0	-1	0	0	0	0	0	0	2	1	0	1	0	2	0	3	3
C:membrane	HORVU7Hr1G035430	Auxin-induced protein 5NG4	0	0	0	1	0	1	0	0	0	1	0	1	0	0	0	0	0	0	2	2	0	2	0	2	0	4	4
C:membrane	HORVU1Hr1G017770	auxin-responsive protein IAA4	0	0	0	0	0	-1	0	0	0	0	0	-1	0	0	0	0	0	0	1	1	0	0	0	2	0	2	2
C:membrane	HORVU3Hr1G052490	Bark storage protein A	0	0	0	0	0	0	0	0	0	0	1	0	0	0	0	0	0	0	0	1	0	0	1	0	0	1	1
C:membrane	HORVU6Hr1G059800	Beta-1,3-galactosyltransferase 15	0	0	0	-1	0	-1	0	0	-1	0	0	-1	0	0	0	-1	0	-1	2	2	2	2	0	4	1	5	6
C:membrane	HORVU0Hr1G013020	beta-1,3-galactosyltransferase 6-like	0	0	0	-1	0	-1	0	0	0	0	0	0	0	0	0	0	0	0	2	0	0	1	0	1	0	2	2
C:membrane	HORVU5Hr1G059100	beta-1,3-galactosyltransferase 6-like	0	0	0	-1	0	-1	0	0	0	0	0	0	0	0	0	0	0	0	2	0	0	1	0	1	0	2	2
C:membrane	HORVU4Hr1G083400	beta-carotene hydroxylase A2	0	0	0	0	0	0	0	0	0	0	0	0	0	0	0	0	-1	0	0	0	1	0	1	0	0	1	1
C:membrane	HORVU2Hr1G000280	beta-cyanoalanine synthase	0	0	0	-1	0	-1	0	0	0	0	0	0	0	0	0	0	0	0	2	0	0	1	0	1	0	2	2
C:membrane	HORVU0Hr1G003980	beta-glucuronosyltransferase GlcAT14A-like	0	0	0	1	0	1	0	0	0	1	0	0	0	0	0	0	0	0	2	1	0	2	0	1	0	3	3
C:membrane	HORVU2Hr1G066200	beta-glucuronosyltransferase GlcAT14A-like	0	0	0	1	0	1	0	0	0	1	0	0	0	0	0	0	0	0	2	1	0	2	0	1	0	3	3
C:membrane	HORVU5Hr1G094490	BI1-like protein	0	0	1	1	0	1	1	1	1	0	0	0	0	0	0	0	0	0	3	3	0	2	1	3	4	2	6
C:membrane	HORVU3Hr1G091230	bidirectional sugar transporter SWEET1a	0	0	0	-1	0	-1	0	0	0	0	0	-1	0	0	0	0	0	0	2	1	0	1	0	2	0	3	3
C:membrane	HORVU3Hr1G023480	boron transporter	0	0	0	0	0	0	0	0	-1	0	0	0	0	0	0	0	0	0	0	1	0	0	0	1	1	0	1
C:membrane	HORVU3Hr1G023560	boron transporter	0	0	0	0	0	0	0	0	-1	0	0	0	0	0	0	0	0	0	0	1	0	0	0	1	1	0	1
C:membrane	HORVU4Hr1G081330	boron transporter	0	0	0	0	0	-1	0	0	0	0	0	0	0	0	0	0	0	0	1	0	0	0	0	1	0	1	1
C:membrane	HORVU1Hr1G025890	Boron transporter-like protein 2	0	0	0	0	0	0	0	0	0	0	0	1	0	0	0	0	0	0	0	1	0	0	0	1	0	1	1
C:membrane	HORVU0Hr1G008950	branched-chain-amino-acid aminotransferase 3, chloroplastic isoform X2	0	0	0	1	0	1	0	0	1	1	0	1	0	0	0	1	0	1	2	3	2	3	0	4	1	6	7
C:membrane	HORVU4Hr1G022110	BTB/POZ domain-containing protein At3g56230	0	0	0	-1	0	-1	0	0	0	0	0	0	0	0	0	0	0	0	2	0	0	1	0	1	0	2	2
C:membrane	HORVU2Hr1G082480	C2 and GRAM domain-containing protein	0	0	0	1	0	0	0	0	0	0	0	0	0	0	0	0	0	0	1	0	0	1	0	0	0	1	1
C:membrane	HORVU6Hr1G085120	C2 and GRAM domain-containing protein	0	0	0	-1	0	-1	0	0	0	0	0	0	0	0	0	0	0	-1	2	0	1	1	0	2	0	3	3
C:membrane	HORVU3Hr1G086980	caffeoylshikimate esterase-like	0	0	0	0	0	0	0	0	0	0	0	0	0	0	0	0	0	-1	0	0	1	0	0	1	0	1	1
C:membrane	HORVU3Hr1G087020	caffeoylshikimate esterase-like	0	0	0	0	0	0	0	0	0	0	0	0	0	0	0	0	0	-1	0	0	1	0	0	1	0	1	1
C:membrane	HORVU4Hr1G004540	calcium-dependent protein kinase	0	0	0	-1	0	-1	0	0	0	0	0	0	0	0	0	0	0	0	2	0	0	1	0	1	0	2	2
C:membrane	HORVU5Hr1G075050	Calcium-transporting ATPase 9, plasma membrane-type	0	-1	0	-1	0	0	0	0	0	0	0	0	0	0	0	0	0	0	2	0	0	1	1	0	1	1	2
C:membrane	HORVU7Hr1G031650	carbohydrate transporter/ sugar porter	0	0	0	1	0	0	0	0	0	0	0	0	0	0	0	0	0	0	1	0	0	1	0	0	0	1	1
C:membrane	HORVU1Hr1G062380	CASP-like protein 1D1	0	0	0	1	0	1	0	0	0	0	0	0	0	0	0	0	0	0	2	0	0	1	0	1	0	2	2
C:membrane	HORVU1Hr1G084620	CASP-like protein 1U2	0	0	0	-1	0	-1	0	0	0	0	0	-1	0	0	0	0	0	0	2	1	0	1	0	2	0	3	3
C:membrane	HORVU1Hr1G084750	CASP-like protein 1U2	0	0	0	-1	0	-1	0	0	0	0	0	-1	0	0	0	0	0	0	2	1	0	1	0	2	0	3	3
C:membrane	HORVU1Hr1G069170	cation/H(+) antiporter 15-like	0	0	0	1	0	1	0	0	0	1	0	1	0	0	0	0	0	0	2	2	0	2	0	2	0	4	4
C:membrane	HORVU1Hr1G057190	Cation/H(+) antiporter 17	0	0	0	0	0	0	0	0	0	0	0	0	0	0	1	0	0	0	0	0	1	0	0	1	1	0	1
C:membrane	HORVU4Hr1G002020	cationic amino acid transporter 3, mitochondrial	0	0	0	0	0	-1	0	0	0	0	0	0	0	0	0	0	0	0	1	0	0	0	0	1	0	1	1
C:membrane	HORVU3Hr1G028860	cationic amino acid transporter 5	0	0	0	-1	0	-1	0	0	0	0	0	0	0	0	0	0	0	0	2	0	0	1	0	1	0	2	2
C:membrane	HORVU2Hr1G099530	cationic amino acid transporter 8, vacuolar	0	0	0	-1	0	-1	0	0	0	0	0	0	0	0	0	0	0	0	2	0	0	1	0	1	0	2	2
C:membrane	HORVU7Hr1G101240	Cell division cycle 5-like protein	0	0	0	0	0	0	0	0	0	1	0	0	0	0	0	0	0	0	0	1	0	1	0	0	0	1	1
C:membrane	HORVU5Hr1G064230	cellulose synthase 8	0	0	0	-1	0	0	0	0	0	0	0	0	0	0	0	0	0	0	1	0	0	1	0	0	0	1	1
C:membrane	HORVU2Hr1G042370	cellulose synthase-like CslF10	0	0	0	0	0	0	0	0	-1	0	0	0	0	0	0	0	0	0	0	1	0	0	0	1	1	0	1
C:membrane	HORVU5Hr1G064580	centromere-associated protein E	0	0	0	-1	0	0	0	0	0	0	0	0	0	0	0	0	0	0	1	0	0	1	0	0	0	1	1
C:membrane	HORVU7Hr1G072610	chaperone protein dnaJ 10	0	0	0	0	0	0	0	0	0	0	0	0	0	0	0	0	0	-1	0	0	1	0	0	1	0	1	1
C:membrane	HORVU2Hr1G041270	chlorophyll a/b-binding protein	0	0	0	-1	0	-1	0	0	0	0	0	0	0	0	0	0	0	0	2	0	0	1	0	1	0	2	2
C:membrane	HORVU6Hr1G016890	chlorophyll a/b-binding protein WCAB precursor	0	0	0	-1	0	-1	0	-1	-1	-1	0	-1	0	0	0	0	0	0	2	4	0	2	1	3	2	4	6
C:membrane	HORVU5Hr1G066280	Chlorophyll a-b binding protein 1B-20, chloroplastic	0	0	0	-1	0	0	0	0	0	0	0	0	0	0	0	0	0	0	1	0	0	1	0	0	0	1	1
C:membrane	HORVU7Hr1G046320	chlorophyll a-b binding protein 1B-21, chloroplastic	0	0	0	-1	0	-1	0	0	0	0	0	0	0	0	0	0	0	0	2	0	0	1	0	1	0	2	2
C:membrane	HORVU1Hr1G089180	chlorophyll a-b binding protein of LHCII type 1-like	0	0	-1	-1	0	-1	-1	0	-1	-1	0	-1	0	0	0	0	0	0	3	4	0	3	0	4	3	4	7
C:membrane	HORVU5Hr1G109360	chlorophyll a-b binding protein of LHCII type 1-like	0	0	0	-1	0	-1	0	0	-1	0	0	-1	0	0	0	0	0	0	2	2	0	1	0	3	1	3	4
C:membrane	HORVU6Hr1G016880	chlorophyll a-b binding protein of LHCII type 1-like	0	0	0	-1	0	-1	0	-1	-1	-1	0	-1	0	0	0	0	0	0	2	4	0	2	1	3	2	4	6
C:membrane	HORVU7Hr1G058120	chlorophyll a-b binding protein of LHCII type 1-like	0	0	0	-1	0	-1	0	0	-1	0	0	-1	0	0	0	0	0	0	2	2	0	1	0	3	1	3	4
C:membrane	HORVU2Hr1G040780	Chlorophyll a-b binding protein of LHCII type III, chloroplastic	0	0	0	-1	0	-1	0	0	-1	0	0	-1	0	0	0	0	0	0	2	2	0	1	0	3	1	3	4
C:membrane	HORVU1Hr1G088900	Chlorophyll a-b binding protein, chloroplastic	0	0	-1	-1	-1	-1	-1	-1	-1	-1	0	-1	0	0	0	0	0	0	4	5	0	3	2	4	4	5	9
C:membrane	HORVU5Hr1G082420	Chlorophyll a-b binding protein, chloroplastic	0	0	0	-1	0	-1	0	0	-1	0	0	-1	0	0	0	0	0	0	2	2	0	1	0	3	1	3	4
C:membrane	HORVU5Hr1G109260	Chlorophyll a-b binding protein, chloroplastic	0	0	0	-1	0	-1	0	0	-1	0	0	-1	0	0	0	0	0	0	2	2	0	1	0	3	1	3	4
C:membrane	HORVU6Hr1G016850	Chlorophyll a-b binding protein, chloroplastic	0	0	-1	-1	-1	-1	-1	-1	-1	-1	-1	-1	0	0	0	0	0	0	4	6	0	3	3	4	4	6	10
C:membrane	HORVU6Hr1G091650	Chlorophyll a-b binding protein, chloroplastic	0	0	-1	-1	-1	-1	-1	-1	-1	0	0	-1	0	0	0	0	0	0	4	4	0	2	2	4	4	4	8
C:membrane	HORVU6Hr1G091660	Chlorophyll a-b binding protein, chloroplastic	0	0	-1	-1	-1	-1	-1	-1	-1	0	0	-1	0	0	0	0	0	0	4	4	0	2	2	4	4	4	8
C:membrane	HORVU2Hr1G022920	chloroplast ferredoxin-dependent glutamate synthase	0	0	0	-1	0	0	0	0	0	0	0	0	0	0	0	0	0	0	1	0	0	1	0	0	0	1	1
C:membrane	HORVU4Hr1G003420	CSC1-like protein RXW8 isoform X1	0	0	0	-1	0	-1	0	0	0	0	0	0	0	0	0	-1	0	-1	2	0	2	2	0	2	0	4	4
C:membrane	HORVU5Hr1G057180	cyp450	0	0	0	-1	0	-1	0	0	0	0	0	0	0	0	0	0	0	0	2	0	0	1	0	1	0	2	2
C:membrane	HORVU5Hr1G081060	cyp450	0	0	0	-1	0	-1	0	0	0	0	0	0	0	0	0	-1	0	-1	2	0	2	2	0	2	0	4	4
C:membrane	HORVU1Hr1G001220	cysteine-rich receptor-like kinase 2	0	0	0	-1	0	-1	0	0	0	0	0	-1	0	0	0	0	0	0	2	1	0	1	0	2	0	3	3
C:membrane	HORVU1Hr1G088580	Cysteine-rich receptor-like protein kinase 10	0	0	0	-1	0	-1	0	0	0	0	0	-1	0	0	0	0	0	0	2	1	0	1	0	2	0	3	3
C:membrane	HORVU1Hr1G092300	Cysteine-rich receptor-like protein kinase 25	0	0	-1	-1	0	-1	0	0	0	0	0	0	0	0	0	0	0	0	3	0	0	1	0	2	1	2	3
C:membrane	HORVU4Hr1G009230	Cysteine-rich receptor-like protein kinase 25	0	0	0	0	0	0	0	0	0	0	0	0	0	0	0	0	0	-1	0	0	1	0	0	1	0	1	1
C:membrane	HORVU4Hr1G084110	cysteine-rich repeat secretory protein 3-like	0	0	0	1	0	1	0	0	0	1	0	1	0	0	0	1	0	1	2	2	2	3	0	3	0	6	6
C:membrane	HORVU1Hr1G035720	cytochrome c biogenesis protein ccmF	0	0	0	-1	0	-1	0	0	0	0	0	0	0	0	0	0	0	0	2	0	0	1	0	1	0	2	2
C:membrane	HORVU2Hr1G086550	cytochrome c biogenesis protein ccmF	0	0	0	0	0	0	0	0	0	1	0	0	0	0	0	0	0	0	0	1	0	1	0	0	0	1	1
C:membrane	HORVU1Hr1G069310	cytochrome P450 714D1-like	0	0	-1	0	0	0	0	0	0	0	0	0	0	0	0	0	0	0	1	0	0	0	0	1	1	0	1
C:membrane	HORVU3Hr1G031020	cytochrome P450 71A1-like	0	0	0	0	0	0	0	0	-1	0	0	0	0	0	0	0	0	0	0	1	0	0	0	1	1	0	1
C:membrane	HORVU2Hr1G083020	cytochrome P450 71A9-like	0	0	0	1	0	0	0	0	0	0	0	0	0	0	0	0	0	0	1	0	0	1	0	0	0	1	1
C:membrane	HORVU7Hr1G119050	Cytochrome P450 71D7	0	0	0	-1	0	-1	0	0	0	0	0	0	0	0	0	0	0	0	2	0	0	1	0	1	0	2	2
C:membrane	HORVU7Hr1G116160	cytochrome P450 71D8-like	-1	0	0	-1	0	-1	0	0	-1	0	0	-1	0	0	0	0	0	0	3	2	0	2	0	3	2	3	5
C:membrane	HORVU7Hr1G021650	cytochrome P450 76M5-like	0	0	0	0	0	0	-1	0	0	0	0	0	0	0	0	0	0	0	0	1	0	1	0	0	1	0	1
C:membrane	HORVU4Hr1G081210	cytochrome P450 78A9-like	0	0	0	-1	0	-1	0	0	0	0	0	-1	0	0	0	-1	0	0	2	1	1	2	0	2	0	4	4
C:membrane	HORVU7Hr1G084500	Cytochrome P450 84A1	0	0	0	-1	0	0	0	0	0	0	0	0	0	0	0	0	0	0	1	0	0	1	0	0	0	1	1
C:membrane	HORVU1Hr1G035380	Cytochrome P450 86A2	0	0	0	0	0	0	0	0	-1	-1	0	0	0	0	0	0	0	0	0	2	0	1	0	1	1	1	2
C:membrane	HORVU2Hr1G001150	cytochrome P450 86B1-like	0	0	0	0	0	1	0	0	0	0	0	0	0	0	0	0	0	1	1	0	1	0	0	2	0	2	2
C:membrane	HORVU2Hr1G095080	cytochrome P450 87A3-like	0	0	0	-1	0	-1	0	0	0	0	0	0	0	0	0	0	0	0	2	0	0	1	0	1	0	2	2
C:membrane	HORVU2Hr1G004550	cytochrome P450 89A2-like	0	0	0	0	0	-1	0	0	0	0	0	0	0	0	0	0	0	0	1	0	0	0	0	1	0	1	1
C:membrane	HORVU7Hr1G081610	Cytochrome P450 89A9	0	0	0	0	0	0	0	0	0	0	0	-1	0	0	0	0	0	0	0	1	0	0	0	1	0	1	1
C:membrane	HORVU4Hr1G025180	cytochrome P450 94C1-like	0	0	0	0	0	0	0	0	0	1	0	0	0	0	0	0	0	0	0	1	0	1	0	0	0	1	1
C:membrane	HORVU2Hr1G004530	Cytochrome P450 99A2	0	0	0	-1	0	-1	0	0	0	0	0	0	0	0	0	0	0	0	2	0	0	1	0	1	0	2	2
C:membrane	HORVU2Hr1G004640	Cytochrome P450 99A2	0	0	0	0	0	-1	0	0	0	0	0	0	0	0	0	0	0	-1	1	0	1	0	0	2	0	2	2
C:membrane	HORVU5Hr1G070230	dicarboxylate transporter 2.1, chloroplastic-like	0	0	0	-1	0	0	0	0	0	0	0	0	0	0	0	0	0	0	1	0	0	1	0	0	0	1	1
C:membrane	HORVU7Hr1G021740	Disease resistance protein RPM1	0	0	0	0	0	0	0	0	0	0	0	0	0	1	0	0	0	0	0	0	1	0	1	0	1	0	1
C:membrane	HORVU2Hr1G065060	Disease resistance protein RPP13	0	0	0	0	0	0	0	0	0	0	0	0	0	0	0	0	1	0	0	0	1	0	1	0	0	1	1
C:membrane	HORVU7Hr1G085450	Double-strand break repair protein MRE11	0	0	0	-1	0	-1	0	0	0	0	0	0	0	0	0	0	0	0	2	0	0	1	0	1	0	2	2
C:membrane	HORVU6Hr1G047240	E3 ubiquitin-protein ligase At1g12760-like	0	0	0	0	0	-1	0	0	0	0	0	0	0	0	0	0	0	0	1	0	0	0	0	1	0	1	1
C:membrane	HORVU7Hr1G020780	early nodulin-93-like	0	0	0	-1	0	-1	-1	0	-1	-1	0	0	0	0	0	0	0	0	2	3	0	3	0	2	2	3	5
C:membrane	HORVU7Hr1G043810	embryogenesis transmembrane protein-like	0	0	0	-1	0	0	0	0	0	0	0	0	0	0	0	0	0	0	1	0	0	1	0	0	0	1	1
C:membrane	HORVU2Hr1G083570	ent-isokaurene C2-hydroxylase-like	0	0	0	0	-1	0	0	0	-1	0	0	0	0	0	0	0	0	0	1	1	0	0	1	1	1	1	2
C:membrane	HORVU4Hr1G031700	exocyst complex component 7	0	0	0	1	0	1	0	0	0	1	0	0	0	0	0	0	0	0	2	1	0	2	0	1	0	3	3
C:membrane	HORVU6Hr1G070540	fatty acid desaturase DES2-like	0	0	0	1	0	1	0	0	0	1	0	0	0	0	0	0	0	0	2	1	0	2	0	1	0	3	3
C:membrane	HORVU6Hr1G005250	fatty acid hydroperoxide lyase	0	0	0	-1	0	0	0	0	0	0	0	0	0	0	0	0	0	0	1	0	0	1	0	0	0	1	1
C:membrane	HORVU5Hr1G089230	Fatty acyl-CoA reductase 1	-1	0	-1	-1	0	-1	0	0	0	0	0	0	0	0	0	0	0	0	4	0	0	2	0	2	2	2	4
C:membrane	HORVU1Hr1G085050	Ferric-chelate reductase 1	0	0	0	-1	0	0	0	0	0	0	0	0	0	0	0	0	0	0	1	0	0	1	0	0	0	1	1
C:membrane	HORVU7Hr1G000250	fructan-fructan 1-fructosyltransferase	0	0	0	0	0	0	0	0	0	0	1	1	0	0	0	0	0	0	0	2	0	0	1	1	0	2	2
C:membrane	HORVU2Hr1G126810	FT-interacting protein 1-like	0	0	0	0	0	0	0	0	0	0	1	0	0	0	0	0	0	0	0	1	0	0	1	0	0	1	1
C:membrane	HORVU6Hr1G078500	Galactoside 2-alpha-L-fucosyltransferase	0	0	0	-1	0	-1	0	0	0	0	0	0	0	0	0	0	0	0	2	0	0	1	0	1	0	2	2
C:membrane	HORVU7Hr1G024220	GDSL esterase/lipase	0	0	0	-1	0	-1	0	0	0	-1	0	-1	0	0	0	0	0	0	2	2	0	2	0	2	0	4	4
C:membrane	HORVU7Hr1G011810	GDSL esterase/lipase At5g45910-like	0	0	0	-1	0	0	0	0	0	-1	0	0	0	0	0	0	0	0	1	1	0	2	0	0	0	2	2
C:membrane	HORVU1Hr1G009110	Geraniol 8-hydroxylase	0	0	0	1	0	1	0	0	0	0	0	1	0	0	0	0	0	0	2	1	0	1	0	2	0	3	3
C:membrane	HORVU3Hr1G090980	Gibberellin 20 oxidase 2	0	0	0	-1	0	-1	-1	0	-1	-1	-1	-1	0	0	0	-1	0	-1	2	5	2	4	1	4	2	7	9
C:membrane	HORVU3Hr1G072810	gibberellin 2-oxidase	0	0	0	0	0	0	0	0	0	1	0	1	0	0	0	0	0	0	0	2	0	1	0	1	0	2	2
C:membrane	HORVU6Hr1G083680	Glutamate receptor 2.8	0	0	0	-1	0	-1	0	0	0	0	0	0	0	0	0	0	0	0	2	0	0	1	0	1	0	2	2
C:membrane	HORVU5Hr1G049260	glutamate receptor 2.8-like	0	0	0	-1	0	0	0	0	0	0	0	0	0	0	0	0	0	0	1	0	0	1	0	0	0	1	1
C:membrane	HORVU4Hr1G074470	glycerol-3-phosphate 2-O-acyltransferase 6-like	0	0	0	1	0	1	1	0	0	1	0	1	0	0	0	0	0	0	2	3	0	3	0	2	1	4	5
C:membrane	HORVU3Hr1G090220	G-type lectin S-receptor-like serine/threonine-protein kinase	0	0	0	1	0	1	1	0	1	0	0	0	0	0	0	0	0	0	2	2	0	2	0	2	2	2	4
C:membrane	HORVU2Hr1G117670	G-type lectin S-receptor-like serine/threonine-protein kinase At1g11330	0	0	0	-1	0	-1	0	0	0	0	0	0	0	0	0	0	0	0	2	0	0	1	0	1	0	2	2
C:membrane	HORVU7Hr1G098630	G-type lectin S-receptor-like serine/threonine-protein kinase At2g19130	0	0	0	-1	0	0	0	0	0	-1	0	0	0	0	0	0	0	0	1	1	0	2	0	0	0	2	2
C:membrane	HORVU5Hr1G124800	G-type lectin S-receptor-like serine/threonine-protein kinase RLK1	0	0	0	-1	0	-1	0	0	0	0	0	-1	0	0	0	0	0	0	2	1	0	1	0	2	0	3	3
C:membrane	HORVU2Hr1G111760	G-type lectin S-receptor-like serine/threonine-protein kinase SD2-5	0	0	0	-1	0	0	0	0	0	0	0	0	0	0	0	0	0	0	1	0	0	1	0	0	0	1	1
C:membrane	HORVU6Hr1G074690	G-type lectin S-receptor-like serine/threonine-protein kinase SD2-5	0	0	0	0	0	0	0	0	0	1	0	1	0	0	0	0	0	0	0	2	0	1	0	1	0	2	2
C:membrane	HORVU5Hr1G118060	harpin-induced protein	0	0	0	0	0	-1	0	0	0	0	0	-1	0	0	0	0	0	-1	1	1	1	0	0	3	0	3	3
C:membrane	HORVU7Hr1G098810	heat shock 70 kDa protein BIP5-like	0	0	0	1	0	1	0	0	0	1	0	1	0	0	0	0	0	0	2	2	0	2	0	2	0	4	4
C:membrane	HORVU4Hr1G070490	heptahelical transmembrane protein 4-like	0	0	0	1	0	1	1	0	0	0	0	0	0	0	0	0	0	0	2	1	0	2	0	1	1	2	3
C:membrane	HORVU5Hr1G028140	heptahelical transmembrane protein 4-like	0	0	0	0	0	0	0	0	0	0	0	0	0	0	0	1	0	1	0	0	2	1	0	1	0	2	2
C:membrane	HORVU7Hr1G112900	heptahelical transmembrane protein ADIPOR2-like	0	0	0	1	0	0	0	0	0	1	0	1	0	0	0	0	0	0	1	2	0	2	0	1	0	3	3
C:membrane	HORVU4Hr1G066800	High molecular mass early light-inducible protein HV58, chloroplastic	0	0	0	1	0	1	0	0	1	1	0	1	0	0	0	0	0	1	2	3	1	2	0	4	1	5	6
C:membrane	HORVU4Hr1G066810	High molecular mass early light-inducible protein HV58, chloroplastic	0	0	0	1	1	1	0	0	1	1	0	1	0	0	0	0	0	1	3	3	1	2	1	4	1	6	7
C:membrane	HORVU0Hr1G038220	high molecular mass early light-inducible protein HV58, chloroplastic-like	0	0	0	1	0	1	0	0	0	0	0	0	0	0	0	0	0	0	2	0	0	1	0	1	0	2	2
C:membrane	HORVU1Hr1G052530	Hippocampus abundant transcript 1 protein	0	0	0	0	0	0	0	0	0	0	0	0	0	0	0	-1	0	0	0	0	1	1	0	0	0	1	1
C:membrane	HORVU6Hr1G070740	hypothetical protein D1007_00579	0	0	0	1	0	1	0	0	0	0	0	0	0	0	0	0	0	0	2	0	0	1	0	1	0	2	2
C:membrane	HORVU2Hr1G024460	hypothetical protein D1007_04931	0	0	0	0	0	0	0	0	0	0	0	0	0	0	0	0	0	-1	0	0	1	0	0	1	0	1	1
C:membrane	HORVU1Hr1G047930	hypothetical protein D1007_08561	0	0	0	0	0	0	1	0	0	1	0	1	0	0	0	0	0	0	0	3	0	2	0	1	1	2	3
C:membrane	HORVU3Hr1G069940	hypothetical protein D1007_08566	0	0	0	1	0	1	1	0	0	1	0	1	0	0	0	0	0	0	2	3	0	3	0	2	1	4	5
C:membrane	HORVU3Hr1G095070	hypothetical protein D1007_13003	0	0	0	1	0	0	0	0	0	0	0	0	1	0	0	0	0	0	1	0	1	2	0	0	1	1	2
C:membrane	HORVU3Hr1G095340	hypothetical protein D1007_13020	0	0	0	-1	0	-1	0	0	0	-1	0	0	0	0	0	0	0	0	2	1	0	2	0	1	0	3	3
C:membrane	HORVU7Hr1G085170	hypothetical protein D1007_13562	0	0	0	1	0	1	0	0	0	1	0	0	0	0	0	0	0	0	2	1	0	2	0	1	0	3	3
C:membrane	HORVU3Hr1G074310	hypothetical protein D1007_15752	0	0	0	0	0	0	0	0	0	1	0	0	0	0	0	0	0	0	0	1	0	1	0	0	0	1	1
C:membrane	HORVU4Hr1G052790	hypothetical protein D1007_18734	0	0	0	1	0	0	0	0	0	0	0	0	0	0	0	0	0	0	1	0	0	1	0	0	0	1	1
C:membrane	HORVU0Hr1G010760	hypothetical protein D1007_19159	0	0	0	0	0	0	0	0	0	0	0	0	0	0	0	1	0	0	0	0	1	1	0	0	0	1	1
C:membrane	HORVU6Hr1G075130	hypothetical protein D1007_26512	0	0	0	1	0	1	0	0	0	1	0	0	0	0	0	1	0	0	2	1	1	3	0	1	0	4	4
C:membrane	HORVU1Hr1G046680	hypothetical protein D1007_29747	-1	-1	-1	0	0	0	0	0	0	0	0	0	0	0	0	0	0	0	3	0	0	1	1	1	3	0	3
C:membrane	HORVU3Hr1G068030	hypothetical protein D1007_31355	0	0	0	1	0	1	1	0	0	1	0	0	0	0	0	0	0	0	2	2	0	3	0	1	1	3	4
C:membrane	HORVU7Hr1G055290	hypothetical protein D1007_32763	0	0	0	1	0	0	0	0	0	0	0	0	0	0	0	0	0	0	1	0	0	1	0	0	0	1	1
C:membrane	HORVU7Hr1G044020	hypothetical protein D1007_34377	0	0	0	0	0	-1	0	0	0	0	0	0	0	0	0	0	0	0	1	0	0	0	0	1	0	1	1
C:membrane	HORVU7Hr1G043880	hypothetical protein D1007_34392	0	0	0	-1	0	-1	0	0	0	0	0	-1	0	0	0	0	0	0	2	1	0	1	0	2	0	3	3
C:membrane	HORVU3Hr1G005800	hypothetical protein D1007_35803	0	0	0	0	0	0	0	0	0	0	0	0	0	0	0	-1	0	0	0	0	1	1	0	0	0	1	1
C:membrane	HORVU7Hr1G042800	hypothetical protein D1007_43931	0	0	0	1	0	1	0	0	0	1	0	0	0	0	0	0	0	0	2	1	0	2	0	1	0	3	3
C:membrane	HORVU7Hr1G021190	hypothetical protein D1007_50289	0	0	0	0	0	0	0	0	0	1	0	1	0	0	0	0	0	0	0	2	0	1	0	1	0	2	2
C:membrane	HORVU3Hr1G064450	hypothetical protein D1007_56320	0	0	0	1	0	0	0	0	0	0	0	0	0	0	0	0	0	0	1	0	0	1	0	0	0	1	1
C:membrane	HORVU1Hr1G067660	hypothetical protein D1007_61796	0	0	0	1	0	1	0	0	0	1	0	0	0	0	0	0	0	0	2	1	0	2	0	1	0	3	3
C:membrane	HORVU7Hr1G002130	hypothetical protein TRIUR3_04956	0	0	0	-1	0	-1	0	0	0	0	0	0	0	0	0	0	0	0	2	0	0	1	0	1	0	2	2
C:membrane	HORVU2Hr1G079580	hypothetical protein TRIUR3_18331	0	0	0	1	0	1	0	0	1	1	0	1	0	0	0	0	0	0	2	3	0	2	0	3	1	4	5
C:membrane	HORVU3Hr1G058220	hypothetical protein TRIUR3_29839	0	0	0	0	0	0	0	0	0	0	0	0	0	0	0	-1	-1	-1	0	0	3	1	1	1	0	3	3
C:membrane	HORVU2Hr1G102130	hypoxia-induced gene domain 4	0	0	0	1	0	1	0	0	0	0	0	0	0	0	0	0	0	0	2	0	0	1	0	1	0	2	2
C:membrane	HORVU2Hr1G103760	indolin-2-one monooxygenase-like	0	0	0	-1	0	-1	0	0	0	0	0	0	0	0	0	-1	0	0	2	0	1	2	0	1	0	3	3
C:membrane	HORVU3Hr1G002480	iron-deficiency induced receptor-like kinase	0	0	0	-1	0	-1	0	0	0	0	0	-1	0	0	0	-1	0	-1	2	1	2	2	0	3	0	5	5
C:membrane	HORVU2Hr1G063220	isoflavone 2'-hydroxylase-like	0	0	0	1	0	1	0	0	0	1	0	1	0	0	0	0	0	0	2	2	0	2	0	2	0	4	4
C:membrane	HORVU2Hr1G060480	KChain K, PHOTOSYSTEM I REACTION CENTER SUBUNIT PSAK, CHLOROPLASTIC	0	0	0	-1	0	-1	0	0	0	0	0	0	0	0	0	0	0	0	2	0	0	1	0	1	0	2	2
C:membrane	HORVU3Hr1G007720	LEAF RUST 10 DISEASE-RESISTANCE LOCUS RECEPTOR-LIKE PROTEIN KINASE-like 2.1 isoform X2	0	0	0	-1	0	-1	0	0	0	0	0	-1	0	0	0	0	0	0	2	1	0	1	0	2	0	3	3
C:membrane	HORVU3Hr1G112190	Lectin-domain containing receptor kinase A4.2	0	0	0	-1	-1	-1	0	0	0	0	0	0	0	0	0	0	0	0	3	0	0	1	1	1	0	3	3
C:membrane	HORVU2Hr1G002840	Lectin-domain containing receptor kinase A4.3	0	0	0	-1	0	-1	0	0	-1	0	0	-1	0	0	0	0	0	0	2	2	0	1	0	3	1	3	4
C:membrane	HORVU5Hr1G056670	leucine rich repeat malectin kinase 1	0	0	0	-1	0	0	0	0	0	0	0	0	0	0	0	0	0	0	1	0	0	1	0	0	0	1	1
C:membrane	HORVU1Hr1G026650	Leucine-rich repeat extensin-like protein 4	0	0	0	0	0	0	0	0	0	0	0	0	0	0	0	-1	0	-1	0	0	2	1	0	1	0	2	2
C:membrane	HORVU7Hr1G015380	leucine-rich repeat receptor protein kinase EMS1	0	0	0	-1	0	0	0	0	0	0	0	0	0	0	0	0	0	0	1	0	0	1	0	0	0	1	1
C:membrane	HORVU3Hr1G050110	Leucine-rich repeat receptor protein kinase EXS	0	0	0	-1	0	0	0	0	0	0	0	0	0	0	0	0	0	0	1	0	0	1	0	0	0	1	1
C:membrane	HORVU5Hr1G041210	leucine-rich repeat receptor-like protein kinase PXC1	0	0	0	1	0	0	0	0	0	1	0	0	0	0	0	1	0	0	1	1	1	3	0	0	0	3	3
C:membrane	HORVU5Hr1G063050	leucine-rich repeat receptor-like protein kinase PXC1	0	0	0	1	0	0	0	0	0	1	0	0	0	0	0	1	0	0	1	1	1	3	0	0	0	3	3
C:membrane	HORVU7Hr1G043620	leucine-rich repeat receptor-like serine/threonine/tyrosine-protein kinase SOBIR1	0	0	0	-1	0	-1	0	0	0	0	0	0	0	0	0	-1	0	-1	2	0	2	2	0	2	0	4	4
C:membrane	HORVU4Hr1G065620	leucine-rich repeat receptor-like serine/threonine-protein kinase BAM1	0	0	0	-1	0	-1	0	0	0	0	0	0	0	0	0	0	0	0	2	0	0	1	0	1	0	2	2
C:membrane	HORVU1Hr1G088870	light harvesting chlorophyll a/b-binding protein Lhcb1	0	0	0	0	0	-1	0	0	0	0	0	0	0	0	0	0	0	0	1	0	0	0	0	1	0	1	1
C:membrane	HORVU1Hr1G088880	light harvesting chlorophyll a/b-binding protein Lhcb1	0	0	0	0	0	-1	0	0	0	0	0	0	0	0	0	0	0	0	1	0	0	0	0	1	0	1	1
C:membrane	HORVU1Hr1G088930	light harvesting chlorophyll a/b-binding protein Lhcb1	0	0	-1	-1	-1	-1	-1	-1	-1	-1	-1	-1	0	0	0	0	0	0	4	6	0	3	3	4	4	6	10
C:membrane	HORVU3Hr1G009370	lipid transfer protein	0	0	0	0	0	0	1	0	1	1	0	0	0	0	0	1	0	1	0	3	2	3	0	2	2	3	5
C:membrane	HORVU3Hr1G009490	lipid transfer protein	0	0	0	1	0	0	0	0	1	0	0	0	0	0	0	1	0	0	1	1	1	2	0	1	1	2	3
C:membrane	HORVU5Hr1G109100	lipid transfer protein	0	0	0	0	1	0	0	1	0	0	0	0	0	0	0	0	0	0	1	1	0	0	2	0	1	1	2
C:membrane	HORVU2Hr1G012440	lipoamide acyltransferase component of branched-chain alpha-keto acid dehydrogenase complex, mitochondrial	0	0	0	1	0	1	0	0	0	0	0	1	0	0	0	0	0	0	2	1	0	1	0	2	0	3	3
C:membrane	HORVU5Hr1G063660	low molecular mass early light-inducible protein HV90, chloroplastic-like	0	0	0	1	0	1	0	0	0	0	0	1	0	0	0	0	0	0	2	1	0	1	0	2	0	3	3
C:membrane	HORVU2Hr1G098160	low molecular weight oleosin	0	0	0	1	0	0	0	0	0	1	0	0	0	0	0	1	0	0	1	1	1	3	0	0	0	3	3
C:membrane	HORVU1Hr1G012710	low temperature-induced protein lt101.2	0	0	0	1	0	1	1	0	0	1	0	1	0	0	0	1	0	1	2	3	2	4	0	3	1	6	7
C:membrane	HORVU3Hr1G004090	LRR protein WM1.7	0	0	0	0	0	0	0	0	0	0	0	-1	0	0	0	0	0	0	0	1	0	0	0	1	0	1	1
C:membrane	HORVU6Hr1G057240	LRR receptor-like kinase	0	0	0	-1	0	-1	0	0	0	0	0	0	0	0	0	0	0	0	2	0	0	1	0	1	0	2	2
C:membrane	HORVU2Hr1G104030	LRR receptor-like serine/threonine-protein kinase FLS2	0	0	0	-1	0	-1	0	0	0	0	0	0	0	0	0	0	0	0	2	0	0	1	0	1	0	2	2
C:membrane	HORVU2Hr1G099260	LRR receptor-like serine/threonine-protein kinase GSO1	0	0	0	1	0	1	0	0	0	0	0	0	0	0	0	0	0	0	2	0	0	1	0	1	0	2	2
C:membrane	HORVU2Hr1G125230	L-type lectin receptor kinase	0	0	0	-1	0	-1	0	0	-1	0	0	0	0	0	0	0	0	0	2	1	0	1	0	2	1	2	3
C:membrane	HORVU5Hr1G098640	L-type lectin-domain containing receptor kinase IV.1-like	0	0	0	0	0	0	0	0	0	0	0	0	0	0	0	0	0	-1	0	0	1	0	0	1	0	1	1
C:membrane	HORVU6Hr1G053120	L-type lectin-domain containing receptor kinase IV.1-like	0	0	0	1	0	1	1	0	0	1	0	1	0	0	0	0	0	0	2	3	0	3	0	2	1	4	5
C:membrane	HORVU2Hr1G002750	L-type lectin-domain containing receptor kinase IX.1	0	0	0	-1	0	-1	0	0	0	0	0	-1	0	0	0	0	0	0	2	1	0	1	0	2	0	3	3
C:membrane	HORVU5Hr1G012030	L-type lectin-domain containing receptor kinase IX.1	0	0	0	-1	0	-1	0	0	0	0	0	0	0	0	0	0	0	0	2	0	0	1	0	1	0	2	2
C:membrane	HORVU7Hr1G008140	L-type lectin-domain containing receptor kinase IX.1	0	0	0	-1	0	-1	0	0	-1	0	0	-1	0	0	0	0	0	0	2	2	0	1	0	3	1	3	4
C:membrane	HORVU5Hr1G023160	lysine histidine transporter-like 8	0	0	0	-1	0	-1	0	0	0	0	0	-1	0	0	0	-1	0	-1	2	1	2	2	0	3	0	5	5
C:membrane	HORVU3Hr1G071210	Mannan endo-1,4-beta-mannosidase 2	0	0	0	0	0	0	0	0	0	0	0	0	0	0	0	0	0	-1	0	0	1	0	0	1	0	1	1
C:membrane	HORVU5Hr1G091820	MATE efflux family protein 5	0	0	0	0	0	0	0	0	0	0	0	-1	0	0	0	0	0	0	0	1	0	0	0	1	0	1	1
C:membrane	HORVU1Hr1G084190	MATE efflux family protein 9	0	0	0	0	0	0	0	0	0	1	0	0	0	0	0	0	0	0	0	1	0	1	0	0	0	1	1
C:membrane	HORVU4Hr1G083980	mechanosensitive ion channel protein 6	0	0	0	0	0	0	0	0	0	0	0	0	0	0	0	0	0	-1	0	0	1	0	0	1	0	1	1
C:membrane	HORVU6Hr1G014650	mechanosensitive ion channel protein 6-like	0	0	0	0	0	0	0	0	0	0	0	-1	0	0	0	0	0	0	0	1	0	0	0	1	0	1	1
C:membrane	HORVU6Hr1G054430	methionine aminopeptidase 1B, chloroplastic-like isoform X3	0	0	0	1	0	1	1	0	1	1	0	1	0	0	0	0	0	0	2	4	0	3	0	3	2	4	6
C:membrane	HORVU7Hr1G000980	methylsterol monooxygenase 1-1-like	0	0	0	-1	0	-1	0	0	0	0	0	0	0	0	0	0	0	0	2	0	0	1	0	1	0	2	2
C:membrane	HORVU0Hr1G000990	---NA---	0	0	0	1	0	1	0	0	0	1	0	0	0	0	0	0	0	0	2	1	0	2	0	1	0	3	3
C:membrane	HORVU0Hr1G025850	---NA---	0	0	0	0	0	0	0	0	0	0	0	0	0	0	0	1	0	0	0	0	1	1	0	0	0	1	1
C:membrane	HORVU1Hr1G015050	---NA---	0	0	0	0	0	0	0	0	-1	0	0	-1	0	0	-1	0	0	-1	0	2	2	0	0	4	2	2	4
C:membrane	HORVU1Hr1G017700	---NA---	0	0	0	1	0	1	1	0	1	1	0	1	0	0	0	1	0	0	2	4	1	4	0	3	2	5	7
C:membrane	HORVU1Hr1G060580	---NA---	0	0	0	1	0	1	0	0	0	1	0	1	0	0	0	0	0	0	2	2	0	2	0	2	0	4	4
C:membrane	HORVU2Hr1G011790	---NA---	0	0	0	0	0	0	0	0	0	1	1	1	0	0	0	0	0	0	0	3	0	1	1	1	0	3	3
C:membrane	HORVU2Hr1G012460	---NA---	0	0	-1	-1	0	-1	-1	0	-1	0	0	0	0	0	0	0	0	0	3	2	0	2	0	3	3	2	5
C:membrane	HORVU2Hr1G019270	---NA---	0	0	0	0	0	-1	0	0	0	0	0	0	0	0	0	0	0	0	1	0	0	0	0	1	0	1	1
C:membrane	HORVU2Hr1G080430	---NA---	0	0	0	1	0	1	1	0	1	1	0	1	0	0	0	0	0	1	2	4	1	3	0	4	2	5	7
C:membrane	HORVU2Hr1G088570	---NA---	0	0	-1	-1	0	-1	0	0	0	-1	0	0	0	0	0	0	0	0	3	1	0	2	0	2	1	3	4
C:membrane	HORVU3Hr1G042330	---NA---	0	0	0	-1	0	0	0	0	0	0	0	0	0	0	0	0	0	0	1	0	0	1	0	0	0	1	1
C:membrane	HORVU3Hr1G053060	---NA---	0	0	0	1	0	1	0	0	0	1	0	0	0	0	0	1	0	1	2	1	2	3	0	2	0	5	5
C:membrane	HORVU3Hr1G081600	---NA---	0	0	0	-1	0	-1	0	0	0	0	0	-1	0	0	0	0	0	-1	2	1	1	1	0	3	0	4	4
C:membrane	HORVU3Hr1G095200	---NA---	0	0	0	1	0	1	1	0	0	1	0	1	0	0	0	0	0	1	2	3	1	3	0	3	1	5	6
C:membrane	HORVU3Hr1G105190	---NA---	0	0	0	-1	0	-1	0	0	0	0	0	-1	0	0	0	0	0	-1	2	1	1	1	0	3	0	4	4
C:membrane	HORVU3Hr1G105360	---NA---	0	0	0	0	0	0	0	0	0	1	0	1	0	0	0	0	0	0	0	2	0	1	0	1	0	2	2
C:membrane	HORVU3Hr1G110580	---NA---	0	0	0	0	0	-1	0	0	-1	0	0	0	0	0	0	0	0	0	1	1	0	0	0	2	1	1	2
C:membrane	HORVU4Hr1G003090	---NA---	0	0	0	1	0	1	0	0	0	0	0	0	0	0	0	0	0	0	2	0	0	1	0	1	0	2	2
C:membrane	HORVU4Hr1G026770	---NA---	0	0	0	0	0	-1	0	0	0	0	0	0	0	0	0	0	0	-1	1	0	1	0	0	2	0	2	2
C:membrane	HORVU5Hr1G082230	---NA---	0	0	0	-1	0	0	0	0	0	0	0	0	0	0	0	0	0	0	1	0	0	1	0	0	0	1	1
C:membrane	HORVU6Hr1G000810	---NA---	0	0	-1	0	0	0	0	0	0	0	0	0	0	0	0	0	0	0	1	0	0	0	0	1	1	0	1
C:membrane	HORVU6Hr1G020490	---NA---	0	0	0	-1	0	0	0	0	0	-1	0	0	0	0	0	0	0	0	1	1	0	2	0	0	0	2	2
C:membrane	HORVU6Hr1G020750	---NA---	1	0	0	1	0	0	0	0	1	0	0	0	0	0	0	0	0	0	2	1	0	2	0	1	2	1	3
C:membrane	HORVU6Hr1G074960	---NA---	0	0	0	1	0	1	1	0	0	1	0	1	0	0	0	0	0	0	2	3	0	3	0	2	1	4	5
C:membrane	HORVU7Hr1G037320	---NA---	0	0	0	-1	0	-1	0	0	0	0	0	0	0	0	0	0	0	0	2	0	0	1	0	1	0	2	2
C:membrane	HORVU7Hr1G080850	---NA---	0	0	0	1	0	1	1	0	1	1	0	1	0	0	0	1	0	1	2	4	2	4	0	4	2	6	8
C:membrane	HORVU7Hr1G086690	---NA---	-1	0	-1	0	0	0	0	0	0	0	0	0	0	0	0	0	0	0	2	0	0	1	0	1	2	0	2
C:membrane	HORVU7Hr1G101300	---NA---	0	0	0	1	0	1	0	0	0	1	0	1	0	0	0	0	0	0	2	2	0	2	0	2	0	4	4
C:membrane	HORVU0Hr1G030770	NAD(P)H-quinone oxidoreductase subunit 3	0	0	0	-1	0	-1	0	0	0	0	0	0	0	0	0	0	0	0	2	0	0	1	0	1	0	2	2
C:membrane	HORVU0Hr1G032820	NAD(P)H-quinone oxidoreductase subunit 3	0	0	0	-1	0	-1	0	0	0	0	0	0	0	0	0	0	0	0	2	0	0	1	0	1	0	2	2
C:membrane	HORVU0Hr1G028480	NADH-plastoquinone oxidoreductase subunit 3	0	0	0	-1	0	-1	0	0	0	0	0	0	0	0	0	0	0	0	2	0	0	1	0	1	0	2	2
C:membrane	HORVU0Hr1G031450	NADH-plastoquinone oxidoreductase subunit 3	0	0	0	-1	0	-1	0	0	0	0	0	0	0	0	0	0	0	0	2	0	0	1	0	1	0	2	2
C:membrane	HORVU0Hr1G033070	NADH-plastoquinone oxidoreductase subunit 3	0	0	0	-1	0	-1	0	0	0	0	0	0	0	0	0	0	0	0	2	0	0	1	0	1	0	2	2
C:membrane	HORVU0Hr1G033810	NADH-plastoquinone oxidoreductase subunit 3	0	0	0	-1	0	-1	0	0	0	0	0	0	0	0	0	0	0	0	2	0	0	1	0	1	0	2	2
C:membrane	HORVU0Hr1G036360	NADH-plastoquinone oxidoreductase subunit 3	0	0	0	-1	0	-1	0	0	0	0	0	0	0	0	0	0	0	0	2	0	0	1	0	1	0	2	2
C:membrane	HORVU7Hr1G065860	NADH-plastoquinone oxidoreductase subunit 3	0	0	0	-1	0	-1	0	0	0	0	0	0	0	0	0	0	0	0	2	0	0	1	0	1	0	2	2
C:membrane	HORVU0Hr1G024980	NADH-plastoquinone oxidoreductase subunit J	0	0	0	-1	0	-1	0	0	0	0	0	0	0	0	0	0	0	0	2	0	0	1	0	1	0	2	2
C:membrane	HORVU6Hr1G049230	NADH-plastoquinone oxidoreductase subunit J	0	0	0	-1	0	-1	0	0	0	0	0	0	0	0	0	0	0	0	2	0	0	1	0	1	0	2	2
C:membrane	HORVU0Hr1G036850	NADH-plastoquinone oxidoreductase subunit K	0	0	0	-1	0	-1	0	0	0	0	0	0	0	0	0	0	0	0	2	0	0	1	0	1	0	2	2
C:membrane	HORVU5Hr1G064680	NADH-plastoquinone oxidoreductase subunit K	0	0	0	-1	0	-1	0	0	0	0	0	0	0	0	0	0	0	0	2	0	0	1	0	1	0	2	2
C:membrane	HORVU6Hr1G049240	NADH-plastoquinone oxidoreductase subunit K	0	0	0	-1	0	-1	0	0	0	0	0	0	0	0	0	0	0	0	2	0	0	1	0	1	0	2	2
C:membrane	HORVU7Hr1G051200	NADH-plastoquinone oxidoreductase subunit K	0	0	0	-1	0	-1	0	0	0	0	0	0	0	0	0	0	0	0	2	0	0	1	0	1	0	2	2
C:membrane	HORVU1Hr1G052700	NEP1-interacting protein-like 1	0	0	0	-1	0	-1	0	0	0	0	0	0	0	0	0	0	0	0	2	0	0	1	0	1	0	2	2
C:membrane	HORVU7Hr1G057650	NEP1-interacting protein-like 1	0	0	0	1	0	1	1	0	1	1	0	1	0	0	0	0	0	0	2	4	0	3	0	3	2	4	6
C:membrane	HORVU7Hr1G043590	nodulin-26 like intrinsic protein	0	0	0	1	0	0	0	0	0	0	0	0	0	0	0	0	0	0	1	0	0	1	0	0	0	1	1
C:membrane	HORVU7Hr1G043600	nodulin-26 like intrinsic protein	0	0	0	1	0	0	0	0	0	0	0	0	0	0	0	0	0	0	1	0	0	1	0	0	0	1	1
C:membrane	HORVU7Hr1G076480	non-lysosomal glucosylceramidase-like	0	0	0	0	0	-1	0	0	0	0	0	0	0	0	0	0	0	0	1	0	0	0	0	1	0	1	1
C:membrane	HORVU4Hr1G022780	non-specific lipid transfer protein 6	0	0	0	1	0	0	1	0	0	1	0	1	0	0	0	0	0	0	1	3	0	3	0	1	1	3	4
C:membrane	HORVU4Hr1G005530	nucleobase-ascorbate transporter LPE1	0	0	0	0	0	0	0	0	0	0	0	0	0	0	0	0	0	1	0	0	1	0	0	1	0	1	1
C:membrane	HORVU5Hr1G082160	O-acyltransferase WSD1-like	0	0	0	-1	0	0	0	0	0	0	0	0	0	0	0	0	0	0	1	0	0	1	0	0	0	1	1
C:membrane	HORVU5Hr1G082210	O-acyltransferase WSD1-like	0	0	0	-1	0	-1	0	0	0	0	0	0	0	0	0	0	0	0	2	0	0	1	0	1	0	2	2
C:membrane	HORVU5Hr1G082040	O-acyltransferase WSD1-like isoform X1	-1	0	-1	-1	0	-1	-1	0	-1	0	0	0	0	0	0	0	0	0	4	2	0	3	0	3	4	2	6
C:membrane	HORVU6Hr1G072260	O-fucosyltransferase 34 isoform X2	0	0	0	0	0	0	0	0	0	0	0	0	0	0	0	0	0	-1	0	0	1	0	0	1	0	1	1
C:membrane	HORVU2Hr1G091800	O-glucosyltransferase rumi-like	0	0	0	-1	0	-1	0	0	0	0	0	0	0	0	0	-1	0	0	2	0	1	2	0	1	0	3	3
C:membrane	HORVU1Hr1G084090	Oligopeptide transporter 7	0	0	0	0	0	-1	0	0	0	0	0	0	0	0	0	0	0	-1	1	0	1	0	0	2	0	2	2
C:membrane	HORVU5Hr1G048240	omega-3 fatty acid desaturase	0	0	-1	0	0	0	-1	0	-1	0	0	0	0	0	0	0	0	0	1	2	0	1	0	2	3	0	3
C:membrane	HORVU2Hr1G013870	Omega-3 fatty acid desaturase, chloroplastic	0	0	0	-1	0	-1	0	0	0	0	0	0	0	0	0	-1	0	0	2	0	1	2	0	1	0	3	3
C:membrane	HORVU2Hr1G090330	pectin acetylesterase 3-like	0	0	0	0	0	0	0	0	0	1	0	1	0	0	0	0	0	0	0	2	0	1	0	1	0	2	2
C:membrane	HORVU5Hr1G098920	pectin acetylesterase 9-like isoform X3	0	0	0	-1	0	-1	0	0	0	0	0	0	0	0	0	0	0	0	2	0	0	1	0	1	0	2	2
C:membrane	HORVU2Hr1G001320	Peptide transporter PTR2	0	0	0	0	0	-1	0	0	0	0	0	0	0	0	0	0	0	0	1	0	0	0	0	1	0	1	1
C:membrane	HORVU6Hr1G010780	Peptide transporter PTR2	0	0	0	-1	0	0	0	0	0	0	0	0	0	0	0	0	0	0	1	0	0	1	0	0	0	1	1
C:membrane	HORVU3Hr1G010830	Peptide transporter PTR5	0	0	-1	-1	0	-1	0	0	-1	0	0	-1	0	0	0	0	0	-1	3	2	1	1	0	5	2	4	6
C:membrane	HORVU1Hr1G021750	peripheral-type benzodiazepine receptor	0	0	0	1	0	1	1	0	0	1	0	1	0	0	0	1	0	1	2	3	2	4	0	3	1	6	7
C:membrane	HORVU4Hr1G042480	peroxisomal adenine nucleotide carrier 1-like	0	0	0	0	0	0	0	0	0	1	0	0	0	0	0	0	0	0	0	1	0	1	0	0	0	1	1
C:membrane	HORVU6Hr1G066460	PH, RCC1 and FYVE domains-containing protein 1 isoform X3	0	0	0	0	0	1	0	0	1	0	0	1	0	0	0	0	0	0	1	2	0	0	0	3	1	2	3
C:membrane	HORVU7Hr1G098490	phosphate import ATP-binding protein pstB 1	0	0	0	1	0	1	0	0	0	0	0	0	0	0	0	0	0	0	2	0	0	1	0	1	0	2	2
C:membrane	HORVU1Hr1G025390	phosphoenolpyruvate/phosphate translocator 3, chloroplastic-like	0	0	0	-1	0	0	0	0	0	0	0	0	0	0	0	0	0	0	1	0	0	1	0	0	0	1	1
C:membrane	HORVU5Hr1G113900	Photosystem I reaction center subunit IV, chloroplastic	0	0	0	0	0	-1	0	0	0	0	0	0	0	0	0	0	0	0	1	0	0	0	0	1	0	1	1
C:membrane	HORVU2Hr1G019820	photosystem I reaction center subunit N, chloroplastic	0	0	0	-1	0	-1	0	0	0	0	0	0	0	0	0	0	0	0	2	0	0	1	0	1	0	2	2
C:membrane	HORVU5Hr1G071920	Photosystem I reaction center subunit V, chloroplastic	0	0	0	-1	0	-1	0	0	0	0	0	0	0	0	0	0	0	0	2	0	0	1	0	1	0	2	2
C:membrane	HORVU0Hr1G001490	Photosystem I reaction center subunit VI, chloroplastic	0	0	0	-1	0	-1	0	0	0	0	0	0	0	0	0	0	0	0	2	0	0	1	0	1	0	2	2
C:membrane	HORVU2Hr1G038940	photosystem II 10 kDa polypeptide, chloroplastic-like isoform X2	0	0	0	0	0	0	0	0	0	0	0	-1	0	0	0	0	0	0	0	1	0	0	0	1	0	1	1
C:membrane	HORVU2Hr1G048400	photosystem II protein N	0	0	0	-1	0	0	0	0	0	0	0	0	0	0	0	0	0	0	1	0	0	1	0	0	0	1	1
C:membrane	HORVU7Hr1G077970	PI-PLC X domain-containing protein	0	0	0	1	0	0	0	0	0	0	0	0	0	0	0	0	0	0	1	0	0	1	0	0	0	1	1
C:membrane	HORVU5Hr1G047230	PLAC8 family protein	0	0	-1	0	0	0	0	0	0	0	0	0	0	0	0	0	0	0	1	0	0	0	0	1	1	0	1
C:membrane	HORVU5Hr1G125450	plasma membrane associated protein	1	0	1	1	0	1	1	0	1	1	0	1	0	0	0	1	0	1	4	4	2	5	0	5	4	6	10
C:membrane	HORVU5Hr1G125460	plasma membrane associated protein	0	0	1	1	0	1	1	0	1	1	0	1	0	0	0	1	0	1	3	4	2	4	0	5	3	6	9
C:membrane	HORVU4Hr1G004820	plasma membrane ATPase 1	0	0	0	1	0	1	1	0	1	1	0	1	0	0	1	1	0	1	2	4	3	4	0	5	3	6	9
C:membrane	HORVU7Hr1G000900	plastocyanin precursor	0	0	0	-1	0	-1	0	0	0	0	0	0	0	0	0	0	0	0	2	0	0	1	0	1	0	2	2
C:membrane	HORVU3Hr1G071470	Pleiotropic drug resistance protein 4	0	0	0	-1	0	-1	0	0	-1	0	0	-1	0	0	0	0	0	0	2	2	0	1	0	3	1	3	4
C:membrane	HORVU7Hr1G092510	Pleiotropic drug resistance protein 4	0	0	0	-1	0	-1	0	0	0	0	0	0	0	0	0	-1	0	0	2	0	1	2	0	1	0	3	3
C:membrane	HORVU2Hr1G036590	Polyol transporter 5	0	0	0	0	0	-1	0	0	0	0	0	0	0	0	0	0	0	-1	1	0	1	0	0	2	0	2	2
C:membrane	HORVU7Hr1G098820	Polyol transporter 5	0	0	0	0	0	0	0	0	0	0	0	0	0	0	0	-1	0	0	0	0	1	1	0	0	0	1	1
C:membrane	HORVU7Hr1G053250	potassium transporter 24-like	0	0	0	1	0	1	0	0	0	1	0	0	0	0	0	0	0	0	2	1	0	2	0	1	0	3	3
C:membrane	HORVU4Hr1G015260	Precursor of CP29, core chlorophyll a/b binding (CAB) protein of photosystem II (PSII)	0	0	0	-1	0	-1	0	0	0	0	0	0	0	0	0	0	0	0	2	0	0	1	0	1	0	2	2
C:membrane	HORVU0Hr1G003220	predicted protein	1	0	1	0	0	0	1	0	0	0	0	0	0	0	0	0	0	0	2	1	0	2	0	1	3	0	3
C:membrane	HORVU0Hr1G006070	predicted protein	0	0	0	-1	0	-1	0	0	0	0	0	0	0	0	0	0	0	0	2	0	0	1	0	1	0	2	2
C:membrane	HORVU0Hr1G010080	predicted protein	0	0	0	0	0	0	0	0	0	1	0	1	0	0	0	0	0	0	0	2	0	1	0	1	0	2	2
C:membrane	HORVU0Hr1G012920	predicted protein	0	0	0	0	0	0	0	0	-1	0	0	0	0	0	0	-1	0	-1	0	1	2	1	0	2	1	2	3
C:membrane	HORVU0Hr1G018270	predicted protein	0	0	0	0	0	-1	0	0	0	0	0	-1	0	0	0	0	0	0	1	1	0	0	0	2	0	2	2
C:membrane	HORVU0Hr1G018390	predicted protein	0	0	0	-1	0	0	0	0	0	0	0	0	0	0	0	0	0	0	1	0	0	1	0	0	0	1	1
C:membrane	HORVU0Hr1G023360	predicted protein	0	0	0	1	1	1	0	0	0	0	0	0	0	0	0	0	0	0	3	0	0	1	1	1	0	3	3
C:membrane	HORVU0Hr1G039020	predicted protein	0	0	0	-1	0	-1	0	0	0	-1	0	0	0	0	0	0	0	-1	2	1	1	2	0	2	0	4	4
C:membrane	HORVU1Hr1G002600	predicted protein	0	0	0	-1	0	0	0	0	0	0	0	0	0	0	0	0	0	0	1	0	0	1	0	0	0	1	1
C:membrane	HORVU1Hr1G004720	predicted protein	0	0	0	0	0	0	0	0	0	0	0	0	0	0	0	-1	0	0	0	0	1	1	0	0	0	1	1
C:membrane	HORVU1Hr1G004980	predicted protein	0	0	0	1	0	0	0	0	0	0	0	0	0	0	0	0	0	0	1	0	0	1	0	0	0	1	1
C:membrane	HORVU1Hr1G009140	predicted protein	0	0	0	1	0	1	1	0	1	1	0	1	0	0	0	1	0	1	2	4	2	4	0	4	2	6	8
C:membrane	HORVU1Hr1G015000	predicted protein	0	0	0	-1	0	-1	0	0	0	0	0	0	0	0	0	0	0	0	2	0	0	1	0	1	0	2	2
C:membrane	HORVU1Hr1G017900	predicted protein	0	0	0	0	0	-1	0	-1	0	0	-1	-1	0	-1	0	0	-1	-1	1	3	3	0	4	3	2	5	7
C:membrane	HORVU1Hr1G019500	predicted protein	0	0	0	0	0	-1	0	0	0	-1	0	-1	0	0	0	-1	0	-1	1	2	2	2	0	3	0	5	5
C:membrane	HORVU1Hr1G036490	predicted protein	0	0	0	0	0	0	1	0	1	0	-1	-1	0	0	0	0	0	0	0	4	0	1	1	2	2	2	4
C:membrane	HORVU1Hr1G039820	predicted protein	0	0	0	0	-1	0	0	-1	0	0	0	0	0	0	0	0	0	0	1	1	0	0	2	0	1	1	2
C:membrane	HORVU1Hr1G043380	predicted protein	0	0	0	1	0	0	1	0	0	0	0	0	0	0	0	0	0	0	1	1	0	2	0	0	1	1	2
C:membrane	HORVU1Hr1G044080	predicted protein	0	0	0	0	0	0	0	0	0	1	0	0	0	0	0	0	0	0	0	1	0	1	0	0	0	1	1
C:membrane	HORVU1Hr1G050130	predicted protein	0	0	0	0	0	-1	0	0	0	0	0	0	0	0	0	0	0	0	1	0	0	0	0	1	0	1	1
C:membrane	HORVU1Hr1G051160	predicted protein	0	0	0	-1	0	-1	0	0	0	0	0	0	0	0	0	0	0	0	2	0	0	1	0	1	0	2	2
C:membrane	HORVU1Hr1G052850	predicted protein	0	0	0	1	0	1	0	0	0	0	0	0	0	0	0	0	0	0	2	0	0	1	0	1	0	2	2
C:membrane	HORVU1Hr1G053930	predicted protein	0	0	0	1	0	0	0	0	0	0	0	0	0	0	0	0	0	0	1	0	0	1	0	0	0	1	1
C:membrane	HORVU1Hr1G063390	predicted protein	0	0	0	1	0	1	0	0	1	1	0	1	0	0	0	0	0	0	2	3	0	2	0	3	1	4	5
C:membrane	HORVU1Hr1G066190	predicted protein	0	0	0	0	0	1	0	0	0	0	0	0	0	0	0	0	0	0	1	0	0	0	0	1	0	1	1
C:membrane	HORVU1Hr1G067070	predicted protein	0	0	0	1	1	1	0	0	0	0	0	0	0	0	0	0	0	0	3	0	0	1	1	1	0	3	3
C:membrane	HORVU1Hr1G067080	predicted protein	0	0	0	0	1	0	0	0	0	0	0	0	0	0	0	0	0	0	1	0	0	0	1	0	0	1	1
C:membrane	HORVU1Hr1G069400	predicted protein	0	0	0	0	0	-1	0	0	0	0	0	0	0	0	0	0	0	0	1	0	0	0	0	1	0	1	1
C:membrane	HORVU1Hr1G069830	predicted protein	0	0	-1	0	0	0	-1	0	-1	0	0	0	0	0	0	0	0	0	1	2	0	1	0	2	3	0	3
C:membrane	HORVU1Hr1G073050	predicted protein	0	0	0	0	0	0	0	0	0	0	0	0	0	0	0	-1	0	0	0	0	1	1	0	0	0	1	1
C:membrane	HORVU1Hr1G073700	predicted protein	0	0	0	-1	0	-1	-1	0	-1	-1	-1	-1	0	0	0	-1	-1	-1	2	5	3	4	2	4	2	8	10
C:membrane	HORVU1Hr1G078380	predicted protein	0	0	-1	-1	0	-1	-1	-1	-1	0	0	-1	0	0	0	0	0	0	3	4	0	2	1	4	4	3	7
C:membrane	HORVU1Hr1G079150	predicted protein	0	0	0	-1	0	-1	0	0	0	0	0	-1	0	0	0	-1	0	-1	2	1	2	2	0	3	0	5	5
C:membrane	HORVU1Hr1G087380	predicted protein	0	0	0	1	0	1	0	0	0	1	0	0	0	0	0	0	0	0	2	1	0	2	0	1	0	3	3
C:membrane	HORVU1Hr1G088920	predicted protein	0	0	-1	-1	-1	-1	-1	-1	-1	-1	-1	-1	0	0	0	0	0	0	4	6	0	3	3	4	4	6	10
C:membrane	HORVU1Hr1G091060	predicted protein	0	0	0	-1	0	-1	0	0	0	0	0	0	0	0	0	0	0	0	2	0	0	1	0	1	0	2	2
C:membrane	HORVU1Hr1G092250	predicted protein	0	0	-1	0	-1	-1	0	0	0	0	0	0	0	0	0	0	0	0	3	0	0	0	1	2	1	2	3
C:membrane	HORVU1Hr1G093170	predicted protein	0	0	0	1	0	1	1	0	0	1	0	1	0	0	0	0	0	0	2	3	0	3	0	2	1	4	5
C:membrane	HORVU1Hr1G094880	predicted protein	0	0	0	0	0	0	0	0	0	0	0	1	0	0	0	0	0	0	0	1	0	0	0	1	0	1	1
C:membrane	HORVU2Hr1G019010	predicted protein	0	0	0	0	0	0	-1	0	0	0	0	0	0	0	0	0	0	0	0	1	0	1	0	0	1	0	1
C:membrane	HORVU2Hr1G023940	predicted protein	0	0	0	0	0	0	0	0	0	0	0	0	0	0	0	0	0	1	0	0	1	0	0	1	0	1	1
C:membrane	HORVU2Hr1G031410	predicted protein	0	0	0	0	0	-1	0	0	0	0	0	0	0	0	0	0	0	0	1	0	0	0	0	1	0	1	1
C:membrane	HORVU2Hr1G038950	predicted protein	0	0	0	0	0	0	0	0	0	0	0	0	0	0	0	0	0	1	0	0	1	0	0	1	0	1	1
C:membrane	HORVU2Hr1G043890	predicted protein	0	0	0	0	0	0	0	0	0	0	0	0	0	0	0	1	0	1	0	0	2	1	0	1	0	2	2
C:membrane	HORVU2Hr1G065000	predicted protein	0	0	0	1	0	1	1	0	0	1	0	1	0	0	1	0	0	1	2	3	2	3	0	4	2	5	7
C:membrane	HORVU2Hr1G073370	predicted protein	0	0	0	-1	0	-1	0	0	0	0	0	-1	0	0	0	0	0	0	2	1	0	1	0	2	0	3	3
C:membrane	HORVU2Hr1G077460	predicted protein	0	0	0	-1	0	-1	0	0	0	0	0	0	0	0	0	0	0	0	2	0	0	1	0	1	0	2	2
C:membrane	HORVU2Hr1G079920	predicted protein	0	0	0	-1	0	-1	0	0	-1	0	0	-1	0	0	0	0	0	0	2	2	0	1	0	3	1	3	4
C:membrane	HORVU2Hr1G088640	predicted protein	0	0	0	1	0	1	1	0	1	1	0	1	0	0	0	0	0	0	2	4	0	3	0	3	2	4	6
C:membrane	HORVU2Hr1G099640	predicted protein	0	0	0	-1	0	-1	0	0	-1	0	0	0	0	0	0	-1	0	-1	2	1	2	2	0	3	1	4	5
C:membrane	HORVU2Hr1G101150	predicted protein	0	0	0	1	0	1	1	0	1	1	0	1	0	0	0	0	0	1	2	4	1	3	0	4	2	5	7
C:membrane	HORVU2Hr1G104080	predicted protein	0	0	0	1	0	0	1	0	0	1	0	1	0	0	0	0	0	0	1	3	0	3	0	1	1	3	4
C:membrane	HORVU2Hr1G113510	predicted protein	0	0	0	0	0	-1	0	0	0	0	0	0	0	0	0	0	0	0	1	0	0	0	0	1	0	1	1
C:membrane	HORVU2Hr1G116670	predicted protein	0	0	0	-1	0	-1	0	0	0	0	0	-1	0	0	0	0	0	0	2	1	0	1	0	2	0	3	3
C:membrane	HORVU2Hr1G118100	predicted protein	0	0	0	-1	0	-1	0	0	-1	0	0	-1	0	0	0	-1	0	-1	2	2	2	2	0	4	1	5	6
C:membrane	HORVU2Hr1G121170	predicted protein	0	0	0	1	0	1	0	0	0	0	0	0	0	0	0	0	0	0	2	0	0	1	0	1	0	2	2
C:membrane	HORVU2Hr1G123980	predicted protein	0	0	0	0	0	-1	0	0	0	0	0	-1	0	0	0	-1	0	-1	1	1	2	1	0	3	0	4	4
C:membrane	HORVU2Hr1G125280	predicted protein	-1	0	-1	-1	0	-1	0	0	0	-1	0	0	0	0	0	0	0	0	4	1	0	3	0	2	2	3	5
C:membrane	HORVU2Hr1G126130	predicted protein	-1	0	-1	0	0	0	0	0	0	0	0	0	0	0	0	0	0	0	2	0	0	1	0	1	2	0	2
C:membrane	HORVU3Hr1G001060	predicted protein	0	0	0	-1	0	-1	0	0	0	0	0	-1	0	0	0	0	0	0	2	1	0	1	0	2	0	3	3
C:membrane	HORVU3Hr1G002530	predicted protein	0	0	0	-1	0	-1	0	0	0	0	0	0	0	0	0	-1	0	-1	2	0	2	2	0	2	0	4	4
C:membrane	HORVU3Hr1G002550	predicted protein	0	0	0	0	0	-1	0	0	0	0	0	0	0	0	0	-1	0	-1	1	0	2	1	0	2	0	3	3
C:membrane	HORVU3Hr1G002710	predicted protein	0	0	0	-1	0	-1	0	0	0	0	0	0	0	0	0	0	0	0	2	0	0	1	0	1	0	2	2
C:membrane	HORVU3Hr1G007200	predicted protein	0	0	0	0	0	0	0	0	0	1	0	1	0	0	0	0	0	0	0	2	0	1	0	1	0	2	2
C:membrane	HORVU3Hr1G007680	predicted protein	0	0	0	-1	0	-1	0	0	0	0	0	0	0	0	0	0	0	0	2	0	0	1	0	1	0	2	2
C:membrane	HORVU3Hr1G011820	predicted protein	0	0	0	1	0	1	0	0	0	1	0	1	0	0	0	0	0	0	2	2	0	2	0	2	0	4	4
C:membrane	HORVU3Hr1G011850	predicted protein	0	0	0	1	0	1	0	0	0	1	0	1	0	0	0	0	0	0	2	2	0	2	0	2	0	4	4
C:membrane	HORVU3Hr1G011870	predicted protein	0	0	0	0	0	0	0	0	0	1	0	0	0	0	0	0	0	0	0	1	0	1	0	0	0	1	1
C:membrane	HORVU3Hr1G013170	predicted protein	0	0	0	1	0	1	0	0	0	1	0	1	0	0	0	0	0	0	2	2	0	2	0	2	0	4	4
C:membrane	HORVU3Hr1G016490	predicted protein	0	0	0	-1	0	-1	0	0	-1	-1	0	-1	0	0	0	-1	0	-1	2	3	2	3	0	4	1	6	7
C:membrane	HORVU3Hr1G017020	predicted protein	0	0	0	-1	0	-1	0	0	0	0	0	0	0	0	0	0	0	0	2	0	0	1	0	1	0	2	2
C:membrane	HORVU3Hr1G030110	predicted protein	0	0	0	0	0	0	0	0	0	0	0	0	0	0	0	-1	0	0	0	0	1	1	0	0	0	1	1
C:membrane	HORVU3Hr1G030250	predicted protein	0	0	0	-1	0	-1	0	0	0	0	0	0	0	0	0	0	0	0	2	0	0	1	0	1	0	2	2
C:membrane	HORVU3Hr1G034980	predicted protein	0	0	0	1	0	0	0	0	0	1	0	0	0	0	0	0	0	0	1	1	0	2	0	0	0	2	2
C:membrane	HORVU3Hr1G056830	predicted protein	0	0	0	-1	0	-1	0	0	0	0	0	0	0	0	0	0	0	0	2	0	0	1	0	1	0	2	2
C:membrane	HORVU3Hr1G059850	predicted protein	0	0	0	-1	0	-1	0	0	0	0	0	0	0	0	0	0	0	0	2	0	0	1	0	1	0	2	2
C:membrane	HORVU3Hr1G062430	predicted protein	0	0	0	-1	0	-1	0	0	0	0	0	-1	0	0	0	0	0	-1	2	1	1	1	0	3	0	4	4
C:membrane	HORVU3Hr1G062900	predicted protein	0	0	0	1	0	1	0	0	1	1	0	1	0	0	0	0	0	1	2	3	1	2	0	4	1	5	6
C:membrane	HORVU3Hr1G062940	predicted protein	0	0	0	1	0	1	0	0	1	1	0	1	0	0	0	0	0	0	2	3	0	2	0	3	1	4	5
C:membrane	HORVU3Hr1G064180	predicted protein	0	0	0	-1	0	-1	0	0	0	0	0	0	0	0	0	0	0	-1	2	0	1	1	0	2	0	3	3
C:membrane	HORVU3Hr1G064200	predicted protein	0	0	0	0	0	0	0	0	0	1	0	0	0	0	0	0	0	0	0	1	0	1	0	0	0	1	1
C:membrane	HORVU3Hr1G071770	predicted protein	0	0	0	-1	0	0	0	0	0	0	0	0	0	0	0	0	0	0	1	0	0	1	0	0	0	1	1
C:membrane	HORVU3Hr1G073860	predicted protein	0	0	0	-1	0	-1	0	0	0	0	0	-1	0	0	0	0	0	0	2	1	0	1	0	2	0	3	3
C:membrane	HORVU3Hr1G077530	predicted protein	0	0	0	0	0	-1	0	0	0	0	0	0	0	0	0	-1	0	-1	1	0	2	1	0	2	0	3	3
C:membrane	HORVU3Hr1G077570	predicted protein	0	0	0	-1	0	-1	0	0	0	0	0	0	0	0	0	0	0	0	2	0	0	1	0	1	0	2	2
C:membrane	HORVU3Hr1G078330	predicted protein	0	0	0	1	0	1	0	0	0	0	0	0	0	0	0	0	0	0	2	0	0	1	0	1	0	2	2
C:membrane	HORVU3Hr1G082440	predicted protein	0	0	0	-1	0	0	0	0	0	0	0	0	0	0	0	0	0	0	1	0	0	1	0	0	0	1	1
C:membrane	HORVU3Hr1G084970	predicted protein	0	0	0	-1	0	-1	-1	0	-1	-1	0	0	0	0	0	-1	0	-1	2	3	2	4	0	3	2	5	7
C:membrane	HORVU3Hr1G088850	predicted protein	0	0	0	-1	0	0	0	0	0	0	0	0	0	0	0	0	0	0	1	0	0	1	0	0	0	1	1
C:membrane	HORVU3Hr1G089490	predicted protein	0	0	0	-1	0	-1	0	0	0	0	0	0	0	0	0	0	0	0	2	0	0	1	0	1	0	2	2
C:membrane	HORVU3Hr1G096760	predicted protein	0	0	0	-1	0	-1	0	0	0	0	0	0	0	0	0	0	0	0	2	0	0	1	0	1	0	2	2
C:membrane	HORVU3Hr1G103630	predicted protein	0	0	0	0	0	-1	0	0	0	0	0	0	0	0	0	0	0	0	1	0	0	0	0	1	0	1	1
C:membrane	HORVU3Hr1G107240	predicted protein	0	0	0	1	0	1	0	0	0	1	0	0	0	0	0	0	0	0	2	1	0	2	0	1	0	3	3
C:membrane	HORVU3Hr1G109590	predicted protein	0	0	0	1	0	0	0	0	0	1	0	1	0	0	0	0	0	0	1	2	0	2	0	1	0	3	3
C:membrane	HORVU3Hr1G116790	predicted protein	0	0	0	-1	0	-1	0	0	0	0	0	0	0	0	0	0	0	-1	2	0	1	1	0	2	0	3	3
C:membrane	HORVU4Hr1G004460	predicted protein	0	0	0	-1	0	0	0	0	0	0	0	0	0	0	0	0	0	0	1	0	0	1	0	0	0	1	1
C:membrane	HORVU4Hr1G011600	predicted protein	0	0	0	-1	0	-1	0	0	0	0	0	0	0	0	0	0	0	0	2	0	0	1	0	1	0	2	2
C:membrane	HORVU4Hr1G014900	predicted protein	0	0	0	-1	0	0	0	0	0	0	0	0	0	0	0	0	0	0	1	0	0	1	0	0	0	1	1
C:membrane	HORVU4Hr1G016880	predicted protein	0	0	0	-1	0	-1	0	0	0	0	0	0	0	0	0	0	0	0	2	0	0	1	0	1	0	2	2
C:membrane	HORVU4Hr1G018150	predicted protein	0	0	0	0	0	0	0	0	0	0	0	0	0	0	1	0	0	0	0	0	1	0	0	1	1	0	1
C:membrane	HORVU4Hr1G051740	predicted protein	0	0	0	-1	0	-1	0	0	0	0	0	0	0	0	0	0	0	0	2	0	0	1	0	1	0	2	2
C:membrane	HORVU4Hr1G055110	predicted protein	0	0	0	1	0	1	0	0	0	1	0	0	0	0	0	0	0	0	2	1	0	2	0	1	0	3	3
C:membrane	HORVU4Hr1G060310	predicted protein	0	0	0	1	0	1	0	0	0	1	0	1	0	0	0	0	0	0	2	2	0	2	0	2	0	4	4
C:membrane	HORVU4Hr1G063190	predicted protein	0	0	0	1	1	1	0	0	1	0	0	1	0	0	0	0	0	0	3	2	0	1	1	3	1	4	5
C:membrane	HORVU4Hr1G070130	predicted protein	0	0	0	1	0	1	1	0	1	1	0	1	0	0	0	0	0	1	2	4	1	3	0	4	2	5	7
C:membrane	HORVU4Hr1G070320	predicted protein	0	0	0	0	0	1	0	0	0	0	0	0	0	0	0	0	0	0	1	0	0	0	0	1	0	1	1
C:membrane	HORVU4Hr1G072060	predicted protein	0	0	0	1	0	0	0	0	0	1	0	1	0	0	0	0	0	0	1	2	0	2	0	1	0	3	3
C:membrane	HORVU4Hr1G079260	predicted protein	0	0	0	1	0	1	0	0	0	0	0	0	0	0	0	0	0	0	2	0	0	1	0	1	0	2	2
C:membrane	HORVU4Hr1G079330	predicted protein	0	0	0	1	0	1	0	0	0	0	0	0	0	0	0	0	0	0	2	0	0	1	0	1	0	2	2
C:membrane	HORVU4Hr1G083020	predicted protein	0	0	-1	0	0	0	0	0	0	0	0	0	0	0	0	0	0	0	1	0	0	0	0	1	1	0	1
C:membrane	HORVU4Hr1G083650	predicted protein	0	0	0	-1	0	-1	0	0	0	0	0	-1	0	0	0	0	0	0	2	1	0	1	0	2	0	3	3
C:membrane	HORVU4Hr1G083930	predicted protein	0	0	0	-1	0	-1	0	0	0	0	0	-1	0	0	0	0	0	0	2	1	0	1	0	2	0	3	3
C:membrane	HORVU4Hr1G084930	predicted protein	0	0	0	1	0	1	0	0	0	0	0	0	0	0	0	0	0	0	2	0	0	1	0	1	0	2	2
C:membrane	HORVU4Hr1G087340	predicted protein	0	0	0	1	0	1	0	0	0	1	0	1	0	0	0	1	0	1	2	2	2	3	0	3	0	6	6
C:membrane	HORVU4Hr1G087840	predicted protein	0	0	0	0	0	0	0	0	0	1	0	1	0	0	0	0	0	0	0	2	0	1	0	1	0	2	2
C:membrane	HORVU5Hr1G000620	predicted protein	0	0	0	1	1	1	0	0	0	0	0	0	0	0	0	0	0	0	3	0	0	1	1	1	0	3	3
C:membrane	HORVU5Hr1G001650	predicted protein	0	0	0	0	0	-1	0	0	0	0	0	0	0	0	0	0	0	0	1	0	0	0	0	1	0	1	1
C:membrane	HORVU5Hr1G006360	predicted protein	0	0	0	1	0	0	0	0	0	0	0	0	0	0	0	0	0	0	1	0	0	1	0	0	0	1	1
C:membrane	HORVU5Hr1G006550	predicted protein	0	0	0	1	0	1	0	0	0	1	0	1	0	0	0	1	0	0	2	2	1	3	0	2	0	5	5
C:membrane	HORVU5Hr1G007080	predicted protein	0	0	0	-1	0	0	0	0	0	0	0	0	0	0	0	0	0	0	1	0	0	1	0	0	0	1	1
C:membrane	HORVU5Hr1G010120	predicted protein	0	0	0	-1	0	-1	0	0	0	0	0	-1	0	0	0	0	0	0	2	1	0	1	0	2	0	3	3
C:membrane	HORVU5Hr1G011730	predicted protein	0	0	0	-1	-1	-1	0	0	-1	-1	-1	-1	0	0	0	0	0	0	3	4	0	2	2	3	1	6	7
C:membrane	HORVU5Hr1G012120	predicted protein	0	0	0	0	0	0	0	0	0	1	0	0	0	0	0	0	0	0	0	1	0	1	0	0	0	1	1
C:membrane	HORVU5Hr1G012190	predicted protein	0	0	0	0	0	0	0	0	0	1	0	0	0	0	0	0	0	0	0	1	0	1	0	0	0	1	1
C:membrane	HORVU5Hr1G013880	predicted protein	0	0	0	-1	0	-1	0	0	0	-1	0	-1	0	0	0	0	0	0	2	2	0	2	0	2	0	4	4
C:membrane	HORVU5Hr1G019650	predicted protein	0	0	0	0	0	-1	0	0	0	0	0	0	0	0	0	0	0	0	1	0	0	0	0	1	0	1	1
C:membrane	HORVU5Hr1G022500	predicted protein	0	0	0	1	0	1	0	0	0	1	0	0	0	0	0	0	0	0	2	1	0	2	0	1	0	3	3
C:membrane	HORVU5Hr1G023700	predicted protein	0	0	0	1	0	0	0	0	0	1	0	1	0	0	0	0	0	1	1	2	1	2	0	2	0	4	4
C:membrane	HORVU5Hr1G027110	predicted protein	0	0	0	1	0	1	1	0	1	1	0	1	0	0	0	1	0	0	2	4	1	4	0	3	2	5	7
C:membrane	HORVU5Hr1G042030	predicted protein	0	0	0	0	0	0	0	0	0	1	0	1	0	0	0	0	0	0	0	2	0	1	0	1	0	2	2
C:membrane	HORVU5Hr1G043010	predicted protein	0	0	0	-1	0	-1	0	0	0	0	0	0	0	0	0	0	0	0	2	0	0	1	0	1	0	2	2
C:membrane	HORVU5Hr1G050950	predicted protein	0	0	0	1	0	1	1	0	1	1	0	1	0	0	0	1	0	0	2	4	1	4	0	3	2	5	7
C:membrane	HORVU5Hr1G051160	predicted protein	0	0	0	0	0	1	0	0	0	0	0	0	0	0	0	0	0	0	1	0	0	0	0	1	0	1	1
C:membrane	HORVU5Hr1G057740	predicted protein	0	0	0	1	0	1	0	0	0	1	0	1	0	0	0	0	0	0	2	2	0	2	0	2	0	4	4
C:membrane	HORVU5Hr1G058020	predicted protein	0	0	0	0	0	0	0	0	0	0	0	0	0	0	0	0	0	-1	0	0	1	0	0	1	0	1	1
C:membrane	HORVU5Hr1G063340	predicted protein	0	0	0	0	0	0	0	0	0	0	0	0	0	0	0	0	0	-1	0	0	1	0	0	1	0	1	1
C:membrane	HORVU5Hr1G063510	predicted protein	0	0	0	-1	0	-1	0	0	0	0	0	-1	0	0	0	0	0	0	2	1	0	1	0	2	0	3	3
C:membrane	HORVU5Hr1G063650	predicted protein	0	0	0	1	0	1	0	0	0	0	0	1	0	0	0	0	0	0	2	1	0	1	0	2	0	3	3
C:membrane	HORVU5Hr1G072440	predicted protein	0	0	0	-1	0	0	0	0	0	0	0	0	0	0	0	0	0	0	1	0	0	1	0	0	0	1	1
C:membrane	HORVU5Hr1G073630	predicted protein	0	0	0	0	0	1	0	0	0	0	0	0	0	0	0	0	0	0	1	0	0	0	0	1	0	1	1
C:membrane	HORVU5Hr1G074450	predicted protein	0	0	0	0	1	0	0	0	0	0	0	0	0	0	0	0	0	0	1	0	0	0	1	0	0	1	1
C:membrane	HORVU5Hr1G079600	predicted protein	0	0	0	-1	0	-1	0	0	0	0	0	0	0	0	0	0	0	0	2	0	0	1	0	1	0	2	2
C:membrane	HORVU5Hr1G084230	predicted protein	0	0	0	-1	0	-1	0	0	-1	0	0	-1	0	0	0	-1	0	-1	2	2	2	2	0	4	1	5	6
C:membrane	HORVU5Hr1G087880	predicted protein	0	0	0	1	0	1	0	0	0	0	0	1	0	0	0	0	0	0	2	1	0	1	0	2	0	3	3
C:membrane	HORVU5Hr1G088530	predicted protein	0	0	0	0	0	0	0	0	0	1	0	1	0	0	0	0	0	0	0	2	0	1	0	1	0	2	2
C:membrane	HORVU5Hr1G093090	predicted protein	0	0	0	-1	0	-1	0	0	0	0	0	0	0	0	0	0	0	0	2	0	0	1	0	1	0	2	2
C:membrane	HORVU5Hr1G094080	predicted protein	0	0	0	0	0	1	0	0	0	0	0	0	0	0	0	0	0	0	1	0	0	0	0	1	0	1	1
C:membrane	HORVU5Hr1G109250	predicted protein	0	0	0	-1	0	-1	-1	0	-1	-1	0	-1	0	0	0	0	0	0	2	4	0	3	0	3	2	4	6
C:membrane	HORVU5Hr1G119270	predicted protein	0	0	0	1	0	1	0	0	0	0	0	0	0	0	0	0	0	0	2	0	0	1	0	1	0	2	2
C:membrane	HORVU5Hr1G121940	predicted protein	0	0	0	0	0	0	0	0	1	0	0	0	0	0	0	0	0	1	0	1	1	0	0	2	1	1	2
C:membrane	HORVU5Hr1G124650	predicted protein	0	0	0	-1	0	-1	0	0	0	0	0	0	0	0	0	0	0	0	2	0	0	1	0	1	0	2	2
C:membrane	HORVU6Hr1G001690	predicted protein	0	0	0	0	0	0	0	0	0	0	0	1	0	0	0	0	0	0	0	1	0	0	0	1	0	1	1
C:membrane	HORVU6Hr1G004010	predicted protein	0	0	0	0	0	0	0	-1	0	0	-1	0	0	0	0	0	0	0	0	2	0	0	2	0	1	1	2
C:membrane	HORVU6Hr1G004420	predicted protein	0	0	0	0	0	0	0	0	0	0	0	0	0	0	0	0	0	-1	0	0	1	0	0	1	0	1	1
C:membrane	HORVU6Hr1G004440	predicted protein	0	0	0	0	0	-1	0	0	0	0	0	0	0	0	0	-1	0	-1	1	0	2	1	0	2	0	3	3
C:membrane	HORVU6Hr1G008930	predicted protein	0	0	0	-1	0	-1	0	0	0	0	0	-1	0	0	0	-1	0	0	2	1	1	2	0	2	0	4	4
C:membrane	HORVU6Hr1G010740	predicted protein	0	0	0	-1	0	-1	0	0	0	0	0	0	0	0	0	0	0	0	2	0	0	1	0	1	0	2	2
C:membrane	HORVU6Hr1G027650	predicted protein	0	0	0	1	0	0	0	0	0	0	0	0	0	0	0	0	0	0	1	0	0	1	0	0	0	1	1
C:membrane	HORVU6Hr1G033160	predicted protein	0	0	0	-1	0	-1	0	0	0	0	0	0	0	0	0	0	0	0	2	0	0	1	0	1	0	2	2
C:membrane	HORVU6Hr1G041610	predicted protein	0	0	-1	0	0	0	0	0	0	0	0	0	0	0	0	0	0	0	1	0	0	0	0	1	1	0	1
C:membrane	HORVU6Hr1G053730	predicted protein	0	0	0	0	0	-1	0	0	0	0	0	0	0	0	0	0	0	0	1	0	0	0	0	1	0	1	1
C:membrane	HORVU6Hr1G055660	predicted protein	0	0	0	-1	0	-1	0	0	0	0	0	0	0	0	0	0	0	0	2	0	0	1	0	1	0	2	2
C:membrane	HORVU6Hr1G064190	predicted protein	0	0	0	1	0	1	0	0	0	1	0	1	0	0	0	0	0	0	2	2	0	2	0	2	0	4	4
C:membrane	HORVU6Hr1G069940	predicted protein	0	0	0	1	0	1	0	0	0	0	0	0	0	0	0	0	0	0	2	0	0	1	0	1	0	2	2
C:membrane	HORVU6Hr1G070550	predicted protein	0	0	0	1	0	0	0	0	0	1	0	0	0	0	0	0	0	0	1	1	0	2	0	0	0	2	2
C:membrane	HORVU6Hr1G073030	predicted protein	0	0	0	1	0	0	0	0	0	1	0	0	0	0	0	0	0	0	1	1	0	2	0	0	0	2	2
C:membrane	HORVU6Hr1G073300	predicted protein	0	0	0	1	0	1	1	0	1	0	0	1	0	0	0	0	0	1	2	3	1	2	0	4	2	4	6
C:membrane	HORVU6Hr1G076040	predicted protein	0	0	0	-1	0	-1	0	0	0	0	0	0	0	0	0	0	0	0	2	0	0	1	0	1	0	2	2
C:membrane	HORVU6Hr1G076660	predicted protein	0	0	0	1	0	1	1	0	1	1	0	1	0	0	0	1	0	0	2	4	1	4	0	3	2	5	7
C:membrane	HORVU6Hr1G083050	predicted protein	0	0	0	1	0	1	1	0	1	1	0	1	0	0	0	1	0	1	2	4	2	4	0	4	2	6	8
C:membrane	HORVU6Hr1G084290	predicted protein	0	0	0	-1	0	-1	0	0	0	0	0	0	0	0	0	0	0	0	2	0	0	1	0	1	0	2	2
C:membrane	HORVU6Hr1G088400	predicted protein	0	0	0	0	0	0	0	0	0	0	0	0	0	0	0	-1	0	0	0	0	1	1	0	0	0	1	1
C:membrane	HORVU6Hr1G090200	predicted protein	0	0	0	0	0	0	0	0	1	0	0	0	0	0	0	0	0	0	0	1	0	0	0	1	1	0	1
C:membrane	HORVU6Hr1G090250	predicted protein	0	0	0	-1	0	0	0	0	0	0	0	0	0	0	0	0	0	0	1	0	0	1	0	0	0	1	1
C:membrane	HORVU6Hr1G090330	predicted protein	0	0	0	0	0	0	0	0	1	0	0	0	0	0	0	0	0	0	0	1	0	0	0	1	1	0	1
C:membrane	HORVU6Hr1G094790	predicted protein	0	0	0	-1	0	-1	0	0	0	0	0	0	0	0	0	0	0	0	2	0	0	1	0	1	0	2	2
C:membrane	HORVU7Hr1G000260	predicted protein	0	0	0	0	0	0	0	1	0	0	1	1	0	0	0	0	0	0	0	3	0	0	2	1	1	2	3
C:membrane	HORVU7Hr1G002050	predicted protein	0	0	0	-1	0	-1	0	0	0	0	0	0	0	0	0	0	0	0	2	0	0	1	0	1	0	2	2
C:membrane	HORVU7Hr1G002390	predicted protein	0	0	0	-1	0	-1	0	0	0	0	0	-1	0	0	0	-1	0	-1	2	1	2	2	0	3	0	5	5
C:membrane	HORVU7Hr1G006520	predicted protein	0	0	0	0	0	0	0	0	0	0	0	-1	0	0	0	-1	0	-1	0	1	2	1	0	2	0	3	3
C:membrane	HORVU7Hr1G006590	predicted protein	0	0	0	0	0	-1	0	0	0	0	0	0	0	0	0	0	0	0	1	0	0	0	0	1	0	1	1
C:membrane	HORVU7Hr1G008610	predicted protein	0	0	0	-1	0	-1	0	0	0	0	0	0	0	0	0	0	0	0	2	0	0	1	0	1	0	2	2
C:membrane	HORVU7Hr1G021860	predicted protein	0	0	0	0	0	-1	0	0	0	0	0	0	0	0	0	0	0	0	1	0	0	0	0	1	0	1	1
C:membrane	HORVU7Hr1G025000	predicted protein	0	0	0	0	0	1	0	0	0	0	0	0	0	0	0	0	0	0	1	0	0	0	0	1	0	1	1
C:membrane	HORVU7Hr1G025680	predicted protein	0	0	0	0	0	-1	0	0	0	0	0	0	0	0	0	0	0	0	1	0	0	0	0	1	0	1	1
C:membrane	HORVU7Hr1G034860	predicted protein	0	0	0	1	0	0	0	0	0	0	0	0	0	0	0	0	0	0	1	0	0	1	0	0	0	1	1
C:membrane	HORVU7Hr1G035010	predicted protein	0	0	0	1	0	0	1	0	1	0	0	0	0	0	0	1	0	0	1	2	1	3	0	1	2	2	4
C:membrane	HORVU7Hr1G040370	predicted protein	0	0	-1	-1	0	-1	0	-1	-1	0	0	-1	0	0	0	0	0	0	3	3	0	1	1	4	3	3	6
[truncated: 8,796 more rows]
