# Supplementary material for: Transcriptome profiling disclosed the effect of single and combined drought and heat stress on reprogramming of genes expression in barley flag leaf
Source: Front Plant Sci. 2023 Jan 16;13:1096685. doi: 10.3389/fpls.2022.1096685 (PMC9885109; doi:10.3389/fpls.2022.1096685)
Supplement: Supplementary file 10 [file Table_7.xlsx]

## Sheet: Sheet1
Supplementary Table 7. Single nucleotide polymorphisms (SNP) identified in seven genotypes
SNP ID	Chromosome	Position	Genotype							Gene ID	Proten translation effect	Type of variant
			MCam109	MCam48	MCam53	MCam67	MCam71	MCam91	MCam99
chr1H_278546	chr1H	278546	G/G	./.	G/G	G/G	T/T	./.	T/T	HORVU1Hr1G000120	LOW	synonymous_variant
chr1H_279004	chr1H	279004	./.	T/T	T/T	./.	C/C	T/T	C/C	HORVU1Hr1G000120	MODERATE	missense_variant
chr1H_1025828	chr1H	1025828	./.	T/T	./.	./.	G/G	T/T	G/G	HORVU1Hr1G000310	MODIFIER	non_coding_transcript_exon_variant
chr1H_1274719	chr1H	1274719	A/A	./.	A/A	A/A	G/G	A/A	G/G	HORVU1Hr1G000430	MODIFIER	%3_prime_UTR_variant
chr1H_1562032	chr1H	1562032	A/A	A/A	A/A	./.	G/G	A/A	G/G	HORVU1Hr1G000620	MODIFIER	%3_prime_UTR_variant
chr1H_1566412	chr1H	1566412	G/G	G/G	./.	G/G	A/A	G/G	A/A	HORVU1Hr1G000620	LOW	synonymous_variant
chr1H_4284386	chr1H	4284386	./.	./.	./.	C/C	./.	C/C	T/T		NONE
chr1H_4284561	chr1H	4284561	./.	./.	C/C	./.	T/T	./.	T/T	HORVU1Hr1G002090	LOW	synonymous_variant
chr1H_4286068	chr1H	4286068	C/C	C/C	./.	C/C	T/T	./.	T/T	HORVU1Hr1G002090	MODIFIER	%3_prime_UTR_variant
chr1H_4679639	chr1H	4679639	./.	A/A	./.	./.	G/G	./.	G/G	HORVU1Hr1G002340	LOW	synonymous_variant
chr1H_4770633	chr1H	4770633	A/A	./.	./.	A/A	G/G	A/A	G/G	HORVU1Hr1G002390	LOW	synonymous_variant
chr1H_5293870	chr1H	5293870	C/C	T/T	./.	./.	C/C	T/T	C/C	HORVU1Hr1G002710	MODERATE	missense_variant
chr1H_5294162	chr1H	5294162	./.	C/C	./.	./.	G/G	./.	G/G	HORVU1Hr1G002710	MODERATE	missense_variant
chr1H_5294414	chr1H	5294414	C/C	C/C	./.	./.	T/T	C/C	T/T	HORVU1Hr1G002710	MODERATE	missense_variant
chr1H_5294523	chr1H	5294523	A/A	A/A	./.	A/A	G/G	./.	G/G	HORVU1Hr1G002710	LOW	synonymous_variant
chr1H_5766966	chr1H	5766966	T/T	C/C	./.	C/C	T/T	C/C	T/T	HORVU1Hr1G002830	MODERATE	missense_variant
chr1H_6688120	chr1H	6688120	T/T	G/G	./.	./.	T/T	./.	T/T		NONE
chr1H_9796931	chr1H	9796931	A/A	./.	C/C	./.	A/A	./.	A/A	HORVU1Hr1G004720	LOW	synonymous_variant
chr1H_11498390	chr1H	11498390	A/A	G/G	G/G	A/A	A/A	G/G	G/G	HORVU1Hr1G005260	MODIFIER	%3_prime_UTR_variant
chr1H_11498533	chr1H	11498533	T/T	G/G	G/G	T/T	T/T	G/G	G/G	HORVU1Hr1G005260	MODIFIER	%3_prime_UTR_variant
chr1H_11498636	chr1H	11498636	C/C	G/G	G/G	C/C	C/C	G/G	G/G	HORVU1Hr1G005260	MODIFIER	%3_prime_UTR_variant
chr1H_11498999	chr1H	11498999	T/T	C/C	C/C	T/T	T/T	C/C	C/C	HORVU1Hr1G005260	MODERATE	missense_variant
chr1H_11499843	chr1H	11499843	C/C	A/A	A/A	C/C	C/C	A/A	A/A	HORVU1Hr1G005260	MODERATE	missense_variant
chr1H_11500113	chr1H	11500113	C/C	G/G	G/G	C/C	C/C	G/G	G/G	HORVU1Hr1G005260	MODERATE	missense_variant
chr1H_11519892	chr1H	11519892	A/A	G/G	G/G	A/A	A/A	G/G	G/G	HORVU1Hr1G005280	MODIFIER	%3_prime_UTR_variant
chr1H_11520094	chr1H	11520094	T/T	A/A	A/A	T/T	T/T	A/A	A/A	HORVU1Hr1G005280	LOW	synonymous_variant
chr1H_12288444	chr1H	12288444	T/T	C/C	C/C	T/T	T/T	C/C	C/C	HORVU1Hr1G005600	MODIFIER	non_coding_transcript_exon_variant
chr1H_12289033	chr1H	12289033	C/C	A/A	A/A	C/C	C/C	A/A	A/A	HORVU1Hr1G005600	MODIFIER	non_coding_transcript_exon_variant
chr1H_12289185	chr1H	12289185	T/T	C/C	C/C	T/T	T/T	C/C	C/C	HORVU1Hr1G005600	MODIFIER	non_coding_transcript_exon_variant
chr1H_12442814	chr1H	12442814	A/A	G/G	G/G	A/A	A/A	G/G	G/G	HORVU1Hr1G005680	LOW	synonymous_variant
chr1H_12444582	chr1H	12444582	C/C	G/G	G/G	C/C	C/C	G/G	G/G	HORVU1Hr1G005680	MODERATE	missense_variant
chr1H_12444644	chr1H	12444644	A/A	C/C	C/C	A/A	A/A	C/C	C/C	HORVU1Hr1G005680	MODERATE	missense_variant
chr1H_12445021	chr1H	12445021	T/T	C/C	C/C	T/T	T/T	C/C	C/C	HORVU1Hr1G005680	MODIFIER	%3_prime_UTR_variant
chr1H_12445138	chr1H	12445138	C/C	T/T	T/T	C/C	C/C	T/T	T/T	HORVU1Hr1G005680	MODIFIER	%3_prime_UTR_variant
chr1H_12482833	chr1H	12482833	C/C	T/T	T/T	C/C	C/C	T/T	T/T	HORVU1Hr1G005710	LOW	synonymous_variant
chr1H_12483227	chr1H	12483227	T/T	C/C	C/C	T/T	T/T	C/C	C/C	HORVU1Hr1G005710	MODERATE	missense_variant
chr1H_12566003	chr1H	12566003	G/G	C/C	C/C	G/G	G/G	C/C	G/G	HORVU1Hr1G005800	MODERATE	missense_variant
chr1H_12566309	chr1H	12566309	G/G	C/C	C/C	G/G	G/G	C/C	G/G	HORVU1Hr1G005800	MODERATE	missense_variant
chr1H_12567135	chr1H	12567135	C/C	G/G	G/G	C/C	C/C	G/G	C/C	HORVU1Hr1G005800	LOW	synonymous_variant
chr1H_12569679	chr1H	12569679	G/G	A/A	A/A	G/G	G/G	A/A	G/G	HORVU1Hr1G005800	LOW	synonymous_variant
chr1H_12570492	chr1H	12570492	G/G	A/A	A/A	G/G	G/G	A/A	G/G	HORVU1Hr1G005800	LOW	synonymous_variant
chr1H_12991543	chr1H	12991543	T/T	C/C	C/C	T/T	T/T	T/T	T/T	HORVU1Hr1G005980	MODERATE	missense_variant
chr1H_12996123	chr1H	12996123	G/G	A/A	A/A	G/G	G/G	G/G	G/G	HORVU1Hr1G005980	LOW	synonymous_variant
chr1H_12998955	chr1H	12998955	T/T	C/C	C/C	T/T	T/T	T/T	T/T	HORVU1Hr1G005980	MODERATE	missense_variant
chr1H_13067657	chr1H	13067657	A/A	G/G	G/G	A/A	A/A	A/A	A/A	HORVU1Hr1G006020	MODIFIER	intron_variant
chr1H_13499913	chr1H	13499913	G/G	G/G	A/A	G/G	G/G	G/G	G/G	HORVU1Hr1G006770	LOW	synonymous_variant
chr1H_13500539	chr1H	13500539	C/C	C/C	T/T	C/C	C/C	C/C	C/C	HORVU1Hr1G006770	MODERATE	missense_variant
chr1H_13502243	chr1H	13502243	A/A	A/A	G/G	A/A	./.	A/A	A/A	HORVU1Hr1G006770	LOW	synonymous_variant
chr1H_13502246	chr1H	13502246	C/C	C/C	T/T	./.	C/C	C/C	C/C	HORVU1Hr1G006770	LOW	synonymous_variant
chr1H_13515056	chr1H	13515056	A/A	A/A	G/G	A/A	A/A	A/A	A/A	HORVU1Hr1G006770	MODERATE	missense_variant
chr1H_13518115	chr1H	13518115	C/C	C/C	G/G	C/C	C/C	C/C	C/C	HORVU1Hr1G006770	MODIFIER	%3_prime_UTR_variant
chr1H_13518239	chr1H	13518239	C/C	C/C	T/T	./.	C/C	./.	./.	HORVU1Hr1G006770	MODIFIER	%3_prime_UTR_variant
chr1H_13575292	chr1H	13575292	T/T	T/T	A/A	T/T	T/T	T/T	T/T	HORVU1Hr1G006860	MODERATE	missense_variant
chr1H_13575328	chr1H	13575328	C/C	C/C	G/G	C/C	C/C	C/C	C/C	HORVU1Hr1G006860	LOW	synonymous_variant
chr1H_13576456	chr1H	13576456	T/T	T/T	G/G	T/T	T/T	T/T	T/T	HORVU1Hr1G006860	LOW	synonymous_variant
chr1H_13577067	chr1H	13577067	G/G	G/G	A/A	G/G	G/G	G/G	G/G	HORVU1Hr1G006860	LOW	synonymous_variant
chr1H_13577469	chr1H	13577469	C/C	C/C	T/T	C/C	C/C	C/C	C/C	HORVU1Hr1G006860	MODERATE	missense_variant
chr1H_13584353	chr1H	13584353	T/T	T/T	C/C	T/T	T/T	T/T	T/T	HORVU1Hr1G006880	MODIFIER	%3_prime_UTR_variant
chr1H_13584567	chr1H	13584567	A/A	A/A	G/G	A/A	A/A	A/A	A/A	HORVU1Hr1G006880	MODIFIER	%3_prime_UTR_variant
chr1H_13687591	chr1H	13687591	C/C	C/C	A/A	C/C	C/C	C/C	C/C	HORVU1Hr1G006930	MODIFIER	%5_prime_UTR_variant
chr1H_13733230	chr1H	13733230	G/G	G/G	A/A	G/G	G/G	G/G	G/G	HORVU1Hr1G006950	MODERATE	missense_variant
chr1H_13734680	chr1H	13734680	C/C	C/C	A/A	C/C	C/C	C/C	C/C	HORVU1Hr1G006950	MODERATE	missense_variant
chr1H_14369928	chr1H	14369928	C/C	C/C	T/T	C/C	C/C	C/C	C/C	HORVU1Hr1G007310	MODIFIER	%5_prime_UTR_variant
chr1H_14370134	chr1H	14370134	C/C	C/C	G/G	C/C	C/C	C/C	C/C	HORVU1Hr1G007310	MODERATE	missense_variant
chr1H_14370974	chr1H	14370974	G/G	G/G	A/A	G/G	G/G	G/G	G/G	HORVU1Hr1G007310	LOW	synonymous_variant
chr1H_14371124	chr1H	14371124	A/A	A/A	G/G	A/A	A/A	A/A	A/A	HORVU1Hr1G007310	LOW	synonymous_variant
chr1H_14371313	chr1H	14371313	C/C	C/C	T/T	C/C	C/C	C/C	C/C	HORVU1Hr1G007310	LOW	synonymous_variant
chr1H_14371949	chr1H	14371949	G/G	G/G	A/A	G/G	G/G	G/G	G/G	HORVU1Hr1G007310	MODERATE	missense_variant
chr1H_14372886	chr1H	14372886	T/T	T/T	C/C	T/T	T/T	T/T	T/T	HORVU1Hr1G007310	LOW	synonymous_variant
chr1H_14373861	chr1H	14373861	C/C	C/C	T/T	C/C	C/C	C/C	C/C	HORVU1Hr1G007310	LOW	synonymous_variant
chr1H_14374664	chr1H	14374664	T/T	T/T	C/C	T/T	T/T	T/T	T/T	HORVU1Hr1G007310	LOW	synonymous_variant
chr1H_15599115	chr1H	15599115	C/C	C/C	C/C	T/T	C/C	C/C	C/C	HORVU1Hr1G007580	LOW	synonymous_variant
chr1H_15599869	chr1H	15599869	T/T	T/T	C/C	C/C	T/T	T/T	T/T	HORVU1Hr1G007580	MODERATE	missense_variant
chr1H_15600209	chr1H	15600209	A/A	A/A	A/A	G/G	A/A	A/A	A/A	HORVU1Hr1G007580	LOW	synonymous_variant
chr1H_15600976	chr1H	15600976	A/A	A/A	G/G	A/A	A/A	A/A	A/A	HORVU1Hr1G007580	MODERATE	missense_variant
chr1H_15601996	chr1H	15601996	T/T	T/T	C/C	C/C	T/T	T/T	T/T	HORVU1Hr1G007580	LOW	synonymous_variant
chr1H_15602449	chr1H	15602449	G/G	G/G	G/G	A/A	G/G	G/G	G/G	HORVU1Hr1G007580	MODERATE	missense_variant
chr1H_15602565	chr1H	15602565	T/T	T/T	C/C	T/T	T/T	T/T	T/T	HORVU1Hr1G007580	LOW	synonymous_variant
chr1H_15603346	chr1H	15603346	T/T	T/T	G/G	G/G	T/T	T/T	T/T	HORVU1Hr1G007580	LOW	synonymous_variant
chr1H_15603956	chr1H	15603956	C/C	C/C	T/T	C/C	C/C	C/C	C/C	HORVU1Hr1G007580	MODIFIER	%3_prime_UTR_variant
chr1H_15604169	chr1H	15604169	A/A	A/A	./.	G/G	A/A	A/A	A/A	HORVU1Hr1G007580	MODIFIER	%3_prime_UTR_variant
chr1H_15604178	chr1H	15604178	T/T	T/T	./.	C/C	T/T	T/T	T/T	HORVU1Hr1G007580	MODIFIER	%3_prime_UTR_variant
chr1H_15604517	chr1H	15604517	T/T	T/T	C/C	C/C	T/T	T/T	T/T	HORVU1Hr1G007580	MODIFIER	%3_prime_UTR_variant
chr1H_15604545	chr1H	15604545	T/T	T/T	A/A	T/T	T/T	T/T	T/T	HORVU1Hr1G007580	MODIFIER	%3_prime_UTR_variant
chr1H_15606601	chr1H	15606601	G/G	G/G	A/A	G/G	G/G	G/G	G/G	HORVU1Hr1G007580	LOW	synonymous_variant
chr1H_15606869	chr1H	15606869	T/T	T/T	T/T	A/A	T/T	T/T	T/T	HORVU1Hr1G007580	MODIFIER	intron_variant
chr1H_15607330	chr1H	15607330	G/G	G/G	G/G	A/A	G/G	G/G	G/G	HORVU1Hr1G007580	MODIFIER	%3_prime_UTR_variant
chr1H_15611591	chr1H	15611591	C/C	C/C	G/G	G/G	C/C	C/C	C/C	HORVU1Hr1G007600	MODERATE	missense_variant
chr1H_15611867	chr1H	15611867	C/C	C/C	T/T	C/C	C/C	C/C	C/C	HORVU1Hr1G007600	LOW	synonymous_variant
chr1H_15612605	chr1H	15612605	C/C	C/C	C/C	T/T	C/C	C/C	C/C	HORVU1Hr1G007600	MODERATE	missense_variant
chr1H_15612921	chr1H	15612921	A/A	A/A	A/A	C/C	A/A	A/A	A/A	HORVU1Hr1G007600	MODIFIER	%5_prime_UTR_variant
chr1H_15614421	chr1H	15614421	A/A	A/A	A/A	G/G	A/A	A/A	A/A	HORVU1Hr1G007600	LOW	synonymous_variant
chr1H_15615384	chr1H	15615384	T/T	./.	C/C	C/C	./.	./.	./.	HORVU1Hr1G007600	MODERATE	missense_variant
chr1H_15687820	chr1H	15687820	A/A	A/A	./.	C/C	A/A	A/A	A/A	HORVU1Hr1G007630	LOW	synonymous_variant
chr1H_15688072	chr1H	15688072	C/C	C/C	C/C	G/G	C/C	C/C	C/C	HORVU1Hr1G007630	MODERATE	missense_variant
chr1H_15688935	chr1H	15688935	A/A	A/A	A/A	G/G	A/A	A/A	A/A	HORVU1Hr1G007640	MODIFIER	%3_prime_UTR_variant
chr1H_15689142	chr1H	15689142	A/A	A/A	./.	T/T	A/A	A/A	A/A	HORVU1Hr1G007640	MODIFIER	%3_prime_UTR_variant
chr1H_15689925	chr1H	15689925	A/A	A/A	G/G	G/G	A/A	A/A	A/A	HORVU1Hr1G007640	MODIFIER	%3_prime_UTR_variant
chr1H_15690190	chr1H	15690190	T/T	T/T	C/C	T/T	T/T	T/T	T/T	HORVU1Hr1G007640	MODIFIER	%3_prime_UTR_variant
chr1H_15690298	chr1H	15690298	C/C	C/C	C/C	A/A	C/C	C/C	C/C	HORVU1Hr1G007640	MODIFIER	%3_prime_UTR_variant
chr1H_15690481	chr1H	15690481	G/G	G/G	A/A	A/A	G/G	G/G	G/G	HORVU1Hr1G007630	MODERATE	missense_variant
chr1H_15690618	chr1H	15690618	T/T	T/T	A/A	T/T	T/T	T/T	T/T	HORVU1Hr1G007640	MODIFIER	%3_prime_UTR_variant
chr1H_15690845	chr1H	15690845	C/C	C/C	T/T	T/T	C/C	C/C	C/C	HORVU1Hr1G007630	MODIFIER	%5_prime_UTR_variant
chr1H_15691013	chr1H	15691013	T/T	T/T	C/C	C/C	T/T	T/T	T/T	HORVU1Hr1G007630	MODERATE	missense_variant
chr1H_15691088	chr1H	15691088	G/G	G/G	A/A	G/G	G/G	G/G	G/G	HORVU1Hr1G007630	MODERATE	missense_variant
chr1H_15691255	chr1H	15691255	T/T	T/T	C/C	C/C	T/T	T/T	T/T	HORVU1Hr1G007630	LOW	synonymous_variant
chr1H_15691460	chr1H	15691460	C/C	C/C	G/G	C/C	C/C	C/C	C/C	HORVU1Hr1G007630	MODIFIER	%3_prime_UTR_variant
chr1H_15691595	chr1H	15691595	A/A	A/A	A/A	G/G	A/A	A/A	A/A	HORVU1Hr1G007630	MODIFIER	%3_prime_UTR_variant
chr1H_15692825	chr1H	15692825	G/G	G/G	A/A	A/A	G/G	G/G	G/G	HORVU1Hr1G007640	MODERATE	missense_variant
chr1H_15694344	chr1H	15694344	C/C	C/C	A/A	C/C	C/C	C/C	C/C	HORVU1Hr1G007640	MODERATE	missense_variant
chr1H_15695272	chr1H	15695272	T/T	T/T	T/T	C/C	T/T	T/T	T/T	HORVU1Hr1G007640	MODERATE	missense_variant
chr1H_17566590	chr1H	17566590	G/G	G/G	T/T	T/T	G/G	G/G	G/G	HORVU1Hr1G008120	MODERATE	missense_variant
chr1H_17570235	chr1H	17570235	A/A	A/A	G/G	G/G	A/A	A/A	A/A	HORVU1Hr1G008120	LOW	synonymous_variant
chr1H_17580710	chr1H	17580710	C/C	C/C	G/G	G/G	C/C	C/C	C/C	HORVU1Hr1G008130	LOW	synonymous_variant
chr1H_17582641	chr1H	17582641	A/A	A/A	G/G	G/G	A/A	A/A	A/A	HORVU1Hr1G008130	LOW	synonymous_variant
chr1H_17582857	chr1H	17582857	T/T	T/T	C/C	C/C	T/T	T/T	T/T	HORVU1Hr1G008130	LOW	synonymous_variant
chr1H_17583182	chr1H	17583182	C/C	C/C	T/T	T/T	C/C	C/C	C/C	HORVU1Hr1G008130	MODIFIER	%3_prime_UTR_variant
chr1H_17901229	chr1H	17901229	A/A	A/A	G/G	G/G	A/A	A/A	A/A	HORVU1Hr1G008230	MODIFIER	%3_prime_UTR_variant
chr1H_17901497	chr1H	17901497	T/T	T/T	C/C	C/C	T/T	T/T	T/T	HORVU1Hr1G008230	MODIFIER	%3_prime_UTR_variant
chr1H_17902574	chr1H	17902574	A/A	A/A	G/G	G/G	A/A	A/A	A/A	HORVU1Hr1G008230	LOW	synonymous_variant
chr1H_17903099	chr1H	17903099	G/G	G/G	C/C	G/G	G/G	G/G	G/G	HORVU1Hr1G008230	LOW	synonymous_variant
chr1H_17904241	chr1H	17904241	C/C	C/C	C/C	T/T	C/C	C/C	C/C	HORVU1Hr1G008230	MODERATE	missense_variant
chr1H_17904287	chr1H	17904287	G/G	G/G	C/C	G/G	G/G	G/G	G/G	HORVU1Hr1G008230	LOW	synonymous_variant
chr1H_17907760	chr1H	17907760	T/T	T/T	C/C	C/C	T/T	T/T	T/T	HORVU1Hr1G008250	MODIFIER	%3_prime_UTR_variant
chr1H_17907914	chr1H	17907914	T/T	T/T	A/A	A/A	T/T	T/T	T/T	HORVU1Hr1G008250	MODIFIER	%3_prime_UTR_variant
chr1H_17908068	chr1H	17908068	G/G	G/G	A/A	A/A	G/G	G/G	G/G	HORVU1Hr1G008250	LOW	synonymous_variant
chr1H_17908712	chr1H	17908712	G/G	G/G	T/T	T/T	G/G	G/G	G/G	HORVU1Hr1G008250	MODIFIER	intron_variant
chr1H_17909665	chr1H	17909665	G/G	G/G	A/A	A/A	G/G	G/G	G/G	HORVU1Hr1G008250	MODIFIER	intron_variant
chr1H_17912811	chr1H	17912811	C/C	C/C	T/T	T/T	C/C	C/C	C/C	HORVU1Hr1G008250	MODERATE	missense_variant
chr1H_17913213	chr1H	17913213	T/T	T/T	C/C	C/C	T/T	T/T	T/T	HORVU1Hr1G008250	LOW	synonymous_variant
chr1H_18353442	chr1H	18353442	G/G	G/G	T/T	T/T	G/G	G/G	G/G	HORVU1Hr1G008330	MODERATE	missense_variant
chr1H_18355586	chr1H	18355586	G/G	G/G	A/A	A/A	G/G	G/G	G/G	HORVU1Hr1G008330	LOW	synonymous_variant
chr1H_18358061	chr1H	18358061	C/C	C/C	T/T	T/T	C/C	C/C	C/C	HORVU1Hr1G008330	LOW	synonymous_variant
chr1H_18358698	chr1H	18358698	T/T	T/T	C/C	C/C	T/T	T/T	T/T	HORVU1Hr1G008330	MODIFIER	%3_prime_UTR_variant
chr1H_18359684	chr1H	18359684	G/G	G/G	T/T	T/T	G/G	G/G	G/G	HORVU1Hr1G008330	HIGH	stop_gained
chr1H_18408569	chr1H	18408569	G/G	G/G	C/C	C/C	G/G	G/G	G/G	HORVU1Hr1G008350	LOW	synonymous_variant
chr1H_18408596	chr1H	18408596	C/C	C/C	G/G	G/G	C/C	C/C	C/C	HORVU1Hr1G008350	LOW	synonymous_variant
chr1H_18413953	chr1H	18413953	G/G	G/G	A/A	A/A	G/G	G/G	G/G	HORVU1Hr1G008350	MODIFIER	%3_prime_UTR_variant
chr1H_18414004	chr1H	18414004	T/T	T/T	C/C	C/C	T/T	T/T	T/T	HORVU1Hr1G008350	MODIFIER	%3_prime_UTR_variant
chr1H_18664335	chr1H	18664335	T/T	T/T	C/C	C/C	T/T	T/T	T/T	HORVU1Hr1G008530	LOW	synonymous_variant
chr1H_18664679	chr1H	18664679	T/T	T/T	C/C	C/C	T/T	T/T	T/T	HORVU1Hr1G008530	LOW	synonymous_variant
chr1H_18665397	chr1H	18665397	G/G	G/G	A/A	A/A	G/G	G/G	G/G	HORVU1Hr1G008530	MODIFIER	intron_variant
chr1H_18666138	chr1H	18666138	A/A	A/A	G/G	G/G	A/A	A/A	A/A	HORVU1Hr1G008530	LOW	synonymous_variant
chr1H_18777086	chr1H	18777086	G/G	G/G	A/A	A/A	G/G	G/G	G/G	HORVU1Hr1G008560	MODIFIER	%5_prime_UTR_variant
chr1H_18778418	chr1H	18778418	T/T	T/T	C/C	C/C	T/T	T/T	T/T	HORVU1Hr1G008560	MODIFIER	%5_prime_UTR_variant
chr1H_18778431	chr1H	18778431	A/A	A/A	G/G	G/G	A/A	A/A	A/A	HORVU1Hr1G008560	MODIFIER	%5_prime_UTR_variant
chr1H_18778663	chr1H	18778663	A/A	A/A	G/G	G/G	A/A	A/A	A/A	HORVU1Hr1G008560	MODIFIER	%5_prime_UTR_variant
chr1H_18779202	chr1H	18779202	C/C	C/C	G/G	G/G	C/C	C/C	C/C	HORVU1Hr1G008560	MODIFIER	%5_prime_UTR_variant
chr1H_18779328	chr1H	18779328	A/A	A/A	G/G	G/G	A/A	A/A	A/A	HORVU1Hr1G008560	MODIFIER	%5_prime_UTR_variant
chr1H_18780417	chr1H	18780417	T/T	T/T	C/C	C/C	T/T	T/T	T/T	HORVU1Hr1G008560	MODIFIER	%5_prime_UTR_variant
chr1H_18780429	chr1H	18780429	A/A	A/A	G/G	G/G	A/A	A/A	A/A	HORVU1Hr1G008560	MODIFIER	%5_prime_UTR_variant
chr1H_18780772	chr1H	18780772	G/G	G/G	C/C	C/C	G/G	G/G	G/G	HORVU1Hr1G008560	MODERATE	missense_variant
chr1H_18780929	chr1H	18780929	A/A	A/A	G/G	./.	A/A	A/A	A/A	HORVU1Hr1G008560	MODIFIER	%5_prime_UTR_variant
chr1H_18781071	chr1H	18781071	T/T	T/T	C/C	C/C	T/T	T/T	T/T	HORVU1Hr1G008560	MODIFIER	%5_prime_UTR_variant
chr1H_18806841	chr1H	18806841	C/C	C/C	C/C	T/T	C/C	C/C	C/C	HORVU1Hr1G008620	LOW	synonymous_variant
chr1H_18807356	chr1H	18807356	C/C	C/C	G/G	C/C	C/C	C/C	C/C	HORVU1Hr1G008620	MODIFIER	%3_prime_UTR_variant
chr1H_18807418	chr1H	18807418	C/C	C/C	T/T	T/T	C/C	C/C	C/C	HORVU1Hr1G008620	MODIFIER	%3_prime_UTR_variant
chr1H_18807489	chr1H	18807489	G/G	G/G	G/G	A/A	G/G	G/G	G/G	HORVU1Hr1G008620	MODIFIER	%3_prime_UTR_variant
chr1H_19369749	chr1H	19369749	C/C	C/C	G/G	G/G	C/C	C/C	C/C	HORVU1Hr1G008810	LOW	synonymous_variant
chr1H_19370052	chr1H	19370052	G/G	G/G	G/G	A/A	G/G	G/G	G/G	HORVU1Hr1G008810	MODIFIER	%5_prime_UTR_variant
chr1H_19370393	chr1H	19370393	C/C	./.	A/A	C/C	A/A	C/C	./.	HORVU1Hr1G008810	MODERATE	missense_variant
chr1H_19370549	chr1H	19370549	C/C	C/C	A/A	C/C	C/C	C/C	C/C	HORVU1Hr1G008810	MODERATE	missense_variant
chr1H_19370661	chr1H	19370661	G/G	G/G	G/G	A/A	G/G	G/G	G/G	HORVU1Hr1G008810	LOW	synonymous_variant
chr1H_19370796	chr1H	19370796	G/G	G/G	T/T	G/G	G/G	G/G	G/G	HORVU1Hr1G008810	MODIFIER	%3_prime_UTR_variant
chr1H_19666718	chr1H	19666718	A/A	A/A	C/C	C/C	A/A	A/A	A/A	HORVU1Hr1G008900	MODERATE	missense_variant
chr1H_19666719	chr1H	19666719	G/G	G/G	C/C	C/C	G/G	G/G	G/G	HORVU1Hr1G008900	MODERATE	missense_variant
chr1H_20184181	chr1H	20184181	T/T	./.	G/G	./.	T/T	./.	./.	HORVU1Hr1G009050	MODERATE	missense_variant
chr1H_20184198	chr1H	20184198	C/C	./.	A/A	./.	./.	C/C	C/C	HORVU1Hr1G009050	LOW	synonymous_variant
chr1H_20184344	chr1H	20184344	C/C	C/C	T/T	./.	C/C	C/C	C/C	HORVU1Hr1G009050	MODERATE	missense_variant
chr1H_20184773	chr1H	20184773	C/C	./.	T/T	./.	C/C	C/C	C/C	HORVU1Hr1G009050	MODIFIER	%5_prime_UTR_variant
chr1H_20184817	chr1H	20184817	C/C	C/C	G/G	./.	C/C	C/C	C/C	HORVU1Hr1G009050	MODERATE	missense_variant
chr1H_20185079	chr1H	20185079	C/C	C/C	T/T	./.	C/C	C/C	C/C	HORVU1Hr1G009050	MODIFIER	%3_prime_UTR_variant
chr1H_20185376	chr1H	20185376	A/A	A/A	C/C	./.	A/A	A/A	A/A	HORVU1Hr1G009050	MODIFIER	%5_prime_UTR_variant
chr1H_20185857	chr1H	20185857	C/C	C/C	A/A	./.	C/C	C/C	C/C	HORVU1Hr1G009050	LOW	synonymous_variant
chr1H_20186028	chr1H	20186028	A/A	A/A	G/G	./.	A/A	A/A	A/A	HORVU1Hr1G009050	MODERATE	missense_variant
chr1H_20186106	chr1H	20186106	A/A	./.	G/G	./.	A/A	./.	./.	HORVU1Hr1G009050	MODERATE	missense_variant
chr1H_20186167	chr1H	20186167	T/T	T/T	C/C	./.	./.	./.	T/T	HORVU1Hr1G009050	MODERATE	missense_variant
chr1H_20236331	chr1H	20236331	G/G	G/G	G/G	A/A	G/G	G/G	G/G	HORVU1Hr1G009100	MODERATE	missense_variant
chr1H_20237378	chr1H	20237378	T/T	T/T	C/C	C/C	T/T	T/T	T/T	HORVU1Hr1G009100	LOW	synonymous_variant
chr1H_20237808	chr1H	20237808	A/A	A/A	C/C	C/C	./.	A/A	A/A	HORVU1Hr1G009100	LOW	synonymous_variant
chr1H_20238989	chr1H	20238989	T/T	T/T	C/C	C/C	T/T	T/T	T/T	HORVU1Hr1G009100	LOW	synonymous_variant
chr1H_20239136	chr1H	20239136	T/T	T/T	C/C	C/C	T/T	T/T	T/T	HORVU1Hr1G009100	LOW	synonymous_variant
chr1H_20239187	chr1H	20239187	G/G	G/G	A/A	A/A	G/G	G/G	G/G	HORVU1Hr1G009100	LOW	synonymous_variant
chr1H_20239496	chr1H	20239496	G/G	G/G	G/G	C/C	G/G	G/G	G/G	HORVU1Hr1G009100	LOW	synonymous_variant
chr1H_20239727	chr1H	20239727	G/G	G/G	C/C	./.	G/G	G/G	G/G	HORVU1Hr1G009100	MODIFIER	%3_prime_UTR_variant
chr1H_22167862	chr1H	22167862	C/C	C/C	T/T	C/C	C/C	C/C	C/C	HORVU1Hr1G009900	LOW	synonymous_variant
chr1H_22168576	chr1H	22168576	T/T	T/T	C/C	T/T	T/T	T/T	T/T	HORVU1Hr1G009900	LOW	synonymous_variant
chr1H_22169281	chr1H	22169281	A/A	A/A	G/G	A/A	A/A	A/A	A/A	HORVU1Hr1G009900	LOW	synonymous_variant
chr1H_22170237	chr1H	22170237	G/G	G/G	A/A	G/G	G/G	G/G	G/G	HORVU1Hr1G009900	MODERATE	missense_variant
chr1H_22171588	chr1H	22171588	T/T	T/T	G/G	T/T	T/T	T/T	T/T	HORVU1Hr1G009900	MODERATE	missense_variant
chr1H_22172415	chr1H	22172415	T/T	T/T	C/C	T/T	T/T	T/T	T/T	HORVU1Hr1G009900	MODERATE	missense_variant
chr1H_22174508	chr1H	22174508	C/C	C/C	T/T	C/C	C/C	C/C	C/C	HORVU1Hr1G009900	MODERATE	missense_variant
chr1H_22176692	chr1H	22176692	T/T	T/T	C/C	T/T	T/T	T/T	T/T	HORVU1Hr1G009900	MODIFIER	%3_prime_UTR_variant
chr1H_22231925	chr1H	22231925	G/G	G/G	A/A	G/G	G/G	G/G	G/G	HORVU1Hr1G009920	LOW	synonymous_variant
chr1H_22566234	chr1H	22566234	T/T	T/T	C/C	T/T	T/T	T/T	T/T	HORVU1Hr1G009950	MODIFIER	%5_prime_UTR_variant
chr1H_22566595	chr1H	22566595	T/T	T/T	C/C	T/T	T/T	T/T	T/T	HORVU1Hr1G009950	MODIFIER	%3_prime_UTR_variant
chr1H_22566611	chr1H	22566611	C/C	C/C	T/T	C/C	C/C	C/C	C/C	HORVU1Hr1G009950	MODIFIER	%3_prime_UTR_variant
chr1H_22567412	chr1H	22567412	T/T	T/T	C/C	T/T	T/T	T/T	T/T	HORVU1Hr1G009950	LOW	synonymous_variant
chr1H_22567784	chr1H	22567784	T/T	T/T	C/C	T/T	T/T	T/T	T/T	HORVU1Hr1G009950	LOW	synonymous_variant
chr1H_22567867	chr1H	22567867	G/G	G/G	C/C	G/G	G/G	G/G	G/G	HORVU1Hr1G009950	MODIFIER	%3_prime_UTR_variant
chr1H_22601846	chr1H	22601846	T/T	T/T	C/C	T/T	T/T	T/T	T/T	HORVU1Hr1G009980	LOW	synonymous_variant
chr1H_23059641	chr1H	23059641	G/G	G/G	T/T	G/G	G/G	G/G	G/G	HORVU1Hr1G010130	MODIFIER	non_coding_transcript_exon_variant
chr1H_23059871	chr1H	23059871	T/T	T/T	C/C	T/T	T/T	T/T	T/T	HORVU1Hr1G010130	MODIFIER	non_coding_transcript_exon_variant
chr1H_23061052	chr1H	23061052	G/G	G/G	T/T	G/G	G/G	G/G	G/G		NONE
chr1H_23061473	chr1H	23061473	A/A	A/A	G/G	A/A	A/A	A/A	A/A	HORVU1Hr1G010130	MODIFIER	non_coding_transcript_exon_variant
chr1H_23061509	chr1H	23061509	A/A	A/A	T/T	A/A	A/A	A/A	A/A	HORVU1Hr1G010130	MODIFIER	non_coding_transcript_exon_variant
chr1H_23063267	chr1H	23063267	A/A	A/A	G/G	A/A	A/A	A/A	A/A		NONE
chr1H_23063779	chr1H	23063779	A/A	A/A	C/C	A/A	A/A	A/A	A/A	HORVU1Hr1G010130	MODIFIER	non_coding_transcript_exon_variant
chr1H_23063933	chr1H	23063933	T/T	T/T	G/G	T/T	T/T	T/T	T/T		NONE
chr1H_23201377	chr1H	23201377	A/A	A/A	T/T	A/A	A/A	A/A	A/A	HORVU1Hr1G010220	MODIFIER	%3_prime_UTR_variant
chr1H_23201727	chr1H	23201727	G/G	G/G	C/C	G/G	G/G	G/G	G/G	HORVU1Hr1G010220	MODERATE	missense_variant
chr1H_23201923	chr1H	23201923	T/T	T/T	G/G	T/T	T/T	T/T	T/T	HORVU1Hr1G010220	LOW	synonymous_variant
chr1H_23202239	chr1H	23202239	A/A	A/A	G/G	A/A	A/A	A/A	A/A	HORVU1Hr1G010220	MODERATE	missense_variant
chr1H_23219643	chr1H	23219643	G/G	G/G	A/A	G/G	G/G	G/G	G/G	HORVU1Hr1G010230	MODERATE	missense_variant
chr1H_23219911	chr1H	23219911	C/C	C/C	G/G	C/C	C/C	C/C	C/C	HORVU1Hr1G010230	MODIFIER	%3_prime_UTR_variant
chr1H_23219931	chr1H	23219931	G/G	G/G	T/T	G/G	G/G	G/G	G/G	HORVU1Hr1G010230	MODIFIER	%3_prime_UTR_variant
chr1H_23220092	chr1H	23220092	T/T	./.	C/C	T/T	T/T	T/T	T/T	HORVU1Hr1G010230	MODIFIER	%3_prime_UTR_variant
chr1H_23813767	chr1H	23813767	A/A	A/A	C/C	A/A	A/A	A/A	A/A	HORVU1Hr1G010380	LOW	synonymous_variant
chr1H_23814645	chr1H	23814645	G/G	G/G	A/A	G/G	G/G	G/G	G/G	HORVU1Hr1G010380	MODERATE	missense_variant
chr1H_23814798	chr1H	23814798	C/C	C/C	T/T	C/C	C/C	C/C	C/C	HORVU1Hr1G010380	MODERATE	missense_variant
chr1H_23815318	chr1H	23815318	G/G	G/G	A/A	G/G	G/G	G/G	G/G	HORVU1Hr1G010380	LOW	synonymous_variant
chr1H_23815547	chr1H	23815547	C/C	C/C	T/T	C/C	C/C	C/C	C/C	HORVU1Hr1G010380	LOW	synonymous_variant
chr1H_24027727	chr1H	24027727	C/C	C/C	T/T	C/C	C/C	C/C	C/C	HORVU1Hr1G010510	MODIFIER	%3_prime_UTR_variant
chr1H_49951256	chr1H	49951256	C/C	T/T	C/C	C/C	C/C	C/C	C/C	HORVU1Hr1G016170	MODIFIER	%3_prime_UTR_variant
chr1H_61118929	chr1H	61118929	T/T	C/C	T/T	T/T	T/T	T/T	C/C		NONE
chr1H_63619893	chr1H	63619893	G/G	T/T	G/G	G/G	G/G	G/G	T/T	HORVU1Hr1G018010	MODERATE	missense_variant
chr1H_320494277	chr1H	320494277	T/T	T/T	T/T	C/C	T/T	T/T	T/T	HORVU1Hr1G043910	LOW	synonymous_variant
chr1H_321582671	chr1H	321582671	C/C	C/C	C/C	T/T	C/C	C/C	C/C	HORVU1Hr1G044020	MODIFIER	%5_prime_UTR_variant
chr1H_321587031	chr1H	321587031	A/A	A/A	A/A	G/G	A/A	A/A	A/A	HORVU1Hr1G044020	MODERATE	missense_variant
chr1H_321695567	chr1H	321695567	T/T	T/T	T/T	G/G	T/T	T/T	T/T	HORVU1Hr1G044080	MODIFIER	%3_prime_UTR_variant
chr1H_321862464	chr1H	321862464	T/T	T/T	T/T	C/C	T/T	T/T	T/T	HORVU1Hr1G044120	MODIFIER	%3_prime_UTR_variant
chr1H_321862991	chr1H	321862991	T/T	T/T	T/T	C/C	T/T	T/T	T/T	HORVU1Hr1G044120	MODERATE	missense_variant
chr1H_321958765	chr1H	321958765	C/C	C/C	C/C	T/T	C/C	C/C	C/C	HORVU1Hr1G044170	MODIFIER	%3_prime_UTR_variant
chr1H_321959040	chr1H	321959040	A/A	A/A	A/A	G/G	A/A	A/A	A/A	HORVU1Hr1G044170	LOW	synonymous_variant
chr1H_321959458	chr1H	321959458	G/G	G/G	G/G	C/C	G/G	G/G	G/G	HORVU1Hr1G044170	MODIFIER	%5_prime_UTR_variant
chr1H_322265019	chr1H	322265019	G/G	G/G	G/G	C/C	G/G	G/G	G/G	HORVU1Hr1G044200	MODIFIER	intron_variant
chr1H_322265423	chr1H	322265423	C/C	C/C	C/C	T/T	C/C	C/C	C/C	HORVU1Hr1G044200	LOW	synonymous_variant
chr1H_322794335	chr1H	322794335	C/C	C/C	C/C	G/G	C/C	C/C	C/C	HORVU1Hr1G044350	MODIFIER	%3_prime_UTR_variant
chr1H_323413664	chr1H	323413664	A/A	A/A	A/A	G/G	A/A	A/A	A/A	HORVU1Hr1G044500	LOW	synonymous_variant
chr1H_323413904	chr1H	323413904	T/T	T/T	T/T	C/C	T/T	T/T	T/T	HORVU1Hr1G044500	MODIFIER	%3_prime_UTR_variant
chr1H_323431844	chr1H	323431844	A/A	A/A	A/A	G/G	A/A	A/A	A/A	HORVU1Hr1G044530	MODIFIER	intron_variant
chr1H_324022692	chr1H	324022692	C/C	C/C	C/C	T/T	C/C	C/C	C/C	HORVU1Hr1G044570	MODIFIER	%3_prime_UTR_variant
chr1H_324024085	chr1H	324024085	C/C	C/C	C/C	T/T	C/C	C/C	C/C	HORVU1Hr1G044570	LOW	synonymous_variant
chr1H_324024724	chr1H	324024724	A/A	A/A	A/A	G/G	A/A	A/A	A/A	HORVU1Hr1G044570	LOW	synonymous_variant
chr1H_324025420	chr1H	324025420	A/A	A/A	A/A	C/C	A/A	A/A	A/A	HORVU1Hr1G044570	MODERATE	missense_variant
chr1H_324189612	chr1H	324189612	C/C	C/C	C/C	T/T	C/C	C/C	C/C	HORVU1Hr1G044590	LOW	synonymous_variant
chr1H_324190509	chr1H	324190509	C/C	C/C	C/C	T/T	C/C	C/C	C/C	HORVU1Hr1G044590	MODIFIER	intron_variant
chr1H_324191612	chr1H	324191612	C/C	C/C	C/C	T/T	C/C	C/C	C/C	HORVU1Hr1G044590	MODIFIER	%3_prime_UTR_variant
chr1H_324191613	chr1H	324191613	T/T	T/T	T/T	G/G	T/T	T/T	T/T	HORVU1Hr1G044590	MODIFIER	%3_prime_UTR_variant
chr1H_324791705	chr1H	324791705	G/G	G/G	G/G	T/T	G/G	G/G	G/G	HORVU1Hr1G044680	LOW	synonymous_variant
chr1H_324807275	chr1H	324807275	C/C	C/C	C/C	T/T	C/C	C/C	C/C	HORVU1Hr1G044710	MODERATE	missense_variant
chr1H_324946401	chr1H	324946401	C/C	C/C	C/C	A/A	C/C	C/C	C/C	HORVU1Hr1G044740	MODERATE	missense_variant
chr1H_324948309	chr1H	324948309	A/A	A/A	A/A	G/G	A/A	A/A	A/A	HORVU1Hr1G044740	MODIFIER	%3_prime_UTR_variant
chr1H_325016937	chr1H	325016937	C/C	C/C	C/C	T/T	C/C	C/C	C/C	HORVU1Hr1G044770	MODERATE	missense_variant
chr1H_325021245	chr1H	325021245	C/C	C/C	C/C	A/A	C/C	C/C	C/C	HORVU1Hr1G044780	MODIFIER	%3_prime_UTR_variant
chr1H_325802366	chr1H	325802366	T/T	T/T	T/T	G/G	T/T	T/T	T/T	HORVU1Hr1G044810	MODERATE	missense_variant
chr1H_326085979	chr1H	326085979	G/G	G/G	G/G	C/C	G/G	G/G	G/G	HORVU1Hr1G044930	MODERATE	missense_variant
chr1H_326086492	chr1H	326086492	A/A	A/A	A/A	G/G	A/A	A/A	A/A	HORVU1Hr1G044930	LOW	synonymous_variant
chr1H_326087713	chr1H	326087713	G/G	G/G	G/G	C/C	G/G	G/G	G/G	HORVU1Hr1G044930	MODERATE	missense_variant
chr1H_326524986	chr1H	326524986	C/C	C/C	C/C	T/T	C/C	C/C	T/T	HORVU1Hr1G044960	MODIFIER	%5_prime_UTR_variant
chr1H_326525265	chr1H	326525265	C/C	C/C	C/C	T/T	C/C	C/C	T/T	HORVU1Hr1G044960	MODERATE	missense_variant
chr1H_327282716	chr1H	327282716	T/T	T/T	T/T	C/C	T/T	T/T	C/C	HORVU1Hr1G045070	MODIFIER	intron_variant
chr1H_327285648	chr1H	327285648	G/G	G/G	G/G	A/A	G/G	G/G	A/A		NONE
chr1H_327285903	chr1H	327285903	A/A	A/A	A/A	G/G	A/A	A/A	G/G	HORVU1Hr1G045070	MODIFIER	%3_prime_UTR_variant
chr1H_327496625	chr1H	327496625	A/A	A/A	A/A	G/G	A/A	A/A	G/G	HORVU1Hr1G045080	MODERATE	missense_variant
chr1H_327498118	chr1H	327498118	G/G	G/G	G/G	T/T	G/G	G/G	T/T	HORVU1Hr1G045080	LOW	synonymous_variant
chr1H_328005065	chr1H	328005065	T/T	T/T	T/T	C/C	T/T	T/T	C/C	HORVU1Hr1G045130	LOW	synonymous_variant
chr1H_328114941	chr1H	328114941	C/C	C/C	C/C	T/T	C/C	C/C	T/T	HORVU1Hr1G045160	MODIFIER	%3_prime_UTR_variant
chr1H_328116365	chr1H	328116365	T/T	T/T	T/T	C/C	T/T	T/T	C/C	HORVU1Hr1G045160	MODIFIER	%5_prime_UTR_variant
chr1H_328121671	chr1H	328121671	T/T	T/T	T/T	C/C	T/T	T/T	C/C	HORVU1Hr1G045170	MODERATE	missense_variant
chr1H_328122875	chr1H	328122875	G/G	G/G	G/G	T/T	G/G	G/G	T/T	HORVU1Hr1G045170	MODERATE	missense_variant
chr1H_328625812	chr1H	328625812	G/G	G/G	G/G	C/C	G/G	G/G	C/C	HORVU1Hr1G045220	MODERATE	missense_variant
chr1H_328626129	chr1H	328626129	T/T	T/T	T/T	C/C	T/T	T/T	C/C	HORVU1Hr1G045220	MODIFIER	%3_prime_UTR_variant
chr1H_328626683	chr1H	328626683	C/C	C/C	C/C	G/G	C/C	C/C	G/G	HORVU1Hr1G045220	MODIFIER	%3_prime_UTR_variant
chr1H_328628301	chr1H	328628301	T/T	T/T	T/T	C/C	T/T	T/T	C/C	HORVU1Hr1G045220	MODIFIER	%5_prime_UTR_variant
chr1H_329278254	chr1H	329278254	T/T	T/T	T/T	C/C	T/T	T/T	C/C	HORVU1Hr1G045280	LOW	synonymous_variant
chr1H_329355779	chr1H	329355779	T/T	T/T	T/T	C/C	T/T	T/T	C/C	HORVU1Hr1G045310	MODIFIER	%5_prime_UTR_variant
chr1H_329363390	chr1H	329363390	G/G	G/G	G/G	A/A	G/G	G/G	A/A	HORVU1Hr1G045310	MODERATE	missense_variant
chr1H_329700263	chr1H	329700263	T/T	T/T	T/T	C/C	T/T	T/T	C/C	HORVU1Hr1G045360	MODERATE	missense_variant
chr1H_329700337	chr1H	329700337	T/T	T/T	T/T	A/A	T/T	T/T	A/A	HORVU1Hr1G045360	MODIFIER	%3_prime_UTR_variant
chr1H_330477683	chr1H	330477683	T/T	T/T	T/T	C/C	T/T	T/T	C/C		NONE
chr1H_330766339	chr1H	330766339	C/C	C/C	C/C	T/T	C/C	C/C	T/T	HORVU1Hr1G045520	LOW	synonymous_variant
chr1H_330766515	chr1H	330766515	G/G	G/G	G/G	C/C	G/G	G/G	C/C	HORVU1Hr1G045520	MODERATE	missense_variant
chr1H_330767138	chr1H	330767138	T/T	T/T	T/T	C/C	T/T	T/T	C/C	HORVU1Hr1G045530	MODIFIER	%3_prime_UTR_variant
chr1H_330767411	chr1H	330767411	C/C	C/C	C/C	G/G	C/C	C/C	G/G	HORVU1Hr1G045520	MODIFIER	%5_prime_UTR_variant
chr1H_330768665	chr1H	330768665	T/T	T/T	T/T	C/C	T/T	T/T	C/C	HORVU1Hr1G045520	MODIFIER	%5_prime_UTR_variant
chr1H_330769878	chr1H	330769878	C/C	C/C	C/C	T/T	C/C	C/C	T/T	HORVU1Hr1G045520	LOW	synonymous_variant
chr1H_330769994	chr1H	330769994	A/A	A/A	A/A	G/G	A/A	A/A	G/G	HORVU1Hr1G045520	MODERATE	missense_variant
chr1H_331181946	chr1H	331181946	A/A	A/A	A/A	G/G	A/A	A/A	G/G	HORVU1Hr1G045590	MODIFIER	intron_variant
chr1H_331221393	chr1H	331221393	A/A	A/A	A/A	G/G	A/A	A/A	G/G	HORVU1Hr1G045590	MODIFIER	%3_prime_UTR_variant
chr1H_331415858	chr1H	331415858	C/C	C/C	C/C	G/G	C/C	C/C	G/G	HORVU1Hr1G045610	MODERATE	missense_variant
chr1H_331597806	chr1H	331597806	C/C	C/C	C/C	G/G	C/C	C/C	G/G	HORVU1Hr1G045630	MODIFIER	%3_prime_UTR_variant
chr1H_331599219	chr1H	331599219	C/C	C/C	C/C	G/G	C/C	C/C	G/G	HORVU1Hr1G045630	MODIFIER	%5_prime_UTR_variant
chr1H_331599587	chr1H	331599587	C/C	C/C	C/C	T/T	C/C	C/C	T/T	HORVU1Hr1G045630	MODIFIER	%5_prime_UTR_variant
chr1H_331599723	chr1H	331599723	G/G	G/G	G/G	A/A	G/G	G/G	A/A	HORVU1Hr1G045630	MODIFIER	%5_prime_UTR_variant
chr1H_331599845	chr1H	331599845	T/T	T/T	T/T	G/G	T/T	T/T	G/G		NONE
chr1H_331870812	chr1H	331870812	G/G	G/G	G/G	A/A	G/G	G/G	A/A	HORVU1Hr1G045640	MODERATE	missense_variant
chr1H_331874176	chr1H	331874176	A/A	A/A	A/A	C/C	A/A	A/A	C/C	HORVU1Hr1G045640	MODIFIER	%5_prime_UTR_variant
chr1H_332105854	chr1H	332105854	T/T	T/T	T/T	C/C	T/T	T/T	C/C	HORVU1Hr1G045670	LOW	synonymous_variant
chr1H_332106043	chr1H	332106043	T/T	T/T	T/T	G/G	T/T	T/T	G/G	HORVU1Hr1G045670	LOW	synonymous_variant
chr1H_332106884	chr1H	332106884	A/A	A/A	A/A	G/G	A/A	A/A	G/G	HORVU1Hr1G045670	MODIFIER	%5_prime_UTR_variant
chr1H_332107241	chr1H	332107241	G/G	G/G	G/G	A/A	G/G	G/G	A/A	HORVU1Hr1G045670	MODIFIER	%5_prime_UTR_variant
chr1H_332107926	chr1H	332107926	T/T	T/T	T/T	C/C	T/T	T/T	C/C	HORVU1Hr1G045670	HIGH	splice_acceptor_variant
chr1H_332108294	chr1H	332108294	C/C	C/C	C/C	A/A	C/C	C/C	A/A	HORVU1Hr1G045670	MODIFIER	%5_prime_UTR_variant
chr1H_332113870	chr1H	332113870	G/G	G/G	G/G	A/A	G/G	G/G	A/A	HORVU1Hr1G045670	MODERATE	missense_variant
chr1H_332415449	chr1H	332415449	G/G	G/G	G/G	A/A	G/G	G/G	A/A	HORVU1Hr1G045690	LOW	synonymous_variant
chr1H_332416533	chr1H	332416533	C/C	C/C	C/C	A/A	C/C	C/C	A/A	HORVU1Hr1G045690	MODIFIER	%3_prime_UTR_variant
chr1H_332542406	chr1H	332542406	T/T	T/T	T/T	A/A	T/T	T/T	A/A	HORVU1Hr1G045700	LOW	synonymous_variant
chr1H_332542542	chr1H	332542542	A/A	A/A	A/A	G/G	A/A	A/A	G/G	HORVU1Hr1G045700	MODERATE	missense_variant
chr1H_332542679	chr1H	332542679	G/G	G/G	G/G	A/A	G/G	G/G	A/A	HORVU1Hr1G045700	LOW	synonymous_variant
chr1H_332748384	chr1H	332748384	T/T	T/T	T/T	C/C	T/T	T/T	C/C	HORVU1Hr1G045720	MODERATE	missense_variant
chr1H_334919820	chr1H	334919820	C/C	C/C	C/C	G/G	C/C	C/C	G/G	HORVU1Hr1G045960	MODERATE	missense_variant
chr1H_334920538	chr1H	334920538	G/G	G/G	G/G	A/A	G/G	G/G	A/A	HORVU1Hr1G045960	MODIFIER	%3_prime_UTR_variant
chr1H_334922102	chr1H	334922102	A/A	A/A	A/A	G/G	A/A	A/A	G/G	HORVU1Hr1G045960	MODIFIER	%3_prime_UTR_variant
chr1H_334923584	chr1H	334923584	G/G	G/G	G/G	A/A	G/G	G/G	A/A	HORVU1Hr1G045960	MODIFIER	%3_prime_UTR_variant
chr1H_334923800	chr1H	334923800	C/C	C/C	C/C	T/T	C/C	C/C	T/T	HORVU1Hr1G045960	MODIFIER	%3_prime_UTR_variant
chr1H_334924273	chr1H	334924273	T/T	T/T	T/T	C/C	T/T	T/T	C/C	HORVU1Hr1G045960	MODIFIER	%3_prime_UTR_variant
chr1H_334924683	chr1H	334924683	A/A	A/A	A/A	T/T	A/A	A/A	T/T	HORVU1Hr1G045960	MODIFIER	%3_prime_UTR_variant
chr1H_334924860	chr1H	334924860	G/G	G/G	G/G	A/A	G/G	G/G	A/A	HORVU1Hr1G045960	MODIFIER	%3_prime_UTR_variant
chr1H_334925157	chr1H	334925157	T/T	T/T	T/T	C/C	T/T	T/T	C/C	HORVU1Hr1G045960	MODIFIER	%3_prime_UTR_variant
chr1H_334925291	chr1H	334925291	G/G	G/G	G/G	A/A	G/G	G/G	A/A	HORVU1Hr1G045960	MODIFIER	%3_prime_UTR_variant
chr1H_334926133	chr1H	334926133	T/T	T/T	T/T	C/C	T/T	T/T	C/C	HORVU1Hr1G045960	MODIFIER	%3_prime_UTR_variant
chr1H_339654885	chr1H	339654885	T/T	T/T	T/T	G/G	T/T	T/T	G/G	HORVU1Hr1G046270	MODIFIER	%5_prime_UTR_variant
chr1H_339655578	chr1H	339655578	T/T	T/T	T/T	C/C	T/T	T/T	C/C	HORVU1Hr1G046270	MODERATE	missense_variant
chr1H_339655797	chr1H	339655797	T/T	T/T	T/T	C/C	T/T	T/T	C/C	HORVU1Hr1G046270	HIGH	stop_gained
chr1H_339655980	chr1H	339655980	C/C	C/C	C/C	T/T	C/C	C/C	T/T	HORVU1Hr1G046270	MODERATE	missense_variant
chr1H_339656451	chr1H	339656451	T/T	T/T	T/T	C/C	T/T	T/T	C/C	HORVU1Hr1G046270	MODIFIER	%3_prime_UTR_variant
chr1H_339656480	chr1H	339656480	A/A	A/A	A/A	T/T	A/A	A/A	T/T	HORVU1Hr1G046270	MODIFIER	%3_prime_UTR_variant
chr1H_339656672	chr1H	339656672	A/A	A/A	A/A	G/G	A/A	A/A	G/G	HORVU1Hr1G046270	MODIFIER	%3_prime_UTR_variant
chr1H_339656812	chr1H	339656812	T/T	T/T	T/T	C/C	T/T	T/T	C/C	HORVU1Hr1G046270	MODIFIER	%3_prime_UTR_variant
chr1H_339656884	chr1H	339656884	T/T	T/T	T/T	C/C	T/T	T/T	C/C	HORVU1Hr1G046270	MODIFIER	%3_prime_UTR_variant
chr1H_340906640	chr1H	340906640	A/A	A/A	A/A	C/C	A/A	A/A	C/C	HORVU1Hr1G046420	MODERATE	missense_variant
chr1H_341756555	chr1H	341756555	G/G	G/G	G/G	T/T	G/G	G/G	T/T	HORVU1Hr1G046610	MODIFIER	%5_prime_UTR_variant
chr1H_341757450	chr1H	341757450	G/G	G/G	G/G	C/C	G/G	G/G	C/C	HORVU1Hr1G046620	HIGH	splice_acceptor_variant
chr1H_341761858	chr1H	341761858	A/A	A/A	A/A	G/G	A/A	A/A	G/G	HORVU1Hr1G046620	MODIFIER	%3_prime_UTR_variant
chr1H_341765506	chr1H	341765506	T/T	T/T	T/T	G/G	T/T	T/T	G/G	HORVU1Hr1G046630	MODERATE	missense_variant
chr1H_341766925	chr1H	341766925	C/C	C/C	C/C	T/T	C/C	C/C	T/T	HORVU1Hr1G046630	MODERATE	missense_variant
chr1H_342223455	chr1H	342223455	G/G	G/G	G/G	A/A	G/G	G/G	A/A	HORVU1Hr1G046670	MODERATE	missense_variant
chr1H_342231120	chr1H	342231120	G/G	G/G	./.	A/A	G/G	G/G	A/A	HORVU1Hr1G046680	MODERATE	missense_variant
chr1H_342779168	chr1H	342779168	C/C	C/C	C/C	T/T	C/C	C/C	T/T	HORVU1Hr1G046710	MODIFIER	%3_prime_UTR_variant
chr1H_342779358	chr1H	342779358	C/C	C/C	C/C	T/T	C/C	C/C	T/T	HORVU1Hr1G046710	MODIFIER	%3_prime_UTR_variant
chr1H_342780576	chr1H	342780576	T/T	T/T	T/T	C/C	T/T	T/T	C/C	HORVU1Hr1G046710	MODERATE	missense_variant
chr1H_344584987	chr1H	344584987	G/G	G/G	G/G	A/A	G/G	G/G	A/A	HORVU1Hr1G046870	MODERATE	missense_variant
chr1H_344585520	chr1H	344585520	A/A	A/A	A/A	G/G	A/A	A/A	G/G	HORVU1Hr1G046870	LOW	synonymous_variant
chr1H_344586221	chr1H	344586221	C/C	C/C	C/C	T/T	C/C	C/C	T/T	HORVU1Hr1G046870	MODIFIER	%5_prime_UTR_variant
chr1H_344586642	chr1H	344586642	A/A	A/A	A/A	G/G	A/A	A/A	G/G	HORVU1Hr1G046870	MODIFIER	%5_prime_UTR_variant
chr1H_344587062	chr1H	344587062	C/C	C/C	C/C	T/T	C/C	C/C	T/T	HORVU1Hr1G046870	MODIFIER	%5_prime_UTR_variant
chr1H_344587145	chr1H	344587145	G/G	G/G	G/G	A/A	G/G	G/G	A/A	HORVU1Hr1G046870	MODIFIER	%5_prime_UTR_variant
chr1H_344587197	chr1H	344587197	A/A	A/A	A/A	G/G	A/A	A/A	G/G	HORVU1Hr1G046870	MODIFIER	%5_prime_UTR_variant
chr1H_346440950	chr1H	346440950	T/T	T/T	T/T	C/C	T/T	T/T	C/C	HORVU1Hr1G047010	MODIFIER	%3_prime_UTR_variant
chr1H_346441194	chr1H	346441194	C/C	C/C	C/C	A/A	C/C	C/C	A/A	HORVU1Hr1G047010	MODIFIER	%3_prime_UTR_variant
chr1H_346441358	chr1H	346441358	G/G	G/G	G/G	C/C	G/G	G/G	C/C	HORVU1Hr1G047010	LOW	synonymous_variant
chr1H_346441574	chr1H	346441574	T/T	T/T	T/T	./.	T/T	T/T	G/G	HORVU1Hr1G047010	LOW	synonymous_variant
chr1H_346845904	chr1H	346845904	C/C	C/C	C/C	./.	C/C	C/C	A/A	HORVU1Hr1G047030	MODERATE	missense_variant
chr1H_346940921	chr1H	346940921	G/G	G/G	G/G	C/C	G/G	G/G	C/C	HORVU1Hr1G047030	MODIFIER	%3_prime_UTR_variant
chr1H_346941847	chr1H	346941847	A/A	A/A	A/A	G/G	A/A	A/A	G/G	HORVU1Hr1G047030	LOW	synonymous_variant
chr1H_346942097	chr1H	346942097	G/G	G/G	G/G	A/A	G/G	G/G	A/A	HORVU1Hr1G047030	LOW	synonymous_variant
chr1H_346942238	chr1H	346942238	C/C	C/C	C/C	G/G	C/C	C/C	G/G	HORVU1Hr1G047030	LOW	synonymous_variant
chr1H_347015210	chr1H	347015210	T/T	T/T	T/T	C/C	T/T	T/T	C/C	HORVU1Hr1G047060	MODERATE	missense_variant
chr1H_347015459	chr1H	347015459	G/G	G/G	G/G	A/A	G/G	G/G	A/A	HORVU1Hr1G047060	MODERATE	missense_variant
chr1H_347015583	chr1H	347015583	T/T	T/T	T/T	C/C	T/T	T/T	C/C	HORVU1Hr1G047060	MODERATE	missense_variant
chr1H_347015763	chr1H	347015763	C/C	C/C	C/C	T/T	C/C	C/C	T/T	HORVU1Hr1G047060	MODERATE	missense_variant
chr1H_347015869	chr1H	347015869	A/A	A/A	A/A	C/C	A/A	A/A	C/C	HORVU1Hr1G047060	LOW	synonymous_variant
chr1H_347773545	chr1H	347773545	A/A	A/A	A/A	G/G	A/A	A/A	G/G	HORVU1Hr1G047110	LOW	synonymous_variant
chr1H_347774796	chr1H	347774796	T/T	T/T	T/T	C/C	T/T	T/T	C/C	HORVU1Hr1G047110	MODERATE	missense_variant
chr1H_348204149	chr1H	348204149	C/C	C/C	C/C	T/T	C/C	C/C	T/T	HORVU1Hr1G047180	MODIFIER	%3_prime_UTR_variant
chr1H_348204239	chr1H	348204239	G/G	G/G	G/G	A/A	G/G	G/G	A/A	HORVU1Hr1G047180	MODIFIER	%3_prime_UTR_variant
chr1H_348204329	chr1H	348204329	C/C	C/C	C/C	T/T	C/C	C/C	T/T	HORVU1Hr1G047180	LOW	synonymous_variant
chr1H_348204358	chr1H	348204358	G/G	G/G	G/G	C/C	G/G	G/G	C/C	HORVU1Hr1G047180	MODERATE	missense_variant
chr1H_348205107	chr1H	348205107	T/T	T/T	T/T	C/C	T/T	T/T	C/C	HORVU1Hr1G047180	MODIFIER	intron_variant
chr1H_348205841	chr1H	348205841	A/A	A/A	A/A	C/C	A/A	A/A	C/C	HORVU1Hr1G047180	MODIFIER	intron_variant
chr1H_348207438	chr1H	348207438	G/G	G/G	G/G	A/A	G/G	G/G	A/A	HORVU1Hr1G047180	MODIFIER	intron_variant
chr1H_348207815	chr1H	348207815	G/G	G/G	G/G	C/C	G/G	G/G	C/C	HORVU1Hr1G047180	MODIFIER	intron_variant
chr1H_348208403	chr1H	348208403	A/A	A/A	A/A	G/G	A/A	A/A	G/G	HORVU1Hr1G047180	MODIFIER	%5_prime_UTR_variant
chr1H_348209587	chr1H	348209587	G/G	G/G	G/G	T/T	G/G	G/G	T/T	HORVU1Hr1G047180	MODERATE	missense_variant
chr1H_348548460	chr1H	348548460	T/T	T/T	T/T	C/C	T/T	T/T	C/C	HORVU1Hr1G047220	MODERATE	missense_variant
chr1H_348548501	chr1H	348548501	C/C	C/C	C/C	T/T	C/C	C/C	T/T	HORVU1Hr1G047220	LOW	synonymous_variant
chr1H_348548825	chr1H	348548825	C/C	C/C	C/C	T/T	C/C	C/C	T/T	HORVU1Hr1G047220	LOW	synonymous_variant
chr1H_348550155	chr1H	348550155	G/G	G/G	G/G	A/A	G/G	G/G	A/A	HORVU1Hr1G047220	MODIFIER	intron_variant
chr1H_348550675	chr1H	348550675	T/T	T/T	T/T	C/C	T/T	T/T	C/C	HORVU1Hr1G047220	MODIFIER	intron_variant
chr1H_348551396	chr1H	348551396	T/T	T/T	T/T	C/C	T/T	T/T	C/C	HORVU1Hr1G047220	LOW	synonymous_variant
chr1H_348552030	chr1H	348552030	C/C	C/C	C/C	A/A	C/C	C/C	A/A	HORVU1Hr1G047220	MODIFIER	%3_prime_UTR_variant
chr1H_351843258	chr1H	351843258	C/C	T/T	C/C	C/C	C/C	T/T	C/C	HORVU1Hr1G047560	MODIFIER	non_coding_transcript_exon_variant
chr1H_386661038	chr1H	386661038	G/G	G/G	G/G	A/A	G/G	G/G	A/A		NONE
chr1H_404442358	chr1H	404442358	T/T	T/T	T/T	C/C	T/T	T/T	C/C	HORVU1Hr1G055000	MODERATE	missense_variant
chr1H_414955300	chr1H	414955300	A/A	A/A	C/C	A/A	A/A	A/A	A/A	HORVU1Hr1G056530	LOW	synonymous_variant
chr1H_415225654	chr1H	415225654	G/G	G/G	G/G	A/A	G/G	G/G	A/A	HORVU1Hr1G056610	MODIFIER	%3_prime_UTR_variant
chr1H_415228984	chr1H	415228984	A/A	A/A	A/A	G/G	A/A	A/A	G/G	HORVU1Hr1G056610	MODIFIER	%5_prime_UTR_variant
chr1H_415229087	chr1H	415229087	G/G	G/G	G/G	A/A	G/G	G/G	A/A	HORVU1Hr1G056610	MODIFIER	%5_prime_UTR_variant
chr1H_415281221	chr1H	415281221	C/C	C/C	C/C	T/T	C/C	C/C	T/T	HORVU1Hr1G056630	MODIFIER	%3_prime_UTR_variant
chr1H_415281393	chr1H	415281393	T/T	T/T	T/T	G/G	T/T	T/T	G/G	HORVU1Hr1G056630	MODIFIER	%3_prime_UTR_variant
chr1H_418990871	chr1H	418990871	G/G	G/G	G/G	C/C	G/G	G/G	C/C	HORVU1Hr1G057330	MODERATE	missense_variant
chr1H_418990900	chr1H	418990900	./.	C/C	C/C	T/T	C/C	./.	T/T	HORVU1Hr1G057330	LOW	synonymous_variant
chr1H_418991082	chr1H	418991082	A/A	A/A	A/A	G/G	A/A	A/A	G/G	HORVU1Hr1G057330	LOW	synonymous_variant
chr1H_418991840	chr1H	418991840	C/C	C/C	C/C	T/T	C/C	C/C	T/T	HORVU1Hr1G057330	LOW	synonymous_variant
chr1H_418993250	chr1H	418993250	A/A	A/A	A/A	G/G	A/A	A/A	G/G	HORVU1Hr1G057330	LOW	synonymous_variant
chr1H_418994164	chr1H	418994164	G/G	G/G	G/G	A/A	G/G	G/G	A/A	HORVU1Hr1G057330	MODERATE	missense_variant
chr1H_418994390	chr1H	418994390	C/C	C/C	C/C	T/T	C/C	C/C	T/T	HORVU1Hr1G057330	LOW	synonymous_variant
chr1H_418994779	chr1H	418994779	G/G	G/G	G/G	A/A	G/G	G/G	A/A	HORVU1Hr1G057330	LOW	synonymous_variant
chr1H_418994893	chr1H	418994893	C/C	C/C	C/C	T/T	C/C	C/C	T/T	HORVU1Hr1G057330	LOW	synonymous_variant
chr1H_418995482	chr1H	418995482	C/C	C/C	C/C	T/T	C/C	C/C	T/T	HORVU1Hr1G057330	LOW	synonymous_variant
chr1H_418997751	chr1H	418997751	T/T	T/T	T/T	C/C	T/T	T/T	C/C	HORVU1Hr1G057330	LOW	synonymous_variant
chr1H_419011310	chr1H	419011310	T/T	T/T	T/T	C/C	T/T	T/T	C/C	HORVU1Hr1G057330	MODERATE	missense_variant
chr1H_419011788	chr1H	419011788	C/C	C/C	C/C	T/T	C/C	C/C	T/T	HORVU1Hr1G057330	LOW	synonymous_variant
chr1H_419012027	chr1H	419012027	./.	G/G	G/G	A/A	./.	G/G	A/A	HORVU1Hr1G057330	MODERATE	missense_variant
chr1H_419012854	chr1H	419012854	G/G	G/G	G/G	A/A	G/G	G/G	A/A	HORVU1Hr1G057330	LOW	synonymous_variant
chr1H_442067062	chr1H	442067062	A/A	A/A	./.	A/A	A/A	./.	C/C	HORVU1Hr1G060920	LOW	synonymous_variant
chr1H_442067127	chr1H	442067127	C/C	C/C	./.	C/C	C/C	C/C	T/T	HORVU1Hr1G060920	MODERATE	missense_variant
chr1H_446903847	chr1H	446903847	./.	G/G	G/G	./.	G/G	./.	T/T	HORVU1Hr1G061830	MODIFIER	%5_prime_UTR_variant
chr1H_449881332	chr1H	449881332	T/T	T/T	./.	T/T	./.	T/T	C/C	HORVU1Hr1G062470	MODERATE	missense_variant
chr1H_453316314	chr1H	453316314	T/T	C/C	C/C	T/T	T/T	T/T	C/C	HORVU1Hr1G063050	LOW	synonymous_variant
chr1H_453316878	chr1H	453316878	C/C	T/T	T/T	C/C	C/C	C/C	T/T	HORVU1Hr1G063050	LOW	synonymous_variant
chr1H_453438963	chr1H	453438963	A/A	G/G	G/G	A/A	A/A	A/A	G/G	HORVU1Hr1G063090	LOW	synonymous_variant
chr1H_453440573	chr1H	453440573	G/G	A/A	A/A	G/G	G/G	G/G	A/A	HORVU1Hr1G063090	MODERATE	missense_variant
chr1H_453441785	chr1H	453441785	A/A	G/G	G/G	A/A	A/A	A/A	G/G	HORVU1Hr1G063090	LOW	synonymous_variant
chr1H_453442493	chr1H	453442493	T/T	C/C	C/C	T/T	T/T	T/T	C/C	HORVU1Hr1G063090	LOW	synonymous_variant
chr1H_453442709	chr1H	453442709	G/G	A/A	A/A	G/G	G/G	G/G	A/A	HORVU1Hr1G063090	LOW	synonymous_variant
chr1H_453443921	chr1H	453443921	A/A	T/T	T/T	A/A	A/A	A/A	T/T	HORVU1Hr1G063090	LOW	synonymous_variant
chr1H_453443984	chr1H	453443984	C/C	T/T	T/T	C/C	C/C	C/C	T/T	HORVU1Hr1G063090	LOW	synonymous_variant
chr1H_453801982	chr1H	453801982	G/G	A/A	G/G	G/G	G/G	G/G	./.	HORVU1Hr1G063200	MODERATE	missense_variant
chr1H_454083941	chr1H	454083941	T/T	C/C	T/T	T/T	T/T	T/T	C/C	HORVU1Hr1G063220	MODERATE	missense_variant
chr1H_454084086	chr1H	454084086	T/T	C/C	T/T	T/T	T/T	T/T	C/C	HORVU1Hr1G063220	LOW	synonymous_variant
chr1H_454084391	chr1H	454084391	A/A	C/C	A/A	A/A	A/A	A/A	C/C	HORVU1Hr1G063220	LOW	synonymous_variant
chr1H_454084690	chr1H	454084690	T/T	C/C	T/T	T/T	T/T	T/T	C/C	HORVU1Hr1G063220	MODERATE	missense_variant
chr1H_454084699	chr1H	454084699	C/C	T/T	C/C	C/C	C/C	C/C	T/T	HORVU1Hr1G063220	MODERATE	missense_variant
chr1H_454089851	chr1H	454089851	T/T	G/G	T/T	T/T	T/T	T/T	G/G	HORVU1Hr1G063220	MODIFIER	intron_variant
chr1H_454090286	chr1H	454090286	A/A	G/G	A/A	A/A	A/A	A/A	G/G	HORVU1Hr1G063220	MODIFIER	intron_variant
chr1H_454090544	chr1H	454090544	G/G	A/A	G/G	G/G	G/G	G/G	A/A	HORVU1Hr1G063220	MODIFIER	intron_variant
chr1H_454090692	chr1H	454090692	A/A	G/G	A/A	A/A	A/A	A/A	G/G	HORVU1Hr1G063220	MODIFIER	intron_variant
chr1H_454090803	chr1H	454090803	G/G	A/A	G/G	G/G	G/G	G/G	A/A	HORVU1Hr1G063220	MODIFIER	intron_variant
chr1H_454091130	chr1H	454091130	C/C	T/T	C/C	C/C	C/C	C/C	T/T	HORVU1Hr1G063220	MODIFIER	intron_variant
chr1H_454091569	chr1H	454091569	G/G	T/T	G/G	G/G	G/G	G/G	T/T	HORVU1Hr1G063220	MODIFIER	intron_variant
chr1H_454091834	chr1H	454091834	G/G	A/A	G/G	G/G	G/G	G/G	A/A	HORVU1Hr1G063220	MODERATE	missense_variant
chr1H_454093229	chr1H	454093229	A/A	G/G	A/A	A/A	A/A	A/A	G/G	HORVU1Hr1G063220	LOW	synonymous_variant
chr1H_454093376	chr1H	454093376	G/G	A/A	G/G	G/G	G/G	G/G	A/A	HORVU1Hr1G063220	LOW	synonymous_variant
chr1H_454093556	chr1H	454093556	T/T	A/A	T/T	T/T	T/T	T/T	A/A	HORVU1Hr1G063220	MODIFIER	%3_prime_UTR_variant
chr1H_454201998	chr1H	454201998	T/T	C/C	T/T	T/T	T/T	T/T	C/C	HORVU1Hr1G063250	LOW	synonymous_variant
chr1H_454202079	chr1H	454202079	A/A	G/G	A/A	A/A	A/A	A/A	G/G	HORVU1Hr1G063250	MODERATE	missense_variant
chr1H_454202252	chr1H	454202252	G/G	A/A	G/G	G/G	G/G	G/G	A/A	HORVU1Hr1G063250	MODERATE	missense_variant
chr1H_454301735	chr1H	454301735	T/T	C/C	T/T	T/T	T/T	T/T	C/C	HORVU1Hr1G063300	MODERATE	missense_variant
chr1H_454303453	chr1H	454303453	C/C	T/T	C/C	C/C	C/C	C/C	T/T	HORVU1Hr1G063300	LOW	synonymous_variant
chr1H_454303591	chr1H	454303591	A/A	G/G	A/A	A/A	A/A	A/A	G/G	HORVU1Hr1G063300	LOW	synonymous_variant
chr1H_454303750	chr1H	454303750	G/G	C/C	G/G	G/G	G/G	G/G	C/C	HORVU1Hr1G063300	LOW	synonymous_variant
chr1H_454303825	chr1H	454303825	A/A	G/G	A/A	A/A	A/A	A/A	G/G	HORVU1Hr1G063300	LOW	synonymous_variant
chr1H_454303927	chr1H	454303927	C/C	T/T	C/C	C/C	C/C	C/C	T/T	HORVU1Hr1G063300	LOW	synonymous_variant
chr1H_454304026	chr1H	454304026	G/G	A/A	G/G	G/G	G/G	G/G	A/A	HORVU1Hr1G063300	LOW	synonymous_variant
chr1H_454304314	chr1H	454304314	C/C	T/T	C/C	C/C	C/C	C/C	T/T	HORVU1Hr1G063300	LOW	synonymous_variant
chr1H_454304619	chr1H	454304619	A/A	G/G	A/A	A/A	A/A	A/A	G/G	HORVU1Hr1G063300	MODERATE	missense_variant
chr1H_454307262	chr1H	454307262	A/A	G/G	A/A	A/A	A/A	A/A	G/G	HORVU1Hr1G063310	MODERATE	missense_variant
chr1H_454307806	chr1H	454307806	C/C	T/T	C/C	C/C	C/C	C/C	T/T	HORVU1Hr1G063310	LOW	synonymous_variant
chr1H_454307944	chr1H	454307944	A/A	G/G	A/A	A/A	A/A	A/A	G/G	HORVU1Hr1G063310	LOW	synonymous_variant
chr1H_454308142	chr1H	454308142	T/T	C/C	T/T	T/T	T/T	T/T	C/C		NONE
chr1H_454308331	chr1H	454308331	T/T	C/C	T/T	T/T	T/T	T/T	C/C		NONE
chr1H_454310797	chr1H	454310797	G/G	A/A	G/G	G/G	G/G	G/G	A/A	HORVU1Hr1G063310	LOW	synonymous_variant
chr1H_454310989	chr1H	454310989	A/A	G/G	A/A	A/A	A/A	A/A	G/G	HORVU1Hr1G063310	LOW	synonymous_variant
chr1H_454311434	chr1H	454311434	G/G	A/A	G/G	G/G	G/G	G/G	A/A	HORVU1Hr1G063310	HIGH	splice_acceptor_variant
chr1H_454312207	chr1H	454312207	T/T	C/C	T/T	T/T	T/T	T/T	C/C	HORVU1Hr1G063310	MODIFIER	intron_variant
chr1H_454312910	chr1H	454312910	T/T	C/C	T/T	T/T	T/T	T/T	C/C	HORVU1Hr1G063310	MODIFIER	%5_prime_UTR_variant
chr1H_454313189	chr1H	454313189	A/A	G/G	A/A	A/A	A/A	A/A	G/G	HORVU1Hr1G063310	MODERATE	missense_variant
chr1H_454313517	chr1H	454313517	T/T	C/C	T/T	T/T	T/T	T/T	C/C	HORVU1Hr1G063310	MODIFIER	%3_prime_UTR_variant
chr1H_454319803	chr1H	454319803	A/A	G/G	A/A	A/A	A/A	A/A	G/G	HORVU1Hr1G063320	MODIFIER	intron_variant
chr1H_454319857	chr1H	454319857	A/A	G/G	A/A	A/A	A/A	A/A	G/G	HORVU1Hr1G063320	MODIFIER	intron_variant
chr1H_454320045	chr1H	454320045	C/C	G/G	C/C	C/C	C/C	C/C	G/G	HORVU1Hr1G063320	MODIFIER	intron_variant
chr1H_454320205	chr1H	454320205	C/C	T/T	C/C	C/C	C/C	C/C	T/T	HORVU1Hr1G063320	MODIFIER	intron_variant
chr1H_454320523	chr1H	454320523	T/T	C/C	T/T	T/T	T/T	T/T	C/C	HORVU1Hr1G063320	MODIFIER	intron_variant
chr1H_454986178	chr1H	454986178	C/C	T/T	C/C	C/C	C/C	C/C	T/T	HORVU1Hr1G063380	LOW	synonymous_variant
chr1H_455157619	chr1H	455157619	G/G	A/A	G/G	G/G	G/G	G/G	A/A	HORVU1Hr1G063410	MODERATE	missense_variant
chr1H_455158329	chr1H	455158329	A/A	C/C	A/A	A/A	A/A	A/A	C/C	HORVU1Hr1G063410	MODERATE	missense_variant
chr1H_455158663	chr1H	455158663	A/A	G/G	A/A	A/A	A/A	A/A	G/G	HORVU1Hr1G063410	HIGH	splice_acceptor_variant
chr1H_455158702	chr1H	455158702	G/G	A/A	G/G	G/G	G/G	G/G	A/A	HORVU1Hr1G063410	LOW	synonymous_variant
chr1H_455259782	chr1H	455259782	G/G	T/T	G/G	G/G	G/G	G/G	T/T	HORVU1Hr1G063420	LOW	synonymous_variant
chr1H_455259875	chr1H	455259875	T/T	C/C	T/T	T/T	T/T	T/T	C/C	HORVU1Hr1G063420	LOW	synonymous_variant
chr1H_455260022	chr1H	455260022	C/C	./.	C/C	C/C	C/C	C/C	A/A	HORVU1Hr1G063420	LOW	synonymous_variant
chr1H_455260854	chr1H	455260854	T/T	C/C	T/T	T/T	T/T	T/T	C/C	HORVU1Hr1G063420	MODERATE	missense_variant
chr1H_455261038	chr1H	455261038	T/T	C/C	T/T	T/T	T/T	T/T	C/C	HORVU1Hr1G063420	LOW	synonymous_variant
chr1H_455261041	chr1H	455261041	G/G	C/C	G/G	G/G	G/G	G/G	C/C	HORVU1Hr1G063420	LOW	synonymous_variant
chr1H_455261161	chr1H	455261161	A/A	G/G	A/A	A/A	A/A	A/A	G/G	HORVU1Hr1G063420	LOW	synonymous_variant
chr1H_455261242	chr1H	455261242	T/T	C/C	T/T	T/T	T/T	T/T	C/C	HORVU1Hr1G063420	LOW	synonymous_variant
chr1H_455261829	chr1H	455261829	T/T	C/C	T/T	T/T	T/T	T/T	C/C	HORVU1Hr1G063420	MODIFIER	%3_prime_UTR_variant
chr1H_455261993	chr1H	455261993	T/T	C/C	T/T	T/T	T/T	T/T	C/C	HORVU1Hr1G063420	MODIFIER	%3_prime_UTR_variant
chr1H_455505765	chr1H	455505765	T/T	C/C	T/T	T/T	T/T	T/T	C/C	HORVU1Hr1G063450	MODERATE	missense_variant
chr1H_455505941	chr1H	455505941	A/A	G/G	A/A	A/A	A/A	A/A	G/G	HORVU1Hr1G063450	MODIFIER	%3_prime_UTR_variant
chr1H_455660611	chr1H	455660611	C/C	G/G	C/C	C/C	C/C	C/C	G/G	HORVU1Hr1G063470	MODERATE	missense_variant
chr1H_455660786	chr1H	455660786	C/C	T/T	C/C	C/C	C/C	C/C	T/T	HORVU1Hr1G063470	LOW	synonymous_variant
chr1H_455661076	chr1H	455661076	C/C	T/T	C/C	C/C	C/C	C/C	T/T	HORVU1Hr1G063470	LOW	synonymous_variant
chr1H_455661389	chr1H	455661389	T/T	C/C	T/T	T/T	T/T	T/T	C/C	HORVU1Hr1G063470	LOW	synonymous_variant
chr1H_455801716	chr1H	455801716	T/T	C/C	T/T	T/T	T/T	T/T	C/C	HORVU1Hr1G063510	LOW	synonymous_variant
chr1H_455806620	chr1H	455806620	C/C	G/G	C/C	C/C	C/C	C/C	G/G	HORVU1Hr1G063510	MODERATE	missense_variant
chr1H_455812033	chr1H	455812033	A/A	T/T	A/A	A/A	A/A	A/A	T/T	HORVU1Hr1G063510	LOW	synonymous_variant
chr1H_455812335	chr1H	455812335	T/T	C/C	T/T	T/T	T/T	T/T	C/C	HORVU1Hr1G063510	MODERATE	missense_variant
chr1H_455813415	chr1H	455813415	C/C	T/T	C/C	C/C	C/C	C/C	T/T	HORVU1Hr1G063510	MODERATE	missense_variant
chr1H_455813439	chr1H	455813439	C/C	T/T	C/C	C/C	C/C	C/C	T/T	HORVU1Hr1G063510	MODERATE	missense_variant
chr1H_455813814	chr1H	455813814	./.	T/T	./.	C/C	C/C	C/C	T/T	HORVU1Hr1G063510	MODERATE	missense_variant
chr1H_455813953	chr1H	455813953	G/G	A/A	G/G	G/G	G/G	G/G	A/A	HORVU1Hr1G063510	LOW	synonymous_variant
chr1H_455814401	chr1H	455814401	G/G	C/C	./.	G/G	./.	G/G	C/C	HORVU1Hr1G063510	MODERATE	missense_variant
chr1H_456201951	chr1H	456201951	C/C	A/A	C/C	C/C	C/C	C/C	A/A	HORVU1Hr1G063560	LOW	synonymous_variant
chr1H_456202281	chr1H	456202281	C/C	A/A	C/C	C/C	C/C	C/C	A/A	HORVU1Hr1G063560	MODERATE	missense_variant
chr1H_456203190	chr1H	456203190	C/C	T/T	C/C	C/C	C/C	C/C	T/T	HORVU1Hr1G063560	LOW	synonymous_variant
chr1H_456204433	chr1H	456204433	G/G	A/A	G/G	G/G	G/G	G/G	A/A	HORVU1Hr1G063560	LOW	synonymous_variant
chr1H_456205232	chr1H	456205232	C/C	T/T	C/C	C/C	C/C	C/C	T/T	HORVU1Hr1G063560	MODERATE	missense_variant
chr1H_456208417	chr1H	456208417	T/T	A/A	T/T	T/T	T/T	T/T	A/A	HORVU1Hr1G063590	MODIFIER	intron_variant
chr1H_456209068	chr1H	456209068	T/T	C/C	T/T	T/T	T/T	T/T	C/C	HORVU1Hr1G063590	LOW	synonymous_variant
chr1H_456418006	chr1H	456418006	G/G	A/A	G/G	G/G	G/G	G/G	A/A	HORVU1Hr1G063610	MODERATE	missense_variant
chr1H_456418960	chr1H	456418960	A/A	G/G	A/A	A/A	A/A	A/A	G/G	HORVU1Hr1G063610	MODIFIER	%3_prime_UTR_variant
chr1H_456420756	chr1H	456420756	T/T	C/C	T/T	T/T	T/T	T/T	C/C	HORVU1Hr1G063620	LOW	synonymous_variant
chr1H_456561134	chr1H	456561134	A/A	G/G	A/A	A/A	A/A	A/A	G/G	HORVU1Hr1G063640	MODERATE	missense_variant
chr1H_456562729	chr1H	456562729	T/T	C/C	T/T	T/T	T/T	T/T	C/C	HORVU1Hr1G063640	MODIFIER	intron_variant
chr1H_456562906	chr1H	456562906	C/C	T/T	C/C	C/C	C/C	C/C	T/T	HORVU1Hr1G063640	MODIFIER	intron_variant
chr1H_456563790	chr1H	456563790	C/C	T/T	C/C	C/C	C/C	C/C	T/T	HORVU1Hr1G063640	MODIFIER	intron_variant
chr1H_456564572	chr1H	456564572	T/T	G/G	T/T	T/T	T/T	T/T	G/G	HORVU1Hr1G063640	MODIFIER	%5_prime_UTR_variant
chr1H_456570644	chr1H	456570644	A/A	G/G	A/A	A/A	A/A	A/A	G/G	HORVU1Hr1G063640	MODIFIER	%3_prime_UTR_variant
chr1H_456729578	chr1H	456729578	A/A	G/G	A/A	A/A	A/A	A/A	G/G	HORVU1Hr1G063720	LOW	synonymous_variant
chr1H_456730031	chr1H	456730031	A/A	G/G	A/A	A/A	A/A	A/A	G/G	HORVU1Hr1G063720	LOW	synonymous_variant
chr1H_456731647	chr1H	456731647	T/T	C/C	T/T	T/T	T/T	T/T	C/C	HORVU1Hr1G063720	MODERATE	missense_variant
chr1H_456732679	chr1H	456732679	G/G	A/A	G/G	G/G	G/G	G/G	A/A	HORVU1Hr1G063720	MODERATE	missense_variant
chr1H_456852870	chr1H	456852870	C/C	T/T	C/C	C/C	C/C	C/C	T/T	HORVU1Hr1G063740	MODIFIER	%3_prime_UTR_variant
chr1H_456852946	chr1H	456852946	G/G	C/C	G/G	G/G	G/G	G/G	C/C	HORVU1Hr1G063740	MODIFIER	%3_prime_UTR_variant
chr1H_456853079	chr1H	456853079	T/T	C/C	T/T	T/T	T/T	T/T	C/C	HORVU1Hr1G063740	LOW	synonymous_variant
chr1H_456854624	chr1H	456854624	G/G	C/C	G/G	G/G	G/G	G/G	C/C	HORVU1Hr1G063740	MODIFIER	%5_prime_UTR_variant
chr1H_457848611	chr1H	457848611	T/T	G/G	T/T	T/T	T/T	T/T	G/G	HORVU1Hr1G063940	LOW	synonymous_variant
chr1H_457848882	chr1H	457848882	T/T	C/C	T/T	T/T	T/T	T/T	C/C	HORVU1Hr1G063940	MODIFIER	intron_variant
chr1H_457849710	chr1H	457849710	./.	A/A	G/G	G/G	G/G	G/G	A/A	HORVU1Hr1G063940	MODIFIER	intron_variant
chr1H_457849830	chr1H	457849830	A/A	C/C	A/A	A/A	A/A	A/A	C/C	HORVU1Hr1G063940	MODIFIER	intron_variant
chr1H_457850293	chr1H	457850293	C/C	T/T	C/C	C/C	C/C	C/C	T/T	HORVU1Hr1G063940	MODIFIER	intron_variant
chr1H_457850587	chr1H	457850587	G/G	T/T	G/G	G/G	G/G	G/G	T/T	HORVU1Hr1G063940	MODIFIER	intron_variant
chr1H_457851039	chr1H	457851039	A/A	G/G	A/A	A/A	A/A	A/A	G/G	HORVU1Hr1G063940	MODIFIER	%3_prime_UTR_variant
chr1H_458912996	chr1H	458912996	G/G	A/A	G/G	G/G	G/G	G/G	A/A	HORVU1Hr1G064160	MODIFIER	%3_prime_UTR_variant
chr1H_458913844	chr1H	458913844	A/A	G/G	A/A	A/A	A/A	A/A	G/G	HORVU1Hr1G064160	MODIFIER	%3_prime_UTR_variant
chr1H_458914883	chr1H	458914883	C/C	T/T	C/C	C/C	C/C	C/C	T/T	HORVU1Hr1G064160	MODIFIER	intron_variant
chr1H_458916385	chr1H	458916385	A/A	G/G	A/A	A/A	A/A	A/A	G/G	HORVU1Hr1G064160	LOW	synonymous_variant
chr1H_459029869	chr1H	459029869	C/C	A/A	C/C	C/C	C/C	C/C	A/A	HORVU1Hr1G064200	MODIFIER	%3_prime_UTR_variant
chr1H_459029921	chr1H	459029921	A/A	G/G	A/A	A/A	A/A	A/A	G/G	HORVU1Hr1G064200	MODIFIER	%3_prime_UTR_variant
chr1H_459030078	chr1H	459030078	A/A	G/G	A/A	A/A	A/A	A/A	G/G	HORVU1Hr1G064200	MODIFIER	%3_prime_UTR_variant
chr1H_459030191	chr1H	459030191	T/T	A/A	T/T	T/T	T/T	T/T	A/A	HORVU1Hr1G064200	MODIFIER	%3_prime_UTR_variant
chr1H_459030590	chr1H	459030590	T/T	C/C	T/T	T/T	T/T	T/T	C/C	HORVU1Hr1G064200	LOW	synonymous_variant
chr1H_459031280	chr1H	459031280	T/T	C/C	T/T	T/T	T/T	T/T	C/C	HORVU1Hr1G064200	MODIFIER	%5_prime_UTR_variant
chr1H_459032644	chr1H	459032644	G/G	A/A	G/G	G/G	G/G	G/G	A/A	HORVU1Hr1G064200	MODIFIER	%5_prime_UTR_variant
chr1H_459032881	chr1H	459032881	T/T	G/G	T/T	T/T	T/T	T/T	G/G	HORVU1Hr1G064200	LOW	synonymous_variant
chr1H_459369385	chr1H	459369385	A/A	G/G	A/A	A/A	A/A	A/A	G/G	HORVU1Hr1G064210	MODIFIER	%3_prime_UTR_variant
chr1H_459369775	chr1H	459369775	G/G	A/A	G/G	G/G	G/G	G/G	A/A	HORVU1Hr1G064210	MODERATE	missense_variant
chr1H_459369867	chr1H	459369867	C/C	A/A	./.	C/C	C/C	C/C	A/A	HORVU1Hr1G064210	MODERATE	missense_variant
chr1H_459656849	chr1H	459656849	T/T	A/A	T/T	T/T	T/T	T/T	A/A	HORVU1Hr1G064240	LOW	synonymous_variant
chr1H_459658785	chr1H	459658785	G/G	A/A	G/G	G/G	G/G	G/G	A/A	HORVU1Hr1G064240	LOW	synonymous_variant
chr1H_459659658	chr1H	459659658	G/G	A/A	G/G	G/G	G/G	G/G	A/A	HORVU1Hr1G064240	HIGH	start_lost
chr1H_459659699	chr1H	459659699	T/T	C/C	T/T	T/T	T/T	T/T	C/C	HORVU1Hr1G064240	MODERATE	missense_variant
chr1H_459865791	chr1H	459865791	C/C	G/G	C/C	C/C	C/C	C/C	G/G	HORVU1Hr1G064290	MODIFIER	%3_prime_UTR_variant
chr1H_460018793	chr1H	460018793	A/A	G/G	A/A	A/A	A/A	A/A	G/G	HORVU1Hr1G064300	LOW	synonymous_variant
chr1H_460019737	chr1H	460019737	A/A	G/G	A/A	A/A	A/A	A/A	G/G	HORVU1Hr1G064300	MODIFIER	%5_prime_UTR_variant
chr1H_460020350	chr1H	460020350	G/G	A/A	G/G	G/G	G/G	G/G	A/A	HORVU1Hr1G064300	LOW	synonymous_variant
chr1H_460020744	chr1H	460020744	G/G	A/A	G/G	G/G	G/G	G/G	A/A	HORVU1Hr1G064300	MODIFIER	%3_prime_UTR_variant
chr1H_461399380	chr1H	461399380	G/G	A/A	G/G	G/G	G/G	G/G	A/A	HORVU1Hr1G064440	MODIFIER	%5_prime_UTR_variant
chr1H_461400363	chr1H	461400363	G/G	T/T	G/G	G/G	G/G	G/G	T/T	HORVU1Hr1G064440	LOW	synonymous_variant
chr1H_461401160	chr1H	461401160	C/C	T/T	C/C	C/C	C/C	C/C	T/T	HORVU1Hr1G064440	LOW	synonymous_variant
chr1H_461401473	chr1H	461401473	C/C	T/T	C/C	C/C	C/C	C/C	T/T	HORVU1Hr1G064440	MODIFIER	intron_variant
chr1H_461401637	chr1H	461401637	T/T	C/C	T/T	T/T	T/T	T/T	C/C	HORVU1Hr1G064440	LOW	synonymous_variant
chr1H_461402740	chr1H	461402740	C/C	G/G	C/C	C/C	C/C	C/C	G/G	HORVU1Hr1G064440	LOW	synonymous_variant
chr1H_461403458	chr1H	461403458	C/C	G/G	C/C	C/C	C/C	C/C	G/G	HORVU1Hr1G064440	MODERATE	missense_variant
chr1H_461403468	chr1H	461403468	T/T	C/C	T/T	T/T	T/T	T/T	C/C	HORVU1Hr1G064440	MODERATE	missense_variant
chr1H_461568248	chr1H	461568248	G/G	C/C	G/G	G/G	G/G	G/G	C/C	HORVU1Hr1G064480	MODIFIER	%3_prime_UTR_variant
chr1H_461568531	chr1H	461568531	T/T	A/A	T/T	T/T	T/T	T/T	A/A	HORVU1Hr1G064480	MODIFIER	%3_prime_UTR_variant
chr1H_461570543	chr1H	461570543	T/T	C/C	T/T	T/T	T/T	T/T	C/C	HORVU1Hr1G064480	LOW	synonymous_variant
chr1H_461570573	chr1H	461570573	C/C	T/T	C/C	C/C	C/C	C/C	T/T	HORVU1Hr1G064480	LOW	synonymous_variant
chr1H_461593006	chr1H	461593006	A/A	C/C	A/A	A/A	A/A	A/A	C/C	HORVU1Hr1G064490	MODIFIER	%3_prime_UTR_variant
chr1H_461594894	chr1H	461594894	G/G	A/A	G/G	G/G	G/G	G/G	A/A	HORVU1Hr1G064490	MODIFIER	%5_prime_UTR_variant
chr1H_461596267	chr1H	461596267	C/C	T/T	C/C	C/C	C/C	C/C	T/T	HORVU1Hr1G064490	MODIFIER	intron_variant
chr1H_461596524	chr1H	461596524	T/T	C/C	T/T	T/T	T/T	T/T	C/C	HORVU1Hr1G064490	MODIFIER	intron_variant
chr1H_461596972	chr1H	461596972	C/C	G/G	C/C	C/C	C/C	C/C	G/G	HORVU1Hr1G064490	MODIFIER	%3_prime_UTR_variant
chr1H_461598285	chr1H	461598285	A/A	G/G	A/A	A/A	A/A	A/A	G/G	HORVU1Hr1G064490	MODERATE	missense_variant
chr1H_462108831	chr1H	462108831	C/C	T/T	C/C	C/C	C/C	C/C	T/T	HORVU1Hr1G064560	MODIFIER	%5_prime_UTR_variant
chr1H_462109018	chr1H	462109018	C/C	A/A	C/C	C/C	C/C	C/C	A/A	HORVU1Hr1G064560	MODIFIER	%5_prime_UTR_variant
chr1H_462109898	chr1H	462109898	T/T	C/C	T/T	T/T	T/T	T/T	C/C	HORVU1Hr1G064560	MODIFIER	%5_prime_UTR_variant
chr1H_462109982	chr1H	462109982	G/G	C/C	G/G	G/G	G/G	G/G	C/C	HORVU1Hr1G064560	MODIFIER	%5_prime_UTR_variant
chr1H_462110439	chr1H	462110439	T/T	C/C	T/T	T/T	T/T	T/T	C/C	HORVU1Hr1G064560	MODIFIER	intron_variant
chr1H_462110551	chr1H	462110551	G/G	A/A	G/G	G/G	G/G	./.	A/A	HORVU1Hr1G064560	MODIFIER	intron_variant
chr1H_462111966	chr1H	462111966	G/G	A/A	G/G	G/G	G/G	G/G	A/A	HORVU1Hr1G064560	LOW	synonymous_variant
chr1H_462118116	chr1H	462118116	T/T	C/C	T/T	T/T	T/T	T/T	C/C	HORVU1Hr1G064560	MODIFIER	%3_prime_UTR_variant
chr1H_462119264	chr1H	462119264	A/A	G/G	A/A	A/A	A/A	A/A	G/G	HORVU1Hr1G064560	LOW	synonymous_variant
chr1H_462119668	chr1H	462119668	A/A	G/G	A/A	A/A	A/A	A/A	G/G	HORVU1Hr1G064560	MODIFIER	%5_prime_UTR_variant
chr1H_462120766	chr1H	462120766	T/T	C/C	T/T	T/T	T/T	T/T	C/C	HORVU1Hr1G064600	LOW	synonymous_variant
chr1H_462125391	chr1H	462125391	C/C	T/T	C/C	C/C	C/C	C/C	T/T	HORVU1Hr1G064600	LOW	synonymous_variant
chr1H_462193017	chr1H	462193017	T/T	C/C	T/T	T/T	T/T	T/T	C/C	HORVU1Hr1G064630	LOW	synonymous_variant
chr1H_462193107	chr1H	462193107	T/T	C/C	T/T	T/T	T/T	T/T	C/C	HORVU1Hr1G064630	MODIFIER	%3_prime_UTR_variant
chr1H_462193195	chr1H	462193195	T/T	G/G	T/T	T/T	T/T	T/T	G/G	HORVU1Hr1G064630	MODIFIER	%3_prime_UTR_variant
chr1H_462588986	chr1H	462588986	C/C	T/T	C/C	C/C	C/C	C/C	T/T	HORVU1Hr1G064640	MODIFIER	%3_prime_UTR_variant
chr1H_462929599	chr1H	462929599	T/T	C/C	T/T	T/T	T/T	T/T	C/C	HORVU1Hr1G064750	LOW	synonymous_variant
chr1H_462929629	chr1H	462929629	C/C	T/T	C/C	C/C	C/C	C/C	T/T	HORVU1Hr1G064750	LOW	synonymous_variant
chr1H_462931710	chr1H	462931710	T/T	G/G	T/T	T/T	T/T	T/T	G/G	HORVU1Hr1G064750	MODERATE	missense_variant
chr1H_462997048	chr1H	462997048	C/C	G/G	C/C	C/C	C/C	C/C	G/G	HORVU1Hr1G064770	MODERATE	missense_variant
chr1H_462997761	chr1H	462997761	A/A	C/C	A/A	A/A	A/A	A/A	C/C	HORVU1Hr1G064770	MODERATE	missense_variant
chr1H_462998050	chr1H	462998050	A/A	G/G	A/A	A/A	A/A	A/A	G/G	HORVU1Hr1G064770	MODERATE	missense_variant
chr1H_462998627	chr1H	462998627	T/T	C/C	T/T	T/T	T/T	T/T	C/C	HORVU1Hr1G064770	LOW	synonymous_variant
chr1H_462999520	chr1H	462999520	./.	T/T	C/C	C/C	./.	./.	T/T	HORVU1Hr1G064770	MODIFIER	%3_prime_UTR_variant
chr1H_463316401	chr1H	463316401	T/T	A/A	T/T	T/T	T/T	T/T	A/A	HORVU1Hr1G064830	MODIFIER	%3_prime_UTR_variant
chr1H_463316962	chr1H	463316962	C/C	T/T	C/C	C/C	C/C	C/C	T/T	HORVU1Hr1G064830	MODERATE	missense_variant
chr1H_463317065	chr1H	463317065	C/C	G/G	C/C	C/C	C/C	C/C	G/G	HORVU1Hr1G064830	MODERATE	missense_variant
chr1H_463317209	chr1H	463317209	A/A	G/G	A/A	A/A	A/A	A/A	G/G	HORVU1Hr1G064830	MODERATE	missense_variant
chr1H_463317375	chr1H	463317375	G/G	C/C	G/G	G/G	G/G	G/G	C/C	HORVU1Hr1G064830	MODERATE	missense_variant
chr1H_463317394	chr1H	463317394	T/T	C/C	T/T	T/T	T/T	T/T	C/C	HORVU1Hr1G064830	LOW	synonymous_variant
chr1H_463317737	chr1H	463317737	T/T	A/A	T/T	T/T	T/T	T/T	A/A	HORVU1Hr1G064830	MODERATE	missense_variant
chr1H_463319232	chr1H	463319232	A/A	G/G	A/A	A/A	A/A	A/A	G/G	HORVU1Hr1G064830	MODIFIER	%5_prime_UTR_variant
chr1H_463480847	chr1H	463480847	A/A	G/G	A/A	A/A	A/A	A/A	G/G	HORVU1Hr1G064860	MODIFIER	%3_prime_UTR_variant
chr1H_463481002	chr1H	463481002	G/G	C/C	G/G	G/G	G/G	G/G	C/C	HORVU1Hr1G064860	LOW	synonymous_variant
chr1H_463481083	chr1H	463481083	A/A	G/G	A/A	A/A	A/A	A/A	G/G	HORVU1Hr1G064860	LOW	synonymous_variant
chr1H_463481357	chr1H	463481357	G/G	A/A	G/G	G/G	G/G	G/G	A/A	HORVU1Hr1G064860	LOW	synonymous_variant
chr1H_463484551	chr1H	463484551	T/T	C/C	T/T	T/T	T/T	T/T	C/C	HORVU1Hr1G064860	HIGH	start_lost
chr1H_463484787	chr1H	463484787	A/A	G/G	A/A	A/A	A/A	A/A	G/G	HORVU1Hr1G064860	MODIFIER	%5_prime_UTR_variant
chr1H_463490611	chr1H	463490611	A/A	G/G	A/A	A/A	A/A	A/A	G/G	HORVU1Hr1G064870	MODERATE	missense_variant
chr1H_463490743	chr1H	463490743	A/A	G/G	A/A	A/A	A/A	A/A	G/G	HORVU1Hr1G064870	LOW	synonymous_variant
chr1H_463490755	chr1H	463490755	A/A	G/G	A/A	A/A	A/A	A/A	G/G	HORVU1Hr1G064870	LOW	synonymous_variant
chr1H_463492322	chr1H	463492322	C/C	G/G	C/C	C/C	C/C	C/C	G/G	HORVU1Hr1G064870	LOW	synonymous_variant
chr1H_463492376	chr1H	463492376	G/G	C/C	G/G	G/G	G/G	G/G	C/C	HORVU1Hr1G064870	LOW	synonymous_variant
chr1H_463658550	chr1H	463658550	C/C	T/T	C/C	C/C	C/C	C/C	T/T	HORVU1Hr1G064880	MODERATE	missense_variant
chr1H_464421881	chr1H	464421881	T/T	C/C	T/T	T/T	T/T	T/T	C/C	HORVU1Hr1G064950	LOW	synonymous_variant
chr1H_465040958	chr1H	465040958	T/T	C/C	T/T	T/T	T/T	T/T	C/C	HORVU1Hr1G064970	MODIFIER	%5_prime_UTR_variant
chr1H_465041588	chr1H	465041588	C/C	T/T	C/C	C/C	C/C	C/C	T/T	HORVU1Hr1G064970	LOW	synonymous_variant
chr1H_465217373	chr1H	465217373	T/T	C/C	T/T	T/T	T/T	T/T	C/C	HORVU1Hr1G064990	MODIFIER	%3_prime_UTR_variant
chr1H_465324063	chr1H	465324063	G/G	A/A	G/G	G/G	G/G	G/G	A/A	HORVU1Hr1G065000	MODIFIER	%3_prime_UTR_variant
chr1H_465324609	chr1H	465324609	T/T	C/C	T/T	T/T	T/T	T/T	C/C	HORVU1Hr1G065000	LOW	synonymous_variant
chr1H_465553984	chr1H	465553984	A/A	G/G	A/A	A/A	A/A	A/A	G/G	HORVU1Hr1G065030	MODIFIER	%3_prime_UTR_variant
chr1H_465554378	chr1H	465554378	G/G	A/A	G/G	G/G	G/G	G/G	A/A	HORVU1Hr1G065030	LOW	synonymous_variant
chr1H_465554513	chr1H	465554513	T/T	C/C	T/T	T/T	T/T	T/T	C/C	HORVU1Hr1G065030	LOW	synonymous_variant
chr1H_465557045	chr1H	465557045	C/C	G/G	C/C	C/C	C/C	C/C	G/G	HORVU1Hr1G065030	MODIFIER	%5_prime_UTR_variant
chr1H_465603059	chr1H	465603059	G/G	A/A	G/G	G/G	G/G	G/G	A/A	HORVU1Hr1G065070	MODIFIER	%3_prime_UTR_variant
chr1H_465603546	chr1H	465603546	C/C	T/T	C/C	C/C	C/C	C/C	T/T	HORVU1Hr1G065080	MODERATE	missense_variant
chr1H_465737168	chr1H	465737168	A/A	G/G	A/A	A/A	A/A	A/A	G/G	HORVU1Hr1G065100	MODERATE	missense_variant
chr1H_465737403	chr1H	465737403	T/T	C/C	T/T	T/T	T/T	T/T	C/C	HORVU1Hr1G065100	MODIFIER	%5_prime_UTR_variant
chr1H_465737920	chr1H	465737920	G/G	C/C	G/G	G/G	G/G	G/G	C/C	HORVU1Hr1G065100	MODERATE	missense_variant
chr1H_465738400	chr1H	465738400	T/T	G/G	T/T	T/T	T/T	T/T	G/G	HORVU1Hr1G065100	MODIFIER	intron_variant
chr1H_465738945	chr1H	465738945	G/G	C/C	G/G	G/G	G/G	G/G	C/C	HORVU1Hr1G065100	MODIFIER	intron_variant
chr1H_465739373	chr1H	465739373	G/G	A/A	G/G	G/G	G/G	G/G	A/A	HORVU1Hr1G065100	MODIFIER	%5_prime_UTR_variant
chr1H_465739489	chr1H	465739489	C/C	A/A	C/C	C/C	C/C	C/C	A/A	HORVU1Hr1G065100	MODIFIER	%5_prime_UTR_variant
chr1H_466761025	chr1H	466761025	T/T	C/C	T/T	T/T	T/T	T/T	C/C	HORVU1Hr1G065250	MODIFIER	%5_prime_UTR_variant
chr1H_466764346	chr1H	466764346	T/T	G/G	T/T	T/T	T/T	T/T	G/G	HORVU1Hr1G065250	LOW	synonymous_variant
chr1H_466764810	chr1H	466764810	C/C	T/T	C/C	C/C	C/C	C/C	T/T	HORVU1Hr1G065250	MODERATE	missense_variant
chr1H_466764855	chr1H	466764855	G/G	C/C	G/G	G/G	G/G	G/G	C/C	HORVU1Hr1G065250	MODERATE	missense_variant
chr1H_466765294	chr1H	466765294	C/C	G/G	C/C	C/C	C/C	C/C	G/G	HORVU1Hr1G065250	MODERATE	missense_variant
chr1H_466765725	chr1H	466765725	G/G	T/T	G/G	G/G	G/G	G/G	T/T	HORVU1Hr1G065250	LOW	synonymous_variant
chr1H_466766233	chr1H	466766233	C/C	G/G	C/C	C/C	C/C	C/C	G/G	HORVU1Hr1G065250	MODERATE	missense_variant
chr1H_466766380	chr1H	466766380	T/T	C/C	T/T	T/T	T/T	T/T	C/C	HORVU1Hr1G065250	MODERATE	missense_variant
chr1H_466767080	chr1H	466767080	T/T	C/C	T/T	T/T	T/T	T/T	C/C	HORVU1Hr1G065250	MODIFIER	%3_prime_UTR_variant
chr1H_466767159	chr1H	466767159	A/A	G/G	A/A	A/A	A/A	A/A	G/G	HORVU1Hr1G065250	MODIFIER	%3_prime_UTR_variant
chr1H_467257782	chr1H	467257782	G/G	T/T	G/G	G/G	G/G	G/G	T/T	HORVU1Hr1G065440	MODIFIER	%3_prime_UTR_variant
chr1H_467883179	chr1H	467883179	T/T	C/C	T/T	T/T	T/T	T/T	C/C	HORVU1Hr1G065560	MODIFIER	%5_prime_UTR_variant
chr1H_467933551	chr1H	467933551	T/T	G/G	T/T	T/T	T/T	T/T	G/G	HORVU1Hr1G065570	MODIFIER	%5_prime_UTR_variant
chr1H_467935039	chr1H	467935039	G/G	A/A	G/G	G/G	G/G	G/G	A/A	HORVU1Hr1G065570	MODIFIER	%5_prime_UTR_variant
chr1H_468807847	chr1H	468807847	T/T	G/G	T/T	T/T	T/T	T/T	G/G	HORVU1Hr1G065770	LOW	synonymous_variant
chr1H_469528689	chr1H	469528689	G/G	A/A	G/G	G/G	G/G	G/G	A/A	HORVU1Hr1G065950	MODIFIER	%3_prime_UTR_variant
chr1H_469530190	chr1H	469530190	G/G	A/A	G/G	G/G	G/G	G/G	A/A	HORVU1Hr1G065950	MODIFIER	%3_prime_UTR_variant
chr1H_469648360	chr1H	469648360	C/C	T/T	C/C	C/C	C/C	C/C	T/T	HORVU1Hr1G065990	MODIFIER	%5_prime_UTR_variant
chr1H_469648601	chr1H	469648601	G/G	A/A	G/G	G/G	G/G	G/G	A/A	HORVU1Hr1G065990	MODIFIER	%5_prime_UTR_variant
chr1H_469648664	chr1H	469648664	T/T	A/A	./.	T/T	T/T	T/T	A/A	HORVU1Hr1G065990	MODIFIER	%5_prime_UTR_variant
chr1H_469660701	chr1H	469660701	T/T	C/C	T/T	T/T	T/T	T/T	C/C	HORVU1Hr1G066020	LOW	synonymous_variant
chr1H_469739986	chr1H	469739986	G/G	C/C	G/G	G/G	G/G	G/G	C/C	HORVU1Hr1G066030	LOW	synonymous_variant
chr1H_469802418	chr1H	469802418	T/T	C/C	T/T	T/T	T/T	T/T	C/C	HORVU1Hr1G066050	MODIFIER	non_coding_transcript_exon_variant
chr1H_469802460	chr1H	469802460	C/C	G/G	C/C	C/C	C/C	C/C	G/G	HORVU1Hr1G066050	MODIFIER	non_coding_transcript_exon_variant
chr1H_469806711	chr1H	469806711	T/T	C/C	T/T	T/T	T/T	T/T	C/C	HORVU1Hr1G066050	MODIFIER	non_coding_transcript_exon_variant
chr1H_469807363	chr1H	469807363	G/G	A/A	G/G	G/G	G/G	G/G	A/A	HORVU1Hr1G066050	MODIFIER	non_coding_transcript_exon_variant
chr1H_470389388	chr1H	470389388	G/G	A/A	G/G	G/G	G/G	G/G	A/A	HORVU1Hr1G066090	MODIFIER	%5_prime_UTR_variant
chr1H_470389532	chr1H	470389532	A/A	G/G	A/A	A/A	A/A	A/A	G/G	HORVU1Hr1G066090	LOW	synonymous_variant
chr1H_470389634	chr1H	470389634	T/T	C/C	T/T	T/T	T/T	T/T	C/C	HORVU1Hr1G066090	LOW	synonymous_variant
chr1H_471019168	chr1H	471019168	C/C	T/T	C/C	C/C	C/C	C/C	T/T	HORVU1Hr1G066190	LOW	synonymous_variant
chr1H_471472715	chr1H	471472715	T/T	G/G	T/T	T/T	T/T	T/T	G/G	HORVU1Hr1G066240	MODERATE	missense_variant
chr1H_471472931	chr1H	471472931	C/C	G/G	C/C	C/C	C/C	C/C	G/G	HORVU1Hr1G066240	LOW	synonymous_variant
chr1H_471472961	chr1H	471472961	G/G	A/A	G/G	G/G	G/G	G/G	A/A	HORVU1Hr1G066240	HIGH	splice_donor_variant
chr1H_471671848	chr1H	471671848	T/T	G/G	T/T	T/T	T/T	T/T	G/G	HORVU1Hr1G066300	MODERATE	missense_variant
chr1H_471672581	chr1H	471672581	A/A	T/T	A/A	A/A	A/A	A/A	T/T	HORVU1Hr1G066300	MODERATE	missense_variant
chr1H_472922161	chr1H	472922161	G/G	A/A	G/G	G/G	G/G	G/G	A/A	HORVU1Hr1G066450	LOW	synonymous_variant
chr1H_472922352	chr1H	472922352	C/C	T/T	C/C	C/C	C/C	C/C	T/T	HORVU1Hr1G066450	LOW	synonymous_variant
chr1H_472923061	chr1H	472923061	C/C	T/T	C/C	C/C	C/C	C/C	T/T	HORVU1Hr1G066450	MODIFIER	%3_prime_UTR_variant
chr1H_472923726	chr1H	472923726	C/C	G/G	C/C	C/C	C/C	C/C	G/G	HORVU1Hr1G066450	MODIFIER	%3_prime_UTR_variant
chr1H_472949629	chr1H	472949629	A/A	G/G	A/A	A/A	A/A	A/A	G/G	HORVU1Hr1G066510	MODIFIER	%3_prime_UTR_variant
chr1H_472949660	chr1H	472949660	T/T	C/C	T/T	T/T	T/T	T/T	C/C	HORVU1Hr1G066510	MODIFIER	%3_prime_UTR_variant
chr1H_472949829	chr1H	472949829	C/C	T/T	C/C	C/C	C/C	C/C	T/T	HORVU1Hr1G066510	LOW	synonymous_variant
chr1H_472950046	chr1H	472950046	C/C	G/G	C/C	C/C	C/C	C/C	G/G	HORVU1Hr1G066510	MODERATE	missense_variant
chr1H_472950074	chr1H	472950074	C/C	G/G	C/C	C/C	C/C	C/C	G/G	HORVU1Hr1G066510	MODERATE	missense_variant
chr1H_472950537	chr1H	472950537	A/A	G/G	A/A	A/A	A/A	A/A	G/G	HORVU1Hr1G066510	LOW	synonymous_variant
chr1H_472950616	chr1H	472950616	G/G	A/A	G/G	./.	G/G	G/G	A/A	HORVU1Hr1G066510	MODERATE	missense_variant
chr1H_473580835	chr1H	473580835	G/G	C/C	G/G	G/G	G/G	G/G	C/C	HORVU1Hr1G066630	MODIFIER	%3_prime_UTR_variant
chr1H_473580855	chr1H	473580855	A/A	G/G	A/A	A/A	A/A	A/A	G/G	HORVU1Hr1G066630	MODIFIER	%3_prime_UTR_variant
chr1H_473582513	chr1H	473582513	A/A	G/G	A/A	A/A	A/A	A/A	G/G	HORVU1Hr1G066630	MODERATE	missense_variant
chr1H_473694520	chr1H	473694520	A/A	G/G	A/A	A/A	A/A	A/A	G/G	HORVU1Hr1G066650	HIGH	stop_gained
chr1H_473715393	chr1H	473715393	A/A	G/G	A/A	A/A	A/A	A/A	G/G	HORVU1Hr1G066650	LOW	synonymous_variant
chr1H_473715508	chr1H	473715508	T/T	C/C	T/T	T/T	T/T	T/T	C/C	HORVU1Hr1G066650	MODERATE	missense_variant
chr1H_473791933	chr1H	473791933	G/G	C/C	G/G	G/G	G/G	G/G	C/C	HORVU1Hr1G066760	MODERATE	missense_variant
chr1H_473793830	chr1H	473793830	C/C	T/T	C/C	C/C	C/C	C/C	T/T	HORVU1Hr1G066760	MODERATE	missense_variant
chr1H_473794409	chr1H	473794409	T/T	G/G	T/T	T/T	T/T	T/T	G/G	HORVU1Hr1G066760	MODERATE	missense_variant
chr1H_473795987	chr1H	473795987	G/G	A/A	G/G	G/G	G/G	G/G	A/A	HORVU1Hr1G066760	LOW	synonymous_variant
chr1H_473799096	chr1H	473799096	G/G	A/A	G/G	G/G	G/G	G/G	A/A	HORVU1Hr1G066760	LOW	synonymous_variant
chr1H_473800954	chr1H	473800954	G/G	T/T	G/G	G/G	G/G	G/G	T/T	HORVU1Hr1G066760	MODERATE	missense_variant
chr1H_473800966	chr1H	473800966	A/A	T/T	A/A	A/A	A/A	A/A	T/T	HORVU1Hr1G066760	MODERATE	missense_variant
chr1H_473801209	chr1H	473801209	G/G	A/A	G/G	G/G	G/G	G/G	A/A	HORVU1Hr1G066760	MODIFIER	%5_prime_UTR_variant
chr1H_473802266	chr1H	473802266	T/T	A/A	T/T	T/T	T/T	T/T	A/A	HORVU1Hr1G066760	MODIFIER	%5_prime_UTR_variant
chr1H_473803167	chr1H	473803167	C/C	T/T	C/C	C/C	C/C	C/C	T/T	HORVU1Hr1G066760	MODIFIER	%3_prime_UTR_variant
chr1H_473803551	chr1H	473803551	T/T	C/C	T/T	T/T	T/T	T/T	C/C	HORVU1Hr1G066760	MODIFIER	%3_prime_UTR_variant
chr1H_473803751	chr1H	473803751	A/A	G/G	A/A	A/A	A/A	A/A	G/G	HORVU1Hr1G066760	MODIFIER	%3_prime_UTR_variant
chr1H_473803957	chr1H	473803957	C/C	T/T	C/C	C/C	C/C	C/C	T/T	HORVU1Hr1G066760	MODIFIER	%3_prime_UTR_variant
chr1H_473804099	chr1H	473804099	G/G	T/T	G/G	G/G	G/G	G/G	T/T	HORVU1Hr1G066760	MODIFIER	%3_prime_UTR_variant
chr1H_473804685	chr1H	473804685	G/G	T/T	G/G	G/G	G/G	G/G	T/T	HORVU1Hr1G066760	MODIFIER	%3_prime_UTR_variant
chr1H_473874960	chr1H	473874960	G/G	A/A	G/G	G/G	G/G	G/G	A/A	HORVU1Hr1G066770	LOW	synonymous_variant
chr1H_473875347	chr1H	473875347	G/G	C/C	G/G	G/G	G/G	G/G	C/C	HORVU1Hr1G066770	MODERATE	missense_variant
chr1H_473875500	chr1H	473875500	A/A	T/T	A/A	A/A	A/A	A/A	T/T	HORVU1Hr1G066770	LOW	synonymous_variant
chr1H_475313755	chr1H	475313755	C/C	T/T	C/C	C/C	C/C	C/C	T/T	HORVU1Hr1G067000	MODERATE	missense_variant
chr1H_475314705	chr1H	475314705	T/T	C/C	T/T	T/T	T/T	T/T	C/C	HORVU1Hr1G067000	MODIFIER	%3_prime_UTR_variant
chr1H_475315052	chr1H	475315052	C/C	T/T	C/C	C/C	C/C	C/C	T/T	HORVU1Hr1G067000	MODERATE	missense_variant
chr1H_475315223	chr1H	475315223	G/G	A/A	G/G	G/G	G/G	G/G	A/A	HORVU1Hr1G067000	MODERATE	missense_variant
chr1H_475315735	chr1H	475315735	G/G	A/A	G/G	G/G	G/G	G/G	A/A	HORVU1Hr1G067000	MODIFIER	%3_prime_UTR_variant
chr1H_475315933	chr1H	475315933	A/A	T/T	A/A	A/A	A/A	A/A	T/T	HORVU1Hr1G067020	MODERATE	missense_variant
chr1H_475317508	chr1H	475317508	T/T	C/C	T/T	T/T	T/T	T/T	C/C	HORVU1Hr1G067020	MODERATE	missense_variant
chr1H_475317832	chr1H	475317832	A/A	C/C	A/A	A/A	A/A	A/A	C/C	HORVU1Hr1G067020	MODERATE	missense_variant
chr1H_475941782	chr1H	475941782	T/T	C/C	T/T	T/T	T/T	T/T	C/C	HORVU1Hr1G067080	MODIFIER	%3_prime_UTR_variant
chr1H_476057858	chr1H	476057858	A/A	G/G	A/A	A/A	A/A	A/A	G/G	HORVU1Hr1G067100	MODERATE	missense_variant
chr1H_476058418	chr1H	476058418	C/C	T/T	C/C	C/C	C/C	C/C	T/T	HORVU1Hr1G067100	LOW	synonymous_variant
chr1H_476365129	chr1H	476365129	A/A	G/G	A/A	A/A	A/A	A/A	G/G	HORVU1Hr1G067110	MODIFIER	non_coding_transcript_exon_variant
chr1H_476365877	chr1H	476365877	G/G	A/A	G/G	G/G	G/G	G/G	A/A	HORVU1Hr1G067110	MODIFIER	non_coding_transcript_exon_variant
chr1H_477270855	chr1H	477270855	C/C	T/T	C/C	C/C	C/C	C/C	T/T	HORVU1Hr1G067200	MODIFIER	%3_prime_UTR_variant
chr1H_477271007	chr1H	477271007	C/C	G/G	C/C	C/C	C/C	C/C	G/G	HORVU1Hr1G067200	MODIFIER	%3_prime_UTR_variant
chr1H_477272486	chr1H	477272486	T/T	A/A	T/T	T/T	T/T	T/T	A/A	HORVU1Hr1G067200	MODIFIER	%3_prime_UTR_variant
chr1H_477274758	chr1H	477274758	G/G	A/A	G/G	G/G	G/G	G/G	A/A	HORVU1Hr1G067200	LOW	synonymous_variant
chr1H_477274893	chr1H	477274893	C/C	G/G	C/C	C/C	C/C	C/C	G/G	HORVU1Hr1G067200	MODERATE	missense_variant
chr1H_477445805	chr1H	477445805	T/T	C/C	T/T	T/T	T/T	T/T	C/C	HORVU1Hr1G067230	LOW	synonymous_variant
chr1H_477527140	chr1H	477527140	T/T	C/C	T/T	T/T	T/T	T/T	C/C	HORVU1Hr1G067240	LOW	synonymous_variant
chr1H_477527560	chr1H	477527560	./.	C/C	./.	T/T	./.	./.	C/C	HORVU1Hr1G067240	MODERATE	missense_variant
chr1H_477527697	chr1H	477527697	G/G	A/A	G/G	G/G	G/G	G/G	A/A	HORVU1Hr1G067240	LOW	synonymous_variant
chr1H_477528123	chr1H	477528123	A/A	G/G	A/A	A/A	A/A	A/A	G/G	HORVU1Hr1G067240	LOW	synonymous_variant
chr1H_477528238	chr1H	477528238	A/A	G/G	A/A	A/A	A/A	A/A	G/G	HORVU1Hr1G067240	MODERATE	missense_variant
chr1H_477528409	chr1H	477528409	C/C	T/T	C/C	C/C	C/C	C/C	T/T	HORVU1Hr1G067240	MODERATE	missense_variant
chr1H_477533461	chr1H	477533461	G/G	A/A	G/G	G/G	G/G	G/G	A/A	HORVU1Hr1G067240	MODERATE	missense_variant
chr1H_477533942	chr1H	477533942	T/T	A/A	T/T	T/T	T/T	T/T	A/A	HORVU1Hr1G067240	MODIFIER	%3_prime_UTR_variant
chr1H_477745754	chr1H	477745754	A/A	G/G	A/A	A/A	A/A	A/A	G/G	HORVU1Hr1G067300	MODIFIER	intron_variant
chr1H_477745823	chr1H	477745823	T/T	A/A	T/T	T/T	T/T	T/T	A/A	HORVU1Hr1G067300	MODIFIER	intron_variant
chr1H_477746608	chr1H	477746608	C/C	T/T	C/C	./.	C/C	C/C	T/T	HORVU1Hr1G067300	MODIFIER	intron_variant
chr1H_477747190	chr1H	477747190	T/T	C/C	T/T	T/T	T/T	T/T	C/C	HORVU1Hr1G067300	LOW	synonymous_variant
chr1H_477749011	chr1H	477749011	A/A	G/G	A/A	A/A	A/A	A/A	G/G	HORVU1Hr1G067320	MODIFIER	%3_prime_UTR_variant
chr1H_477750338	chr1H	477750338	G/G	A/A	G/G	G/G	G/G	G/G	A/A	HORVU1Hr1G067320	MODIFIER	%3_prime_UTR_variant
chr1H_477750932	chr1H	477750932	T/T	A/A	./.	T/T	./.	T/T	A/A	HORVU1Hr1G067320	MODIFIER	%3_prime_UTR_variant
chr1H_477750978	chr1H	477750978	G/G	A/A	G/G	G/G	G/G	G/G	A/A	HORVU1Hr1G067320	MODIFIER	%3_prime_UTR_variant
chr1H_477751087	chr1H	477751087	G/G	A/A	G/G	G/G	G/G	G/G	A/A	HORVU1Hr1G067320	LOW	synonymous_variant
chr1H_477751139	chr1H	477751139	T/T	C/C	T/T	T/T	T/T	T/T	C/C	HORVU1Hr1G067320	MODERATE	missense_variant
chr1H_477751210	chr1H	477751210	T/T	C/C	T/T	T/T	T/T	T/T	C/C	HORVU1Hr1G067320	LOW	synonymous_variant
chr1H_477751462	chr1H	477751462	C/C	T/T	C/C	C/C	C/C	C/C	T/T	HORVU1Hr1G067320	LOW	synonymous_variant
chr1H_477751675	chr1H	477751675	A/A	G/G	A/A	A/A	A/A	A/A	G/G	HORVU1Hr1G067320	LOW	synonymous_variant
chr1H_477751879	chr1H	477751879	G/G	A/A	G/G	G/G	G/G	G/G	A/A	HORVU1Hr1G067320	LOW	synonymous_variant
chr1H_477752064	chr1H	477752064	A/A	G/G	A/A	A/A	A/A	A/A	G/G	HORVU1Hr1G067320	MODERATE	missense_variant
chr1H_477752196	chr1H	477752196	A/A	T/T	A/A	A/A	A/A	A/A	T/T	HORVU1Hr1G067320	MODERATE	missense_variant
chr1H_477852891	chr1H	477852891	G/G	A/A	G/G	G/G	G/G	G/G	A/A	HORVU1Hr1G067330	MODERATE	missense_variant
chr1H_477853806	chr1H	477853806	A/A	G/G	A/A	A/A	A/A	A/A	G/G	HORVU1Hr1G067330	MODERATE	missense_variant
chr1H_477854035	chr1H	477854035	A/A	C/C	A/A	A/A	A/A	A/A	C/C	HORVU1Hr1G067330	MODIFIER	%5_prime_UTR_variant
chr1H_478005755	chr1H	478005755	G/G	A/A	G/G	G/G	G/G	G/G	A/A	HORVU1Hr1G067370	MODERATE	missense_variant
chr1H_478181453	chr1H	478181453	C/C	T/T	C/C	C/C	C/C	C/C	T/T	HORVU1Hr1G067460	MODIFIER	%5_prime_UTR_variant
chr1H_478256616	chr1H	478256616	C/C	T/T	C/C	C/C	C/C	C/C	T/T	HORVU1Hr1G067480	LOW	synonymous_variant
chr1H_478310354	chr1H	478310354	T/T	C/C	T/T	T/T	T/T	T/T	C/C	HORVU1Hr1G067490	MODIFIER	%3_prime_UTR_variant
chr1H_478311356	chr1H	478311356	C/C	A/A	C/C	C/C	C/C	C/C	A/A	HORVU1Hr1G067490	HIGH	stop_gained
chr1H_478389125	chr1H	478389125	A/A	G/G	A/A	A/A	A/A	A/A	G/G	HORVU1Hr1G067530	MODIFIER	%3_prime_UTR_variant
chr1H_478389279	chr1H	478389279	C/C	G/G	C/C	C/C	C/C	C/C	G/G	HORVU1Hr1G067530	MODIFIER	%3_prime_UTR_variant
chr1H_478389982	chr1H	478389982	A/A	C/C	A/A	A/A	A/A	A/A	C/C	HORVU1Hr1G067530	MODIFIER	%3_prime_UTR_variant
chr1H_478390366	chr1H	478390366	G/G	A/A	G/G	G/G	G/G	G/G	A/A	HORVU1Hr1G067530	MODERATE	missense_variant
chr1H_478390659	chr1H	478390659	T/T	G/G	T/T	T/T	T/T	T/T	./.	HORVU1Hr1G067530	MODIFIER	%3_prime_UTR_variant
chr1H_478393591	chr1H	478393591	T/T	A/A	T/T	T/T	T/T	T/T	A/A	HORVU1Hr1G067530	MODIFIER	intron_variant
chr1H_478393817	chr1H	478393817	G/G	A/A	G/G	G/G	G/G	G/G	A/A	HORVU1Hr1G067530	MODIFIER	intron_variant
chr1H_478394767	chr1H	478394767	C/C	T/T	C/C	C/C	C/C	C/C	./.	HORVU1Hr1G067530	MODIFIER	%3_prime_UTR_variant
chr1H_478395111	chr1H	478395111	G/G	C/C	G/G	G/G	G/G	G/G	C/C	HORVU1Hr1G067530	MODIFIER	%3_prime_UTR_variant
chr1H_478395587	chr1H	478395587	T/T	C/C	T/T	T/T	T/T	T/T	C/C	HORVU1Hr1G067530	MODIFIER	%3_prime_UTR_variant
chr1H_478396176	chr1H	478396176	G/G	T/T	G/G	G/G	G/G	G/G	./.	HORVU1Hr1G067530	MODIFIER	%3_prime_UTR_variant
chr1H_478406968	chr1H	478406968	A/A	G/G	A/A	A/A	A/A	A/A	G/G	HORVU1Hr1G067550	MODIFIER	%3_prime_UTR_variant
chr1H_478407179	chr1H	478407179	G/G	A/A	G/G	G/G	G/G	G/G	A/A	HORVU1Hr1G067550	MODIFIER	%3_prime_UTR_variant
chr1H_478407436	chr1H	478407436	T/T	C/C	T/T	T/T	T/T	T/T	C/C	HORVU1Hr1G067550	LOW	synonymous_variant
chr1H_478408069	chr1H	478408069	A/A	G/G	A/A	A/A	A/A	A/A	G/G	HORVU1Hr1G067550	LOW	synonymous_variant
chr1H_478408207	chr1H	478408207	C/C	G/G	C/C	C/C	C/C	C/C	G/G	HORVU1Hr1G067550	LOW	synonymous_variant
chr1H_478409585	chr1H	478409585	C/C	T/T	C/C	C/C	C/C	C/C	./.	HORVU1Hr1G067550	LOW	synonymous_variant
chr1H_478409759	chr1H	478409759	A/A	T/T	A/A	A/A	A/A	A/A	T/T	HORVU1Hr1G067550	LOW	synonymous_variant
chr1H_478410377	chr1H	478410377	C/C	T/T	C/C	C/C	./.	C/C	T/T	HORVU1Hr1G067550	LOW	synonymous_variant
chr1H_478410767	chr1H	478410767	T/T	C/C	./.	T/T	T/T	T/T	C/C	HORVU1Hr1G067550	LOW	synonymous_variant
chr1H_478411053	chr1H	478411053	T/T	C/C	T/T	T/T	./.	T/T	C/C	HORVU1Hr1G067550	MODERATE	missense_variant
chr1H_478411160	chr1H	478411160	C/C	T/T	C/C	C/C	C/C	C/C	T/T	HORVU1Hr1G067550	LOW	synonymous_variant
chr1H_478411569	chr1H	478411569	A/A	G/G	A/A	A/A	A/A	A/A	G/G	HORVU1Hr1G067550	MODERATE	missense_variant
chr1H_478456413	chr1H	478456413	A/A	G/G	A/A	A/A	A/A	./.	G/G	HORVU1Hr1G067590	MODERATE	missense_variant
chr1H_478456661	chr1H	478456661	A/A	G/G	A/A	A/A	A/A	A/A	G/G	HORVU1Hr1G067590	LOW	synonymous_variant
chr1H_478651968	chr1H	478651968	G/G	A/A	G/G	G/G	G/G	G/G	A/A	HORVU1Hr1G067660	MODIFIER	%5_prime_UTR_variant
chr1H_478859757	chr1H	478859757	C/C	G/G	C/C	C/C	G/G	C/C	G/G	HORVU1Hr1G067730	MODERATE	missense_variant
chr1H_479101248	chr1H	479101248	A/A	C/C	A/A	A/A	C/C	A/A	C/C	HORVU1Hr1G067820	MODIFIER	%5_prime_UTR_variant
chr1H_479101607	chr1H	479101607	A/A	G/G	A/A	A/A	G/G	A/A	G/G	HORVU1Hr1G067820	LOW	synonymous_variant
chr1H_479109204	chr1H	479109204	C/C	A/A	A/A	C/C	A/A	C/C	A/A	HORVU1Hr1G067820	MODIFIER	%3_prime_UTR_variant
chr1H_479360487	chr1H	479360487	C/C	G/G	C/C	C/C	G/G	C/C	G/G	HORVU1Hr1G067840	LOW	synonymous_variant
chr1H_479735512	chr1H	479735512	G/G	C/C	G/G	G/G	C/C	G/G	C/C		NONE
chr1H_479978067	chr1H	479978067	T/T	G/G	T/T	T/T	G/G	T/T	G/G	HORVU1Hr1G068020	MODERATE	missense_variant
chr1H_479986322	chr1H	479986322	G/G	C/C	G/G	G/G	C/C	G/G	C/C	HORVU1Hr1G068030	MODIFIER	%3_prime_UTR_variant
chr1H_480725355	chr1H	480725355	A/A	G/G	A/A	A/A	G/G	A/A	G/G	HORVU1Hr1G068200	MODERATE	missense_variant
chr1H_482404201	chr1H	482404201	G/G	C/C	G/G	G/G	G/G	G/G	C/C	HORVU1Hr1G068830	LOW	synonymous_variant
chr1H_482404444	chr1H	482404444	C/C	T/T	C/C	C/C	C/C	C/C	T/T		NONE
chr1H_482689711	chr1H	482689711	C/C	T/T	C/C	C/C	C/C	C/C	T/T	HORVU1Hr1G068910	MODERATE	missense_variant
chr1H_482721111	chr1H	482721111	G/G	A/A	G/G	G/G	G/G	G/G	A/A	HORVU1Hr1G068930	LOW	synonymous_variant
chr1H_482721376	chr1H	482721376	T/T	C/C	T/T	T/T	T/T	T/T	C/C	HORVU1Hr1G068930	MODERATE	missense_variant
chr1H_482722371	chr1H	482722371	C/C	T/T	C/C	C/C	C/C	C/C	T/T	HORVU1Hr1G068930	LOW	synonymous_variant
chr1H_482729110	chr1H	482729110	A/A	G/G	A/A	A/A	A/A	A/A	G/G	HORVU1Hr1G068950	LOW	synonymous_variant
chr1H_482729368	chr1H	482729368	G/G	A/A	G/G	G/G	G/G	G/G	A/A	HORVU1Hr1G068950	LOW	synonymous_variant
chr1H_482738491	chr1H	482738491	G/G	C/C	G/G	G/G	G/G	G/G	C/C	HORVU1Hr1G068960	MODERATE	missense_variant
chr1H_482741972	chr1H	482741972	A/A	T/T	A/A	A/A	A/A	A/A	T/T	HORVU1Hr1G068960	MODIFIER	%3_prime_UTR_variant
chr1H_485308322	chr1H	485308322	A/A	T/T	A/A	A/A	A/A	A/A	T/T	HORVU1Hr1G069400	MODIFIER	%5_prime_UTR_variant
chr1H_486184871	chr1H	486184871	G/G	A/A	G/G	G/G	G/G	G/G	A/A	HORVU1Hr1G069560	MODIFIER	intron_variant
chr1H_487104869	chr1H	487104869	T/T	A/A	T/T	T/T	T/T	T/T	A/A	HORVU1Hr1G069830	MODIFIER	%5_prime_UTR_variant
chr1H_488685257	chr1H	488685257	T/T	G/G	T/T	T/T	T/T	T/T	G/G	HORVU1Hr1G070190	MODERATE	missense_variant
chr1H_488799592	chr1H	488799592	C/C	G/G	C/C	C/C	C/C	C/C	G/G	HORVU1Hr1G070250	LOW	synonymous_variant
chr1H_488800666	chr1H	488800666	C/C	T/T	C/C	C/C	C/C	C/C	T/T	HORVU1Hr1G070250	LOW	synonymous_variant
chr1H_488801454	chr1H	488801454	C/C	T/T	./.	C/C	C/C	C/C	T/T	HORVU1Hr1G070250	MODERATE	missense_variant
chr1H_488801894	chr1H	488801894	T/T	C/C	T/T	T/T	T/T	T/T	C/C	HORVU1Hr1G070250	MODIFIER	%5_prime_UTR_variant
chr1H_488813513	chr1H	488813513	T/T	C/C	T/T	T/T	T/T	T/T	C/C	HORVU1Hr1G070270	MODIFIER	%3_prime_UTR_variant
chr1H_488815380	chr1H	488815380	G/G	A/A	G/G	G/G	G/G	G/G	A/A		NONE
chr1H_489138267	chr1H	489138267	G/G	A/A	G/G	G/G	G/G	G/G	A/A	HORVU1Hr1G070330	MODIFIER	%3_prime_UTR_variant
chr1H_489138501	chr1H	489138501	C/C	G/G	C/C	C/C	C/C	C/C	G/G	HORVU1Hr1G070330	MODIFIER	%3_prime_UTR_variant
chr1H_489142070	chr1H	489142070	C/C	T/T	C/C	C/C	C/C	C/C	T/T	HORVU1Hr1G070330	MODERATE	missense_variant
chr1H_489144396	chr1H	489144396	C/C	T/T	C/C	C/C	C/C	C/C	T/T	HORVU1Hr1G070330	MODIFIER	%5_prime_UTR_variant
chr1H_489146584	chr1H	489146584	T/T	C/C	T/T	T/T	T/T	T/T	C/C	HORVU1Hr1G070330	MODERATE	missense_variant
chr1H_489148534	chr1H	489148534	A/A	G/G	A/A	A/A	A/A	A/A	G/G	HORVU1Hr1G070330	LOW	synonymous_variant
chr1H_489152324	chr1H	489152324	G/G	A/A	G/G	G/G	G/G	G/G	A/A	HORVU1Hr1G070360	MODIFIER	%3_prime_UTR_variant
chr1H_489152633	chr1H	489152633	A/A	G/G	A/A	A/A	A/A	A/A	G/G	HORVU1Hr1G070360	LOW	synonymous_variant
chr1H_493364816	chr1H	493364816	A/A	G/G	A/A	A/A	G/G	A/A	G/G	HORVU1Hr1G071490	MODIFIER	%3_prime_UTR_variant
chr1H_517062174	chr1H	517062174	G/G	G/G	G/G	A/A	G/G	G/G	G/G	HORVU1Hr1G077340	MODIFIER	%3_prime_UTR_variant
chr1H_522834908	chr1H	522834908	G/G	G/G	G/G	./.	T/T	G/G	./.	HORVU1Hr1G079370	LOW	synonymous_variant
chr1H_522841016	chr1H	522841016	./.	G/G	G/G	./.	A/A	G/G	G/G	HORVU1Hr1G079380	MODERATE	missense_variant
chr1H_522846920	chr1H	522846920	./.	G/G	./.	G/G	A/A	./.	G/G	HORVU1Hr1G079380	LOW	synonymous_variant
chr1H_522956775	chr1H	522956775	./.	./.	G/G	./.	A/A	G/G	G/G	HORVU1Hr1G079410	MODIFIER	%5_prime_UTR_variant
chr1H_524189238	chr1H	524189238	./.	T/T	./.	./.	./.	T/T	C/C	HORVU1Hr1G079970	LOW	synonymous_variant
chr1H_524189293	chr1H	524189293	./.	G/G	./.	./.	./.	G/G	A/A	HORVU1Hr1G079970	MODERATE	missense_variant
chr1H_524190923	chr1H	524190923	./.	T/T	./.	./.	./.	T/T	C/C	HORVU1Hr1G079960	LOW	synonymous_variant
chr1H_525400073	chr1H	525400073	A/A	A/A	./.	./.	G/G	./.	./.		NONE
chr1H_525412320	chr1H	525412320	./.	C/C	C/C	./.	T/T	C/C	C/C	HORVU1Hr1G080460	LOW	synonymous_variant
chr1H_525412427	chr1H	525412427	A/A	A/A	./.	./.	G/G	A/A	A/A	HORVU1Hr1G080460	MODERATE	missense_variant
chr1H_525414051	chr1H	525414051	./.	./.	./.	T/T	C/C	./.	T/T	HORVU1Hr1G080460	MODIFIER	%3_prime_UTR_variant
chr1H_525478273	chr1H	525478273	./.	./.	G/G	./.	C/C	./.	./.	HORVU1Hr1G080480	LOW	synonymous_variant
chr1H_526123974	chr1H	526123974	C/C	C/C	./.	C/C	T/T	C/C	C/C	HORVU1Hr1G080720	MODERATE	missense_variant
chr1H_527317855	chr1H	527317855	A/A	A/A	A/A	G/G	G/G	A/A	A/A	HORVU1Hr1G081240	MODIFIER	%3_prime_UTR_variant
chr1H_527949689	chr1H	527949689	G/G	G/G	G/G	A/A	A/A	G/G	G/G	HORVU1Hr1G081540	MODIFIER	%3_prime_UTR_variant
chr1H_527950145	chr1H	527950145	C/C	C/C	C/C	T/T	T/T	C/C	C/C	HORVU1Hr1G081540	MODIFIER	%3_prime_UTR_variant
chr1H_527950230	chr1H	527950230	G/G	G/G	G/G	A/A	A/A	G/G	G/G	HORVU1Hr1G081540	MODIFIER	%3_prime_UTR_variant
chr1H_527950277	chr1H	527950277	C/C	C/C	C/C	G/G	G/G	C/C	C/C	HORVU1Hr1G081540	MODIFIER	%3_prime_UTR_variant
chr1H_527952025	chr1H	527952025	T/T	T/T	T/T	C/C	C/C	T/T	T/T	HORVU1Hr1G081550	MODIFIER	%3_prime_UTR_variant
chr1H_527952198	chr1H	527952198	T/T	T/T	T/T	C/C	C/C	T/T	T/T	HORVU1Hr1G081550	LOW	synonymous_variant
chr1H_527952255	chr1H	527952255	G/G	G/G	G/G	A/A	A/A	G/G	G/G	HORVU1Hr1G081550	LOW	synonymous_variant
chr1H_527952381	chr1H	527952381	A/A	A/A	A/A	G/G	G/G	A/A	A/A	HORVU1Hr1G081550	LOW	synonymous_variant
chr1H_527952680	chr1H	527952680	G/G	G/G	G/G	T/T	T/T	G/G	G/G	HORVU1Hr1G081550	MODERATE	missense_variant
chr1H_527952885	chr1H	527952885	A/A	A/A	A/A	G/G	G/G	A/A	A/A	HORVU1Hr1G081550	LOW	synonymous_variant
chr1H_527952930	chr1H	527952930	G/G	G/G	G/G	A/A	A/A	G/G	G/G	HORVU1Hr1G081550	LOW	synonymous_variant
chr1H_527953316	chr1H	527953316	A/A	A/A	A/A	C/C	C/C	A/A	A/A	HORVU1Hr1G081550	MODERATE	missense_variant
chr1H_527954225	chr1H	527954225	T/T	T/T	T/T	G/G	G/G	T/T	T/T	HORVU1Hr1G081550	MODIFIER	%5_prime_UTR_variant
chr1H_528122265	chr1H	528122265	A/A	A/A	A/A	G/G	G/G	A/A	A/A	HORVU1Hr1G081790	LOW	synonymous_variant
chr1H_528276814	chr1H	528276814	A/A	A/A	A/A	T/T	T/T	A/A	A/A	HORVU1Hr1G081890	MODIFIER	%3_prime_UTR_variant
chr1H_528279829	chr1H	528279829	G/G	G/G	G/G	A/A	A/A	G/G	G/G	HORVU1Hr1G081900	MODIFIER	%3_prime_UTR_variant
chr1H_528280301	chr1H	528280301	C/C	C/C	C/C	T/T	T/T	C/C	C/C	HORVU1Hr1G081900	MODERATE	missense_variant
chr1H_528280332	chr1H	528280332	G/G	G/G	G/G	A/A	A/A	G/G	G/G	HORVU1Hr1G081900	LOW	synonymous_variant
chr1H_528532202	chr1H	528532202	A/A	A/A	./.	A/A	C/C	./.	A/A	HORVU1Hr1G081990	MODIFIER	%3_prime_UTR_variant
chr1H_529830470	chr1H	529830470	C/C	C/C	C/C	T/T	C/C	C/C	C/C	HORVU1Hr1G082540	MODIFIER	intron_variant
chr1H_533331178	chr1H	533331178	G/G	./.	G/G	G/G	C/C	G/G	G/G	HORVU1Hr1G084260	MODIFIER	%3_prime_UTR_variant
chr1H_533336180	chr1H	533336180	T/T	T/T	./.	T/T	C/C	T/T	T/T	HORVU1Hr1G084260	MODERATE	missense_variant
chr1H_544742608	chr1H	544742608	T/T	T/T	A/A	T/T	T/T	T/T	T/T	HORVU1Hr1G089760	MODIFIER	%3_prime_UTR_variant
chr1H_546904670	chr1H	546904670	C/C	C/C	C/C	A/A	C/C	C/C	C/C	HORVU1Hr1G090760	MODERATE	missense_variant
chr1H_547198473	chr1H	547198473	T/T	T/T	T/T	C/C	T/T	T/T	T/T	HORVU1Hr1G090940	MODIFIER	%3_prime_UTR_variant
chr1H_547198996	chr1H	547198996	A/A	A/A	A/A	G/G	A/A	./.	A/A	HORVU1Hr1G090940	LOW	synonymous_variant
chr1H_547201886	chr1H	547201886	C/C	C/C	C/C	T/T	C/C	C/C	C/C	HORVU1Hr1G090940	LOW	synonymous_variant
chr1H_547249053	chr1H	547249053	G/G	G/G	G/G	A/A	G/G	G/G	G/G	HORVU1Hr1G090990	MODIFIER	%5_prime_UTR_variant
chr1H_547249362	chr1H	547249362	C/C	C/C	C/C	A/A	C/C	C/C	C/C	HORVU1Hr1G090990	MODIFIER	%5_prime_UTR_variant
chr1H_547249500	chr1H	547249500	T/T	T/T	T/T	C/C	T/T	T/T	T/T	HORVU1Hr1G090990	LOW	synonymous_variant
chr1H_547249788	chr1H	547249788	A/A	A/A	A/A	G/G	A/A	A/A	A/A	HORVU1Hr1G090990	LOW	synonymous_variant
chr1H_547249812	chr1H	547249812	C/C	C/C	C/C	T/T	C/C	C/C	C/C	HORVU1Hr1G090990	LOW	synonymous_variant
chr1H_547249959	chr1H	547249959	A/A	A/A	A/A	G/G	A/A	A/A	A/A	HORVU1Hr1G090990	LOW	synonymous_variant
chr1H_547250830	chr1H	547250830	C/C	C/C	C/C	T/T	C/C	C/C	C/C	HORVU1Hr1G090990	LOW	synonymous_variant
chr1H_547250968	chr1H	547250968	G/G	G/G	G/G	A/A	G/G	G/G	G/G	HORVU1Hr1G090990	LOW	synonymous_variant
chr1H_547251097	chr1H	547251097	T/T	T/T	T/T	C/C	T/T	T/T	T/T	HORVU1Hr1G090990	LOW	synonymous_variant
chr1H_547251310	chr1H	547251310	G/G	G/G	G/G	C/C	G/G	G/G	G/G	HORVU1Hr1G090990	LOW	synonymous_variant
chr1H_547251375	chr1H	547251375	A/A	A/A	A/A	G/G	A/A	A/A	A/A	HORVU1Hr1G090990	MODERATE	missense_variant
chr1H_547251582	chr1H	547251582	T/T	T/T	T/T	C/C	T/T	T/T	T/T	HORVU1Hr1G090990	MODERATE	missense_variant
chr1H_547251649	chr1H	547251649	T/T	T/T	T/T	C/C	T/T	T/T	T/T	HORVU1Hr1G090990	LOW	synonymous_variant
chr1H_547251793	chr1H	547251793	C/C	C/C	C/C	G/G	C/C	C/C	C/C	HORVU1Hr1G090990	LOW	synonymous_variant
chr1H_547252256	chr1H	547252256	C/C	C/C	C/C	T/T	C/C	C/C	C/C	HORVU1Hr1G090990	MODERATE	missense_variant
chr1H_547252590	chr1H	547252590	C/C	C/C	C/C	T/T	C/C	C/C	C/C	HORVU1Hr1G090990	LOW	synonymous_variant
chr1H_547253252	chr1H	547253252	C/C	C/C	C/C	T/T	C/C	C/C	C/C	HORVU1Hr1G090990	LOW	synonymous_variant
chr1H_547254087	chr1H	547254087	G/G	G/G	G/G	C/C	G/G	G/G	G/G		NONE
chr1H_547258725	chr1H	547258725	T/T	T/T	T/T	G/G	T/T	T/T	T/T	HORVU1Hr1G091010	LOW	synonymous_variant
chr1H_547362324	chr1H	547362324	T/T	T/T	T/T	C/C	T/T	T/T	T/T	HORVU1Hr1G091060	MODIFIER	%3_prime_UTR_variant
chr1H_547362613	chr1H	547362613	T/T	T/T	T/T	C/C	T/T	T/T	T/T	HORVU1Hr1G091060	LOW	synonymous_variant
chr1H_547362680	chr1H	547362680	T/T	T/T	T/T	C/C	T/T	T/T	T/T	HORVU1Hr1G091060	MODERATE	missense_variant
chr1H_547363186	chr1H	547363186	T/T	T/T	T/T	G/G	T/T	T/T	T/T	HORVU1Hr1G091060	LOW	synonymous_variant
chr1H_547363562	chr1H	547363562	T/T	T/T	T/T	G/G	T/T	T/T	T/T	HORVU1Hr1G091060	MODERATE	missense_variant
chr1H_547363786	chr1H	547363786	T/T	T/T	T/T	G/G	T/T	T/T	T/T	HORVU1Hr1G091060	LOW	synonymous_variant
chr1H_547363849	chr1H	547363849	A/A	A/A	A/A	G/G	./.	A/A	./.	HORVU1Hr1G091060	LOW	synonymous_variant
chr1H_547365554	chr1H	547365554	T/T	T/T	T/T	G/G	T/T	T/T	./.	HORVU1Hr1G091060	MODIFIER	%5_prime_UTR_variant
chr1H_547420167	chr1H	547420167	A/A	A/A	A/A	G/G	A/A	A/A	A/A	HORVU1Hr1G091090	MODIFIER	%3_prime_UTR_variant
chr1H_547441168	chr1H	547441168	C/C	C/C	C/C	A/A	C/C	C/C	C/C	HORVU1Hr1G091120	MODERATE	missense_variant
chr1H_547441299	chr1H	547441299	C/C	C/C	C/C	G/G	C/C	C/C	C/C	HORVU1Hr1G091120	MODERATE	missense_variant
chr1H_547441415	chr1H	547441415	G/G	G/G	G/G	T/T	G/G	G/G	G/G	HORVU1Hr1G091120	MODERATE	missense_variant
chr1H_547442063	chr1H	547442063	./.	./.	C/C	T/T	./.	C/C	./.	HORVU1Hr1G091120	MODERATE	missense_variant
chr1H_547458492	chr1H	547458492	A/A	A/A	A/A	T/T	A/A	A/A	A/A	HORVU1Hr1G091130	MODIFIER	%3_prime_UTR_variant
chr1H_547459798	chr1H	547459798	G/G	G/G	G/G	A/A	G/G	G/G	G/G	HORVU1Hr1G091130	LOW	synonymous_variant
chr1H_547483286	chr1H	547483286	C/C	C/C	./.	T/T	C/C	./.	C/C	HORVU1Hr1G091150	MODIFIER	%3_prime_UTR_variant
chr1H_547772944	chr1H	547772944	G/G	G/G	G/G	A/A	./.	G/G	G/G	HORVU1Hr1G091230	LOW	synonymous_variant
chr1H_548045177	chr1H	548045177	A/A	A/A	A/A	G/G	A/A	A/A	A/A	HORVU1Hr1G091320	MODIFIER	%5_prime_UTR_variant
chr1H_548354054	chr1H	548354054	A/A	A/A	A/A	T/T	A/A	A/A	A/A	HORVU1Hr1G091430	MODERATE	missense_variant
chr1H_548354572	chr1H	548354572	G/G	G/G	G/G	A/A	G/G	G/G	G/G	HORVU1Hr1G091430	MODIFIER	%5_prime_UTR_variant
chr1H_548449768	chr1H	548449768	A/A	A/A	A/A	G/G	A/A	A/A	A/A	HORVU1Hr1G091460	LOW	synonymous_variant
chr1H_548451215	chr1H	548451215	A/A	A/A	A/A	G/G	A/A	A/A	A/A	HORVU1Hr1G091460	LOW	synonymous_variant
chr1H_548451582	chr1H	548451582	G/G	G/G	G/G	A/A	G/G	G/G	G/G	HORVU1Hr1G091460	LOW	synonymous_variant
chr1H_548452626	chr1H	548452626	A/A	A/A	A/A	G/G	A/A	A/A	A/A	HORVU1Hr1G091460	LOW	synonymous_variant
chr1H_548531667	chr1H	548531667	T/T	T/T	T/T	C/C	T/T	T/T	T/T	HORVU1Hr1G091490	MODIFIER	%3_prime_UTR_variant
chr1H_548676655	chr1H	548676655	C/C	C/C	C/C	T/T	C/C	C/C	C/C	HORVU1Hr1G091520	MODIFIER	%3_prime_UTR_variant
chr1H_548677540	chr1H	548677540	A/A	./.	A/A	G/G	A/A	A/A	./.	HORVU1Hr1G091520	LOW	synonymous_variant
chr1H_548687330	chr1H	548687330	C/C	C/C	C/C	G/G	C/C	C/C	C/C	HORVU1Hr1G091530	MODIFIER	%3_prime_UTR_variant
chr1H_548700221	chr1H	548700221	T/T	T/T	T/T	G/G	T/T	T/T	T/T	HORVU1Hr1G091540	MODIFIER	%3_prime_UTR_variant
chr1H_548700774	chr1H	548700774	T/T	T/T	T/T	C/C	T/T	T/T	T/T	HORVU1Hr1G091540	MODIFIER	%5_prime_UTR_variant
chr1H_548712764	chr1H	548712764	T/T	T/T	T/T	C/C	T/T	T/T	T/T	HORVU1Hr1G091550	LOW	synonymous_variant
chr1H_548713478	chr1H	548713478	C/C	C/C	C/C	G/G	C/C	C/C	C/C	HORVU1Hr1G091550	MODIFIER	%3_prime_UTR_variant
chr1H_548747525	chr1H	548747525	C/C	C/C	C/C	T/T	C/C	C/C	C/C	HORVU1Hr1G091570	MODERATE	missense_variant
chr1H_548747886	chr1H	548747886	C/C	C/C	C/C	G/G	C/C	C/C	C/C	HORVU1Hr1G091570	MODERATE	missense_variant
chr1H_548747959	chr1H	548747959	A/A	A/A	A/A	G/G	A/A	A/A	A/A	HORVU1Hr1G091570	MODERATE	missense_variant
chr1H_548748051	chr1H	548748051	T/T	T/T	T/T	C/C	T/T	T/T	T/T	HORVU1Hr1G091570	LOW	synonymous_variant
chr1H_548748810	chr1H	548748810	C/C	C/C	C/C	T/T	C/C	C/C	C/C	HORVU1Hr1G091570	LOW	synonymous_variant
chr1H_548749284	chr1H	548749284	C/C	C/C	C/C	A/A	C/C	C/C	C/C	HORVU1Hr1G091570	LOW	synonymous_variant
chr1H_548749744	chr1H	548749744	C/C	C/C	C/C	G/G	C/C	C/C	C/C	HORVU1Hr1G091570	MODERATE	missense_variant
chr1H_548750064	chr1H	548750064	G/G	G/G	G/G	A/A	G/G	G/G	G/G	HORVU1Hr1G091570	LOW	synonymous_variant
chr1H_548750511	chr1H	548750511	G/G	G/G	G/G	A/A	G/G	G/G	G/G	HORVU1Hr1G091570	LOW	synonymous_variant
chr1H_548750611	chr1H	548750611	A/A	A/A	A/A	C/C	A/A	A/A	A/A	HORVU1Hr1G091570	LOW	synonymous_variant
chr1H_548752537	chr1H	548752537	./.	T/T	T/T	C/C	T/T	T/T	T/T	HORVU1Hr1G091570	MODIFIER	%3_prime_UTR_variant
chr1H_548752555	chr1H	548752555	./.	./.	./.	T/T	C/C	./.	C/C	HORVU1Hr1G091570	MODIFIER	%3_prime_UTR_variant
chr1H_548766041	chr1H	548766041	T/T	T/T	T/T	C/C	T/T	T/T	T/T	HORVU1Hr1G091600	MODIFIER	%3_prime_UTR_variant
chr1H_548766235	chr1H	548766235	G/G	G/G	G/G	A/A	G/G	G/G	G/G	HORVU1Hr1G091600	MODIFIER	%3_prime_UTR_variant
chr1H_548769561	chr1H	548769561	G/G	G/G	G/G	A/A	G/G	G/G	G/G	HORVU1Hr1G091600	LOW	synonymous_variant
chr1H_549771492	chr1H	549771492	A/A	A/A	A/A	G/G	A/A	A/A	A/A	HORVU1Hr1G092110	MODERATE	missense_variant
chr1H_549772853	chr1H	549772853	T/T	T/T	T/T	C/C	T/T	T/T	T/T	HORVU1Hr1G092110	MODERATE	missense_variant
chr1H_549775463	chr1H	549775463	T/T	T/T	T/T	C/C	T/T	T/T	T/T	HORVU1Hr1G092110	MODIFIER	%3_prime_UTR_variant
chr1H_549810050	chr1H	549810050	G/G	G/G	G/G	C/C	G/G	G/G	G/G	HORVU1Hr1G092150	LOW	synonymous_variant
chr1H_549810524	chr1H	549810524	G/G	G/G	G/G	C/C	G/G	G/G	G/G	HORVU1Hr1G092150	MODERATE	missense_variant
chr1H_550316889	chr1H	550316889	T/T	T/T	T/T	G/G	T/T	T/T	T/T	HORVU1Hr1G092300	MODERATE	missense_variant
chr1H_551612742	chr1H	551612742	A/A	A/A	A/A	G/G	A/A	A/A	A/A	HORVU1Hr1G092890	MODIFIER	intron_variant
chr1H_551613197	chr1H	551613197	T/T	T/T	T/T	C/C	T/T	T/T	T/T	HORVU1Hr1G092890	LOW	synonymous_variant
chr1H_551613503	chr1H	551613503	A/A	A/A	A/A	G/G	A/A	A/A	A/A	HORVU1Hr1G092890	LOW	synonymous_variant
chr1H_551614159	chr1H	551614159	G/G	G/G	G/G	T/T	G/G	G/G	G/G	HORVU1Hr1G092890	MODERATE	missense_variant
chr1H_551614337	chr1H	551614337	C/C	C/C	C/C	T/T	C/C	C/C	C/C	HORVU1Hr1G092890	LOW	synonymous_variant
chr1H_551839284	chr1H	551839284	T/T	T/T	T/T	C/C	T/T	T/T	T/T	HORVU1Hr1G092950	MODERATE	missense_variant
chr1H_551839452	chr1H	551839452	G/G	G/G	G/G	A/A	G/G	G/G	G/G	HORVU1Hr1G092950	LOW	synonymous_variant
chr1H_552224084	chr1H	552224084	G/G	G/G	G/G	C/C	G/G	G/G	G/G	HORVU1Hr1G093000	LOW	synonymous_variant
chr1H_552225095	chr1H	552225095	G/G	G/G	G/G	A/A	G/G	G/G	G/G	HORVU1Hr1G093000	MODERATE	missense_variant
chr1H_552225926	chr1H	552225926	G/G	G/G	G/G	A/A	G/G	G/G	G/G	HORVU1Hr1G093000	MODERATE	missense_variant
chr1H_552227227	chr1H	552227227	T/T	T/T	T/T	C/C	T/T	T/T	T/T	HORVU1Hr1G093000	MODERATE	missense_variant
chr1H_552227647	chr1H	552227647	G/G	G/G	G/G	T/T	G/G	G/G	G/G	HORVU1Hr1G093000	LOW	synonymous_variant
chr1H_552245295	chr1H	552245295	G/G	G/G	G/G	C/C	G/G	G/G	G/G	HORVU1Hr1G093000	LOW	synonymous_variant
chr1H_552451800	chr1H	552451800	C/C	C/C	C/C	G/G	C/C	C/C	C/C	HORVU1Hr1G093180	MODERATE	missense_variant
chr1H_552452025	chr1H	552452025	G/G	G/G	G/G	C/C	G/G	G/G	G/G	HORVU1Hr1G093180	MODERATE	missense_variant
chr1H_552517114	chr1H	552517114	C/C	C/C	C/C	G/G	C/C	C/C	C/C	HORVU1Hr1G093220	LOW	synonymous_variant
chr1H_552517384	chr1H	552517384	G/G	G/G	G/G	A/A	G/G	G/G	G/G	HORVU1Hr1G093220	LOW	synonymous_variant
chr1H_552517487	chr1H	552517487	T/T	T/T	T/T	A/A	T/T	T/T	T/T	HORVU1Hr1G093220	MODERATE	missense_variant
chr1H_552517745	chr1H	552517745	C/C	C/C	C/C	A/A	C/C	C/C	C/C	HORVU1Hr1G093220	LOW	synonymous_variant
chr1H_552518855	chr1H	552518855	A/A	A/A	A/A	G/G	A/A	A/A	A/A	HORVU1Hr1G093220	MODIFIER	%3_prime_UTR_variant
chr1H_552521606	chr1H	552521606	C/C	C/C	C/C	G/G	C/C	C/C	C/C	HORVU1Hr1G093230	MODIFIER	%3_prime_UTR_variant
chr1H_552521871	chr1H	552521871	T/T	T/T	T/T	C/C	T/T	T/T	T/T	HORVU1Hr1G093230	LOW	synonymous_variant
chr1H_552527290	chr1H	552527290	A/A	A/A	A/A	G/G	A/A	A/A	A/A	HORVU1Hr1G093230	LOW	synonymous_variant
chr1H_552527887	chr1H	552527887	C/C	C/C	C/C	A/A	C/C	C/C	C/C	HORVU1Hr1G093230	MODERATE	missense_variant
chr1H_552535194	chr1H	552535194	T/T	T/T	T/T	C/C	T/T	T/T	T/T	HORVU1Hr1G093240	LOW	synonymous_variant
chr1H_552535871	chr1H	552535871	C/C	C/C	C/C	G/G	C/C	C/C	C/C	HORVU1Hr1G093240	MODERATE	missense_variant
chr1H_552540504	chr1H	552540504	C/C	C/C	C/C	G/G	C/C	C/C	C/C	HORVU1Hr1G093250	LOW	synonymous_variant
chr1H_552686525	chr1H	552686525	C/C	C/C	C/C	T/T	C/C	C/C	C/C	HORVU1Hr1G093350	MODIFIER	%3_prime_UTR_variant
chr1H_552686754	chr1H	552686754	C/C	C/C	C/C	T/T	C/C	C/C	C/C	HORVU1Hr1G093350	MODIFIER	%3_prime_UTR_variant
chr1H_552687157	chr1H	552687157	T/T	T/T	T/T	C/C	T/T	T/T	T/T	HORVU1Hr1G093350	MODERATE	missense_variant
chr1H_552906595	chr1H	552906595	./.	./.	T/T	C/C	T/T	./.	T/T	HORVU1Hr1G093390	MODIFIER	%3_prime_UTR_variant
chr1H_552907628	chr1H	552907628	C/C	C/C	C/C	T/T	C/C	./.	C/C	HORVU1Hr1G093390	MODERATE	missense_variant
chr1H_552978103	chr1H	552978103	T/T	T/T	T/T	C/C	T/T	T/T	T/T	HORVU1Hr1G093400	MODERATE	missense_variant
chr1H_552978371	chr1H	552978371	T/T	T/T	T/T	C/C	T/T	T/T	T/T	HORVU1Hr1G093400	LOW	synonymous_variant
chr1H_552981444	chr1H	552981444	T/T	T/T	T/T	C/C	T/T	T/T	T/T	HORVU1Hr1G093430	MODIFIER	%3_prime_UTR_variant
chr1H_552981769	chr1H	552981769	G/G	G/G	G/G	T/T	G/G	G/G	G/G	HORVU1Hr1G093430	MODIFIER	%3_prime_UTR_variant
chr1H_552981988	chr1H	552981988	C/C	C/C	C/C	A/A	C/C	C/C	C/C	HORVU1Hr1G093430	MODERATE	missense_variant
chr1H_552984182	chr1H	552984182	G/G	G/G	G/G	C/C	G/G	G/G	G/G	HORVU1Hr1G093430	MODERATE	missense_variant
chr1H_553136407	chr1H	553136407	G/G	G/G	G/G	A/A	G/G	G/G	G/G	HORVU1Hr1G093480	LOW	synonymous_variant
chr1H_555419828	chr1H	555419828	G/G	G/G	A/A	A/A	A/A	G/G	A/A	HORVU1Hr1G094460	MODIFIER	%3_prime_UTR_variant
chr1H_555420431	chr1H	555420431	G/G	G/G	T/T	T/T	T/T	G/G	T/T	HORVU1Hr1G094460	MODERATE	missense_variant
chr1H_555420753	chr1H	555420753	C/C	C/C	G/G	G/G	G/G	C/C	G/G	HORVU1Hr1G094460	MODERATE	missense_variant
chr1H_555421152	chr1H	555421152	A/A	A/A	G/G	G/G	G/G	A/A	G/G	HORVU1Hr1G094460	LOW	synonymous_variant
chr1H_555421485	chr1H	555421485	G/G	G/G	A/A	A/A	A/A	G/G	A/A	HORVU1Hr1G094460	LOW	synonymous_variant
chr1H_555425155	chr1H	555425155	C/C	C/C	A/A	A/A	A/A	C/C	A/A	HORVU1Hr1G094460	HIGH	splice_acceptor_variant
chr1H_555426554	chr1H	555426554	A/A	A/A	C/C	C/C	C/C	A/A	C/C	HORVU1Hr1G094480	MODIFIER	%3_prime_UTR_variant
chr1H_555426621	chr1H	555426621	T/T	T/T	C/C	C/C	C/C	T/T	C/C	HORVU1Hr1G094480	MODIFIER	%3_prime_UTR_variant
chr1H_555426715	chr1H	555426715	T/T	T/T	A/A	A/A	A/A	T/T	A/A	HORVU1Hr1G094480	LOW	synonymous_variant
chr1H_555426910	chr1H	555426910	C/C	C/C	A/A	A/A	A/A	C/C	A/A	HORVU1Hr1G094480	LOW	synonymous_variant
chr1H_555428852	chr1H	555428852	T/T	T/T	C/C	C/C	C/C	T/T	C/C	HORVU1Hr1G094480	LOW	synonymous_variant
chr1H_555430937	chr1H	555430937	T/T	T/T	C/C	C/C	C/C	T/T	C/C	HORVU1Hr1G094480	LOW	synonymous_variant
chr1H_555460565	chr1H	555460565	G/G	G/G	A/A	A/A	A/A	G/G	A/A	HORVU1Hr1G094490	LOW	synonymous_variant
chr1H_555613613	chr1H	555613613	T/T	T/T	C/C	C/C	C/C	T/T	C/C	HORVU1Hr1G094530	LOW	synonymous_variant
chr1H_555613885	chr1H	555613885	G/G	G/G	A/A	A/A	A/A	G/G	A/A	HORVU1Hr1G094530	LOW	synonymous_variant
chr1H_555614674	chr1H	555614674	T/T	T/T	C/C	C/C	C/C	T/T	C/C	HORVU1Hr1G094530	LOW	synonymous_variant
chr1H_555614773	chr1H	555614773	T/T	T/T	C/C	C/C	C/C	T/T	C/C	HORVU1Hr1G094530	LOW	synonymous_variant
chr1H_555616212	chr1H	555616212	C/C	C/C	T/T	T/T	T/T	C/C	T/T	HORVU1Hr1G094530	LOW	synonymous_variant
chr1H_555616819	chr1H	555616819	T/T	T/T	A/A	A/A	A/A	T/T	A/A	HORVU1Hr1G094530	LOW	synonymous_variant
chr1H_555616951	chr1H	555616951	A/A	A/A	G/G	G/G	G/G	A/A	G/G	HORVU1Hr1G094530	LOW	synonymous_variant
chr1H_555617252	chr1H	555617252	A/A	A/A	G/G	G/G	G/G	A/A	G/G	HORVU1Hr1G094530	LOW	synonymous_variant
chr1H_555617294	chr1H	555617294	G/G	G/G	A/A	A/A	A/A	G/G	A/A	HORVU1Hr1G094530	LOW	synonymous_variant
chr1H_555617444	chr1H	555617444	G/G	G/G	A/A	A/A	A/A	G/G	A/A	HORVU1Hr1G094530	LOW	synonymous_variant
chr1H_555617822	chr1H	555617822	C/C	C/C	G/G	G/G	G/G	C/C	G/G	HORVU1Hr1G094530	LOW	synonymous_variant
chr1H_555618089	chr1H	555618089	C/C	C/C	T/T	T/T	T/T	C/C	T/T	HORVU1Hr1G094530	LOW	synonymous_variant
chr1H_555618219	chr1H	555618219	T/T	T/T	C/C	C/C	C/C	T/T	C/C		NONE
chr1H_555618311	chr1H	555618311	T/T	T/T	C/C	C/C	C/C	T/T	C/C	HORVU1Hr1G094530	MODIFIER	%3_prime_UTR_variant
chr1H_556055000	chr1H	556055000	G/G	G/G	C/C	C/C	C/C	G/G	C/C	HORVU1Hr1G094710	MODERATE	missense_variant
chr1H_556056250	chr1H	556056250	C/C	C/C	T/T	T/T	T/T	C/C	T/T	HORVU1Hr1G094710	MODIFIER	%3_prime_UTR_variant
chr1H_556177699	chr1H	556177699	A/A	A/A	G/G	G/G	G/G	A/A	G/G	HORVU1Hr1G094740	MODIFIER	%3_prime_UTR_variant
chr1H_556178048	chr1H	556178048	A/A	A/A	G/G	G/G	G/G	A/A	G/G	HORVU1Hr1G094740	MODIFIER	%3_prime_UTR_variant
chr1H_556178523	chr1H	556178523	G/G	G/G	T/T	T/T	T/T	G/G	T/T	HORVU1Hr1G094740	LOW	synonymous_variant
chr1H_556179764	chr1H	556179764	A/A	A/A	G/G	G/G	G/G	A/A	G/G	HORVU1Hr1G094740	LOW	synonymous_variant
chr1H_556179803	chr1H	556179803	G/G	G/G	A/A	A/A	A/A	G/G	A/A	HORVU1Hr1G094740	LOW	synonymous_variant
chr1H_556181916	chr1H	556181916	C/C	C/C	T/T	T/T	T/T	C/C	T/T	HORVU1Hr1G094740	LOW	synonymous_variant
chr1H_556182045	chr1H	556182045	G/G	G/G	A/A	A/A	A/A	G/G	A/A	HORVU1Hr1G094740	LOW	synonymous_variant
chr1H_556182558	chr1H	556182558	T/T	T/T	G/G	G/G	G/G	T/T	G/G	HORVU1Hr1G094740	MODERATE	missense_variant
chr1H_556182794	chr1H	556182794	T/T	T/T	C/C	C/C	C/C	T/T	C/C	HORVU1Hr1G094740	MODERATE	missense_variant
chr1H_556183464	chr1H	556183464	T/T	T/T	G/G	G/G	G/G	T/T	G/G	HORVU1Hr1G094740	LOW	synonymous_variant
chr1H_556183481	chr1H	556183481	T/T	T/T	C/C	C/C	C/C	T/T	C/C	HORVU1Hr1G094740	MODERATE	missense_variant
chr1H_556183569	chr1H	556183569	A/A	A/A	G/G	G/G	G/G	A/A	G/G	HORVU1Hr1G094740	LOW	synonymous_variant
chr1H_556417340	chr1H	556417340	T/T	T/T	G/G	G/G	G/G	T/T	G/G	HORVU1Hr1G094800	MODERATE	missense_variant
chr1H_556417774	chr1H	556417774	A/A	A/A	C/C	C/C	C/C	A/A	C/C	HORVU1Hr1G094800	LOW	synonymous_variant
chr1H_556418763	chr1H	556418763	T/T	T/T	C/C	C/C	C/C	T/T	C/C	HORVU1Hr1G094800	LOW	synonymous_variant
chr1H_556419290	chr1H	556419290	T/T	T/T	C/C	C/C	C/C	T/T	C/C	HORVU1Hr1G094800	LOW	synonymous_variant
chr1H_556421002	chr1H	556421002	C/C	C/C	T/T	T/T	T/T	C/C	T/T	HORVU1Hr1G094800	LOW	synonymous_variant
chr1H_556421142	chr1H	556421142	T/T	T/T	C/C	C/C	C/C	T/T	C/C	HORVU1Hr1G094800	MODIFIER	%3_prime_UTR_variant
chr1H_556421185	chr1H	556421185	G/G	G/G	A/A	A/A	A/A	G/G	A/A	HORVU1Hr1G094800	MODIFIER	%3_prime_UTR_variant
chr1H_556480904	chr1H	556480904	A/A	A/A	G/G	G/G	G/G	A/A	G/G	HORVU1Hr1G094840	MODIFIER	%3_prime_UTR_variant
chr1H_556480985	chr1H	556480985	C/C	C/C	G/G	G/G	G/G	C/C	G/G	HORVU1Hr1G094840	MODERATE	missense_variant
chr1H_556481363	chr1H	556481363	C/C	C/C	G/G	G/G	G/G	C/C	G/G	HORVU1Hr1G094840	MODERATE	missense_variant
chr1H_556670447	chr1H	556670447	A/A	A/A	T/T	T/T	T/T	A/A	T/T	HORVU1Hr1G094870	MODIFIER	%5_prime_UTR_variant
chr1H_556670817	chr1H	556670817	C/C	C/C	T/T	T/T	T/T	C/C	T/T	HORVU1Hr1G094870	MODIFIER	%5_prime_UTR_variant
chr1H_556672686	chr1H	556672686	G/G	G/G	A/A	A/A	A/A	G/G	A/A	HORVU1Hr1G094870	MODERATE	missense_variant
chr1H_556675484	chr1H	556675484	G/G	G/G	A/A	A/A	A/A	G/G	A/A	HORVU1Hr1G094870	LOW	synonymous_variant
chr1H_556679384	chr1H	556679384	C/C	C/C	G/G	G/G	G/G	C/C	G/G	HORVU1Hr1G094870	LOW	synonymous_variant
chr1H_556692357	chr1H	556692357	A/A	A/A	./.	G/G	G/G	A/A	G/G	HORVU1Hr1G094880	LOW	synonymous_variant
chr1H_556692426	chr1H	556692426	G/G	G/G	./.	C/C	C/C	G/G	C/C	HORVU1Hr1G094880	MODERATE	missense_variant
chr1H_556778645	chr1H	556778645	A/A	A/A	G/G	G/G	G/G	A/A	G/G	HORVU1Hr1G094900	LOW	synonymous_variant
chr1H_556782767	chr1H	556782767	A/A	A/A	G/G	G/G	G/G	A/A	G/G	HORVU1Hr1G094920	MODIFIER	%3_prime_UTR_variant
chr1H_556901635	chr1H	556901635	T/T	T/T	C/C	C/C	C/C	T/T	C/C	HORVU1Hr1G094980	LOW	synonymous_variant
chr1H_556902063	chr1H	556902063	G/G	G/G	C/C	C/C	C/C	G/G	C/C	HORVU1Hr1G094980	MODERATE	missense_variant
chr1H_556902172	chr1H	556902172	T/T	T/T	C/C	C/C	C/C	T/T	C/C	HORVU1Hr1G094980	LOW	synonymous_variant
chr1H_556902220	chr1H	556902220	A/A	A/A	G/G	G/G	G/G	A/A	G/G	HORVU1Hr1G094980	LOW	synonymous_variant
chr1H_556903085	chr1H	556903085	T/T	T/T	C/C	C/C	C/C	T/T	C/C	HORVU1Hr1G094980	LOW	synonymous_variant
chr1H_556903491	chr1H	556903491	A/A	A/A	G/G	G/G	G/G	A/A	G/G	HORVU1Hr1G094980	LOW	synonymous_variant
chr1H_556903593	chr1H	556903593	T/T	T/T	C/C	C/C	C/C	T/T	C/C	HORVU1Hr1G094980	LOW	synonymous_variant
chr1H_556904187	chr1H	556904187	T/T	T/T	C/C	C/C	C/C	T/T	C/C	HORVU1Hr1G094980	MODERATE	missense_variant
chr1H_556904214	chr1H	556904214	G/G	G/G	A/A	A/A	A/A	G/G	A/A	HORVU1Hr1G094980	HIGH	splice_acceptor_variant
chr1H_556904353	chr1H	556904353	C/C	C/C	T/T	T/T	T/T	C/C	T/T	HORVU1Hr1G094980	MODIFIER	%3_prime_UTR_variant
chr1H_556904732	chr1H	556904732	T/T	T/T	G/G	G/G	G/G	T/T	G/G	HORVU1Hr1G094980	MODIFIER	%3_prime_UTR_variant
chr1H_556905464	chr1H	556905464	A/A	A/A	G/G	G/G	G/G	A/A	G/G	HORVU1Hr1G094990	LOW	synonymous_variant
chr1H_556905500	chr1H	556905500	G/G	G/G	A/A	A/A	A/A	G/G	A/A	HORVU1Hr1G094990	LOW	synonymous_variant
chr1H_556906597	chr1H	556906597	A/A	A/A	G/G	G/G	G/G	A/A	G/G	HORVU1Hr1G094990	MODERATE	missense_variant
chr1H_556909039	chr1H	556909039	G/G	G/G	A/A	A/A	A/A	G/G	A/A	HORVU1Hr1G094990	MODERATE	missense_variant
chr1H_556910102	chr1H	556910102	G/G	G/G	T/T	T/T	T/T	G/G	T/T	HORVU1Hr1G094990	MODERATE	missense_variant
chr1H_556910265	chr1H	556910265	T/T	T/T	C/C	C/C	C/C	T/T	C/C	HORVU1Hr1G094990	MODERATE	missense_variant
chr1H_556925990	chr1H	556925990	G/G	G/G	./.	C/C	C/C	G/G	C/C	HORVU1Hr1G095010	MODERATE	missense_variant
chr1H_556926283	chr1H	556926283	C/C	C/C	T/T	T/T	T/T	C/C	T/T	HORVU1Hr1G095010	MODERATE	missense_variant
chr1H_556928272	chr1H	556928272	G/G	G/G	A/A	A/A	A/A	G/G	A/A	HORVU1Hr1G095010	MODERATE	missense_variant
chr1H_556928583	chr1H	556928583	C/C	C/C	G/G	G/G	G/G	C/C	G/G	HORVU1Hr1G095010	LOW	synonymous_variant
chr1H_557106044	chr1H	557106044	G/G	G/G	C/C	C/C	C/C	G/G	C/C	HORVU1Hr1G095060	MODIFIER	%3_prime_UTR_variant
chr1H_557106174	chr1H	557106174	G/G	G/G	A/A	A/A	A/A	G/G	A/A	HORVU1Hr1G095060	LOW	synonymous_variant
chr1H_557106499	chr1H	557106499	A/A	A/A	G/G	G/G	G/G	A/A	G/G	HORVU1Hr1G095060	LOW	synonymous_variant
chr1H_557107300	chr1H	557107300	C/C	C/C	T/T	T/T	T/T	C/C	T/T		NONE
chr1H_557113862	chr1H	557113862	G/G	G/G	A/A	A/A	A/A	G/G	A/A	HORVU1Hr1G095080	LOW	synonymous_variant
chr1H_557122693	chr1H	557122693	G/G	G/G	C/C	C/C	C/C	G/G	C/C	HORVU1Hr1G095100	LOW	synonymous_variant
chr1H_557122907	chr1H	557122907	A/A	A/A	G/G	G/G	G/G	A/A	G/G	HORVU1Hr1G095100	LOW	synonymous_variant
chr1H_557123528	chr1H	557123528	A/A	A/A	G/G	G/G	G/G	A/A	G/G	HORVU1Hr1G095100	LOW	synonymous_variant
chr1H_557123556	chr1H	557123556	G/G	G/G	A/A	A/A	A/A	G/G	A/A		NONE
chr1H_557123721	chr1H	557123721	A/A	A/A	C/C	C/C	C/C	A/A	C/C	HORVU1Hr1G095100	MODIFIER	%3_prime_UTR_variant
chr1H_557124097	chr1H	557124097	C/C	./.	G/G	G/G	G/G	C/C	G/G	HORVU1Hr1G095100	MODIFIER	%3_prime_UTR_variant
chr1H_557124197	chr1H	557124197	A/A	A/A	C/C	C/C	C/C	A/A	C/C	HORVU1Hr1G095100	LOW	synonymous_variant
chr1H_557124480	chr1H	557124480	A/A	A/A	G/G	G/G	G/G	A/A	G/G	HORVU1Hr1G095100	LOW	synonymous_variant
chr1H_557764633	chr1H	557764633	A/A	A/A	G/G	G/G	G/G	A/A	G/G	HORVU1Hr1G095140	LOW	synonymous_variant
chr1H_557764749	chr1H	557764749	G/G	G/G	A/A	A/A	A/A	G/G	A/A		NONE
chr1H_557766318	chr1H	557766318	G/G	G/G	C/C	C/C	C/C	G/G	C/C	HORVU1Hr1G095140	MODIFIER	non_coding_transcript_exon_variant
chr1H_557766453	chr1H	557766453	T/T	T/T	C/C	C/C	C/C	T/T	C/C	HORVU1Hr1G095140	MODIFIER	intron_variant
chr1H_557766639	chr1H	557766639	C/C	C/C	T/T	T/T	T/T	C/C	T/T	HORVU1Hr1G095140	MODIFIER	non_coding_transcript_exon_variant
chr1H_557766825	chr1H	557766825	A/A	A/A	G/G	G/G	G/G	A/A	G/G	HORVU1Hr1G095140	MODIFIER	non_coding_transcript_exon_variant
chr1H_557767223	chr1H	557767223	G/G	G/G	A/A	./.	A/A	G/G	./.	HORVU1Hr1G095140	MODIFIER	non_coding_transcript_exon_variant
chr1H_557774695	chr1H	557774695	T/T	T/T	C/C	C/C	C/C	T/T	C/C	HORVU1Hr1G095150	LOW	synonymous_variant
chr1H_557775364	chr1H	557775364	G/G	G/G	A/A	A/A	A/A	G/G	A/A	HORVU1Hr1G095150	LOW	synonymous_variant
chr1H_557775932	chr1H	557775932	T/T	T/T	G/G	G/G	G/G	T/T	G/G	HORVU1Hr1G095150	MODERATE	missense_variant
chr1H_557776124	chr1H	557776124	C/C	C/C	G/G	G/G	G/G	C/C	G/G	HORVU1Hr1G095150	MODERATE	missense_variant
chr1H_557777521	chr1H	557777521	C/C	C/C	T/T	T/T	T/T	C/C	T/T	HORVU1Hr1G095150	LOW	synonymous_variant
chr1H_557839427	chr1H	557839427	A/A	A/A	G/G	G/G	G/G	A/A	G/G	HORVU1Hr1G095170	LOW	synonymous_variant
chr1H_557909419	chr1H	557909419	A/A	A/A	C/C	./.	C/C	A/A	C/C	HORVU1Hr1G095190	MODERATE	missense_variant
chr1H_557941594	chr1H	557941594	G/G	G/G	C/C	C/C	C/C	G/G	C/C	HORVU1Hr1G095210	LOW	synonymous_variant
chr1H_557941630	chr1H	557941630	T/T	T/T	G/G	G/G	G/G	T/T	G/G	HORVU1Hr1G095210	LOW	synonymous_variant
chr1H_557942056	chr1H	557942056	G/G	G/G	A/A	A/A	A/A	G/G	A/A	HORVU1Hr1G095210	MODERATE	missense_variant
chr1H_557947841	chr1H	557947841	A/A	A/A	G/G	G/G	G/G	A/A	G/G	HORVU1Hr1G095230	MODIFIER	%3_prime_UTR_variant
chr1H_557947973	chr1H	557947973	G/G	G/G	C/C	C/C	C/C	G/G	C/C	HORVU1Hr1G095230	MODIFIER	%3_prime_UTR_variant
chr1H_557948068	chr1H	557948068	C/C	C/C	T/T	T/T	T/T	C/C	T/T	HORVU1Hr1G095230	LOW	synonymous_variant
chr1H_557948438	chr1H	557948438	A/A	A/A	G/G	G/G	G/G	A/A	G/G	HORVU1Hr1G095230	MODERATE	missense_variant
chr1H_557950775	chr1H	557950775	T/T	T/T	C/C	C/C	C/C	T/T	C/C	HORVU1Hr1G095230	LOW	synonymous_variant
chr1H_557955071	chr1H	557955071	C/C	C/C	T/T	T/T	T/T	C/C	T/T	HORVU1Hr1G095230	LOW	synonymous_variant
chr1H_557956434	chr1H	557956434	C/C	C/C	A/A	A/A	A/A	C/C	A/A	HORVU1Hr1G095230	MODERATE	missense_variant
chr1H_557957272	chr1H	557957272	G/G	G/G	C/C	C/C	C/C	G/G	C/C	HORVU1Hr1G095230	MODERATE	missense_variant
chr1H_557991381	chr1H	557991381	C/C	C/C	A/A	A/A	A/A	C/C	A/A	HORVU1Hr1G095270	MODERATE	missense_variant
chr1H_557993761	chr1H	557993761	G/G	G/G	A/A	A/A	A/A	G/G	A/A	HORVU1Hr1G095270	MODERATE	missense_variant
chr1H_557994850	chr1H	557994850	G/G	G/G	A/A	A/A	A/A	G/G	A/A	HORVU1Hr1G095270	LOW	synonymous_variant
chr1H_557995228	chr1H	557995228	T/T	T/T	C/C	C/C	C/C	T/T	C/C	HORVU1Hr1G095270	LOW	synonymous_variant
chr1H_557995288	chr1H	557995288	A/A	A/A	C/C	C/C	C/C	A/A	C/C	HORVU1Hr1G095270	LOW	synonymous_variant
chr1H_557995563	chr1H	557995563	C/C	C/C	G/G	G/G	G/G	C/C	G/G	HORVU1Hr1G095270	MODERATE	missense_variant
chr1H_557995635	chr1H	557995635	C/C	C/C	G/G	G/G	G/G	C/C	G/G	HORVU1Hr1G095270	MODERATE	missense_variant
chr1H_557995847	chr1H	557995847	T/T	T/T	G/G	G/G	G/G	T/T	G/G	HORVU1Hr1G095270	MODERATE	missense_variant
chr1H_557996039	chr1H	557996039	T/T	T/T	G/G	G/G	G/G	T/T	G/G	HORVU1Hr1G095270	MODERATE	missense_variant
chr1H_557996133	chr1H	557996133	G/G	G/G	C/C	C/C	C/C	G/G	C/C	HORVU1Hr1G095270	MODERATE	missense_variant
chr1H_557996209	chr1H	557996209	C/C	C/C	A/A	A/A	A/A	C/C	A/A	HORVU1Hr1G095270	MODERATE	missense_variant
chr1H_557996385	chr1H	557996385	C/C	C/C	T/T	T/T	T/T	C/C	T/T	HORVU1Hr1G095270	MODERATE	missense_variant
chr1H_557996440	chr1H	557996440	T/T	T/T	G/G	G/G	G/G	T/T	G/G	HORVU1Hr1G095270	LOW	synonymous_variant
chr1H_558019880	chr1H	558019880	C/C	C/C	A/A	A/A	A/A	C/C	A/A	HORVU1Hr1G095300	MODIFIER	non_coding_transcript_exon_variant
chr1H_558020830	chr1H	558020830	A/A	A/A	T/T	T/T	T/T	A/A	T/T	HORVU1Hr1G095300	MODIFIER	non_coding_transcript_exon_variant
chr1H_558022074	chr1H	558022074	G/G	G/G	A/A	A/A	A/A	G/G	A/A	HORVU1Hr1G095300	MODIFIER	non_coding_transcript_exon_variant
chr1H_558024973	chr1H	558024973	C/C	C/C	T/T	T/T	T/T	C/C	T/T		NONE
chr1H_558025045	chr1H	558025045	C/C	C/C	T/T	T/T	T/T	C/C	T/T	HORVU1Hr1G095310	MODIFIER	%3_prime_UTR_variant
chr1H_558025936	chr1H	558025936	C/C	C/C	A/A	A/A	A/A	C/C	A/A	HORVU1Hr1G095310	MODERATE	missense_variant
chr1H_558026507	chr1H	558026507	C/C	C/C	A/A	A/A	A/A	C/C	A/A	HORVU1Hr1G095310	MODERATE	missense_variant
chr1H_558218634	chr1H	558218634	T/T	T/T	C/C	C/C	C/C	T/T	C/C	HORVU1Hr1G095400	MODIFIER	%5_prime_UTR_variant
chr1H_558218652	chr1H	558218652	T/T	T/T	C/C	C/C	C/C	T/T	C/C	HORVU1Hr1G095400	MODIFIER	%5_prime_UTR_variant
chr1H_558219618	chr1H	558219618	G/G	G/G	A/A	A/A	A/A	G/G	A/A	HORVU1Hr1G095400	MODERATE	missense_variant
chr1H_558220963	chr1H	558220963	T/T	T/T	C/C	C/C	C/C	T/T	C/C	HORVU1Hr1G095400	LOW	synonymous_variant
chr1H_558221219	chr1H	558221219	./.	C/C	T/T	T/T	T/T	C/C	T/T	HORVU1Hr1G095400	MODERATE	missense_variant
chr1H_558222261	chr1H	558222261	A/A	A/A	C/C	C/C	C/C	A/A	C/C	HORVU1Hr1G095400	LOW	synonymous_variant
chr1H_558224269	chr1H	558224269	C/C	C/C	T/T	T/T	T/T	C/C	T/T	HORVU1Hr1G095400	LOW	synonymous_variant
chr1H_558224594	chr1H	558224594	C/C	C/C	A/A	A/A	A/A	C/C	A/A	HORVU1Hr1G095400	LOW	synonymous_variant
chr1H_558225979	chr1H	558225979	T/T	T/T	C/C	C/C	C/C	T/T	C/C	HORVU1Hr1G095410	MODIFIER	%3_prime_UTR_variant
chr1H_558226090	chr1H	558226090	C/C	C/C	G/G	G/G	G/G	C/C	G/G	HORVU1Hr1G095410	MODIFIER	%3_prime_UTR_variant
chr1H_558226583	chr1H	558226583	T/T	T/T	C/C	C/C	C/C	T/T	C/C	HORVU1Hr1G095410	LOW	synonymous_variant
chr1H_558227411	chr1H	558227411	A/A	A/A	G/G	G/G	G/G	A/A	G/G	HORVU1Hr1G095410	LOW	synonymous_variant
chr1H_558227579	chr1H	558227579	C/C	C/C	A/A	A/A	A/A	C/C	A/A	HORVU1Hr1G095410	MODERATE	missense_variant
chr1H_558227581	chr1H	558227581	T/T	T/T	C/C	C/C	C/C	T/T	C/C	HORVU1Hr1G095410	MODERATE	missense_variant
chr1H_558227675	chr1H	558227675	T/T	T/T	A/A	A/A	A/A	T/T	A/A	HORVU1Hr1G095410	LOW	synonymous_variant
chr1H_558229973	chr1H	558229973	G/G	G/G	T/T	T/T	T/T	G/G	T/T	HORVU1Hr1G095410	LOW	synonymous_variant
chr1H_558418109	chr1H	558418109	G/G	G/G	A/A	A/A	A/A	G/G	A/A	HORVU1Hr1G095430	LOW	synonymous_variant
chr1H_558419269	chr1H	558419269	G/G	G/G	C/C	C/C	C/C	G/G	C/C	HORVU1Hr1G095430	MODIFIER	%3_prime_UTR_variant
chr2H_29588	chr2H	29588	C/C	T/T	C/C	C/C	C/C	C/C	C/C	HORVU2Hr1G000010	MODERATE	missense_variant
chr2H_29696	chr2H	29696	C/C	G/G	C/C	C/C	C/C	C/C	C/C	HORVU2Hr1G000010	MODERATE	missense_variant
chr2H_184140	chr2H	184140	C/C	T/T	C/C	C/C	C/C	C/C	C/C	HORVU2Hr1G000060	MODIFIER	non_coding_transcript_exon_variant
chr2H_202592	chr2H	202592	C/C	A/A	C/C	C/C	C/C	C/C	C/C	HORVU2Hr1G000090	MODERATE	missense_variant
chr2H_208799	chr2H	208799	A/A	C/C	A/A	A/A	A/A	./.	A/A	HORVU2Hr1G000090	MODERATE	missense_variant
chr2H_440304	chr2H	440304	A/A	G/G	A/A	A/A	A/A	A/A	A/A	HORVU2Hr1G000130	LOW	synonymous_variant
chr2H_440348	chr2H	440348	C/C	T/T	C/C	C/C	C/C	C/C	C/C	HORVU2Hr1G000130	MODERATE	missense_variant
chr2H_440640	chr2H	440640	A/A	T/T	A/A	A/A	A/A	A/A	A/A	HORVU2Hr1G000130	LOW	synonymous_variant
chr2H_440778	chr2H	440778	C/C	T/T	C/C	C/C	C/C	C/C	C/C	HORVU2Hr1G000130	LOW	synonymous_variant
chr2H_764908	chr2H	764908	C/C	A/A	C/C	C/C	C/C	C/C	C/C	HORVU2Hr1G000270	MODIFIER	non_coding_transcript_exon_variant
chr2H_765017	chr2H	765017	C/C	G/G	C/C	C/C	C/C	C/C	C/C	HORVU2Hr1G000270	MODIFIER	non_coding_transcript_exon_variant
chr2H_765507	chr2H	765507	G/G	C/C	G/G	G/G	G/G	G/G	G/G	HORVU2Hr1G000270	MODIFIER	non_coding_transcript_exon_variant
chr2H_829077	chr2H	829077	T/T	G/G	T/T	T/T	T/T	T/T	T/T	HORVU2Hr1G000280	MODIFIER	%5_prime_UTR_variant
chr2H_829258	chr2H	829258	T/T	A/A	T/T	T/T	T/T	T/T	T/T	HORVU2Hr1G000280	MODIFIER	%5_prime_UTR_variant
chr2H_829566	chr2H	829566	T/T	C/C	T/T	T/T	T/T	T/T	T/T	HORVU2Hr1G000280	MODIFIER	%5_prime_UTR_variant
chr2H_829719	chr2H	829719	T/T	G/G	T/T	T/T	T/T	T/T	T/T	HORVU2Hr1G000280	MODIFIER	%5_prime_UTR_variant
chr2H_829758	chr2H	829758	G/G	A/A	G/G	G/G	G/G	G/G	G/G	HORVU2Hr1G000280	LOW	synonymous_variant
chr2H_830251	chr2H	830251	C/C	G/G	C/C	C/C	C/C	C/C	C/C	HORVU2Hr1G000280	MODERATE	missense_variant
chr2H_830302	chr2H	830302	C/C	A/A	C/C	C/C	C/C	C/C	C/C	HORVU2Hr1G000280	LOW	synonymous_variant
chr2H_830419	chr2H	830419	C/C	T/T	C/C	C/C	C/C	C/C	C/C	HORVU2Hr1G000280	LOW	synonymous_variant
chr2H_830464	chr2H	830464	C/C	T/T	C/C	C/C	C/C	C/C	C/C	HORVU2Hr1G000280	LOW	synonymous_variant
chr2H_831027	chr2H	831027	C/C	T/T	C/C	C/C	C/C	C/C	C/C	HORVU2Hr1G000280	LOW	synonymous_variant
chr2H_831311	chr2H	831311	G/G	A/A	G/G	G/G	G/G	G/G	G/G	HORVU2Hr1G000280	MODIFIER	%3_prime_UTR_variant
chr2H_831359	chr2H	831359	C/C	T/T	C/C	C/C	C/C	C/C	C/C	HORVU2Hr1G000280	MODIFIER	%3_prime_UTR_variant
chr2H_923297	chr2H	923297	T/T	G/G	T/T	T/T	T/T	T/T	T/T	HORVU2Hr1G000360	MODIFIER	%3_prime_UTR_variant
chr2H_923344	chr2H	923344	C/C	G/G	C/C	C/C	C/C	C/C	C/C	HORVU2Hr1G000360	MODIFIER	%3_prime_UTR_variant
chr2H_923477	chr2H	923477	A/A	G/G	A/A	A/A	A/A	A/A	A/A	HORVU2Hr1G000360	LOW	synonymous_variant
chr2H_923733	chr2H	923733	A/A	G/G	A/A	A/A	A/A	A/A	A/A	HORVU2Hr1G000360	MODERATE	missense_variant
chr2H_924585	chr2H	924585	A/A	G/G	A/A	A/A	A/A	A/A	A/A	HORVU2Hr1G000360	LOW	synonymous_variant
chr2H_926366	chr2H	926366	G/G	A/A	G/G	G/G	G/G	G/G	G/G	HORVU2Hr1G000360	MODERATE	missense_variant
chr2H_928411	chr2H	928411	G/G	A/A	G/G	G/G	G/G	G/G	G/G	HORVU2Hr1G000360	MODIFIER	%5_prime_UTR_variant
chr2H_1021697	chr2H	1021697	G/G	A/A	G/G	G/G	G/G	G/G	G/G	HORVU2Hr1G000390	MODERATE	missense_variant
chr2H_1021915	chr2H	1021915	C/C	T/T	C/C	C/C	C/C	C/C	C/C	HORVU2Hr1G000390	MODERATE	missense_variant
chr2H_1023913	chr2H	1023913	T/T	A/A	T/T	T/T	T/T	T/T	T/T	HORVU2Hr1G000390	MODERATE	missense_variant
chr2H_1024112	chr2H	1024112	T/T	C/C	T/T	T/T	T/T	T/T	T/T	HORVU2Hr1G000390	LOW	synonymous_variant
chr2H_1024763	chr2H	1024763	G/G	C/C	G/G	G/G	G/G	G/G	G/G	HORVU2Hr1G000390	MODERATE	missense_variant
chr2H_1029293	chr2H	1029293	A/A	G/G	A/A	A/A	A/A	A/A	A/A	HORVU2Hr1G000390	LOW	synonymous_variant
chr2H_1031983	chr2H	1031983	C/C	T/T	C/C	C/C	C/C	C/C	C/C	HORVU2Hr1G000390	MODIFIER	%5_prime_UTR_variant
chr2H_1185482	chr2H	1185482	A/A	T/T	A/A	A/A	A/A	A/A	A/A	HORVU2Hr1G000420	MODERATE	missense_variant
chr2H_1185525	chr2H	1185525	T/T	C/C	T/T	T/T	T/T	T/T	T/T	HORVU2Hr1G000420	MODERATE	missense_variant
chr2H_1185727	chr2H	1185727	G/G	A/A	G/G	G/G	G/G	G/G	G/G	HORVU2Hr1G000420	LOW	synonymous_variant
chr2H_1185982	chr2H	1185982	T/T	G/G	T/T	T/T	T/T	T/T	T/T	HORVU2Hr1G000420	LOW	synonymous_variant
chr2H_1376643	chr2H	1376643	A/A	G/G	A/A	A/A	A/A	A/A	A/A	HORVU2Hr1G000580	MODERATE	missense_variant
chr2H_1381204	chr2H	1381204	T/T	G/G	T/T	T/T	T/T	T/T	T/T	HORVU2Hr1G000590	LOW	synonymous_variant
chr2H_1383582	chr2H	1383582	A/A	G/G	A/A	A/A	A/A	A/A	A/A	HORVU2Hr1G000590	LOW	synonymous_variant
chr2H_1535569	chr2H	1535569	T/T	C/C	T/T	T/T	T/T	T/T	T/T	HORVU2Hr1G000590	MODIFIER	intron_variant
chr2H_1549407	chr2H	1549407	A/A	G/G	A/A	A/A	A/A	A/A	A/A	HORVU2Hr1G000590	LOW	synonymous_variant
chr2H_2084861	chr2H	2084861	T/T	C/C	T/T	T/T	T/T	T/T	T/T	HORVU2Hr1G000940	MODERATE	missense_variant
chr2H_2084982	chr2H	2084982	C/C	T/T	C/C	C/C	C/C	C/C	C/C	HORVU2Hr1G000940	LOW	synonymous_variant
chr2H_2085174	chr2H	2085174	G/G	C/C	G/G	G/G	G/G	G/G	G/G	HORVU2Hr1G000940	MODERATE	missense_variant
chr2H_2085219	chr2H	2085219	C/C	A/A	C/C	C/C	C/C	C/C	C/C	HORVU2Hr1G000940	LOW	synonymous_variant
chr2H_2085616	chr2H	2085616	C/C	T/T	C/C	C/C	C/C	C/C	C/C	HORVU2Hr1G000940	LOW	synonymous_variant
chr2H_2085914	chr2H	2085914	A/A	T/T	A/A	A/A	A/A	A/A	A/A	HORVU2Hr1G000940	MODERATE	missense_variant
chr2H_2087416	chr2H	2087416	A/A	G/G	A/A	A/A	A/A	A/A	A/A		NONE
chr2H_2091873	chr2H	2091873	T/T	C/C	T/T	T/T	T/T	T/T	T/T	HORVU2Hr1G000940	LOW	synonymous_variant
chr2H_2092350	chr2H	2092350	T/T	G/G	T/T	T/T	T/T	T/T	T/T	HORVU2Hr1G000940	MODERATE	missense_variant
chr2H_2093882	chr2H	2093882	A/A	C/C	A/A	A/A	A/A	A/A	A/A	HORVU2Hr1G000940	LOW	synonymous_variant
chr2H_2096804	chr2H	2096804	T/T	C/C	T/T	T/T	T/T	T/T	T/T	HORVU2Hr1G000940	LOW	synonymous_variant
chr2H_2096940	chr2H	2096940	T/T	C/C	T/T	T/T	T/T	T/T	T/T	HORVU2Hr1G000940	MODERATE	missense_variant
chr2H_2097011	chr2H	2097011	T/T	C/C	T/T	T/T	T/T	T/T	T/T	HORVU2Hr1G000940	LOW	synonymous_variant
chr2H_2097376	chr2H	2097376	A/A	G/G	A/A	A/A	A/A	A/A	A/A	HORVU2Hr1G000940	MODIFIER	%3_prime_UTR_variant
chr2H_2097507	chr2H	2097507	G/G	A/A	G/G	G/G	G/G	G/G	G/G	HORVU2Hr1G000940	MODIFIER	%3_prime_UTR_variant
chr2H_2146240	chr2H	2146240	G/G	A/A	G/G	G/G	G/G	G/G	G/G	HORVU2Hr1G000990	MODIFIER	non_coding_transcript_exon_variant
chr2H_2246517	chr2H	2246517	G/G	T/T	G/G	G/G	G/G	G/G	G/G	HORVU2Hr1G001070	LOW	synonymous_variant
chr2H_2368894	chr2H	2368894	T/T	C/C	T/T	T/T	T/T	T/T	T/T	HORVU2Hr1G001150	MODIFIER	%3_prime_UTR_variant
chr2H_2420148	chr2H	2420148	./.	G/G	A/A	./.	./.	./.	A/A	HORVU2Hr1G001180	LOW	synonymous_variant
chr2H_2762896	chr2H	2762896	A/A	G/G	./.	./.	A/A	./.	A/A	HORVU2Hr1G001290	MODIFIER	%3_prime_UTR_variant
chr2H_2764835	chr2H	2764835	G/G	A/A	G/G	G/G	G/G	G/G	G/G	HORVU2Hr1G001290	MODERATE	missense_variant
chr2H_2768976	chr2H	2768976	G/G	A/A	G/G	G/G	G/G	G/G	G/G	HORVU2Hr1G001310	MODERATE	missense_variant
chr2H_2771101	chr2H	2771101	T/T	C/C	T/T	T/T	T/T	T/T	T/T	HORVU2Hr1G001310	MODERATE	missense_variant
chr2H_2771427	chr2H	2771427	G/G	A/A	G/G	G/G	G/G	G/G	G/G	HORVU2Hr1G001310	LOW	synonymous_variant
chr2H_2771636	chr2H	2771636	T/T	C/C	T/T	T/T	T/T	T/T	T/T	HORVU2Hr1G001310	MODERATE	missense_variant
chr2H_2773000	chr2H	2773000	T/T	C/C	T/T	T/T	T/T	T/T	T/T	HORVU2Hr1G001310	MODERATE	missense_variant
chr2H_2790862	chr2H	2790862	C/C	T/T	C/C	C/C	C/C	C/C	C/C	HORVU2Hr1G001320	MODERATE	missense_variant
chr2H_2790996	chr2H	2790996	G/G	C/C	G/G	G/G	G/G	G/G	G/G	HORVU2Hr1G001320	MODERATE	missense_variant
chr2H_2794029	chr2H	2794029	C/C	T/T	C/C	C/C	C/C	C/C	C/C	HORVU2Hr1G001320	LOW	synonymous_variant
chr2H_2794484	chr2H	2794484	A/A	G/G	A/A	A/A	A/A	A/A	A/A	HORVU2Hr1G001320	LOW	synonymous_variant
chr2H_2831422	chr2H	2831422	A/A	G/G	A/A	A/A	A/A	A/A	A/A	HORVU2Hr1G001340	MODERATE	missense_variant
chr2H_2832295	chr2H	2832295	G/G	A/A	G/G	G/G	G/G	G/G	G/G	HORVU2Hr1G001340	MODIFIER	%5_prime_UTR_variant
chr2H_2832441	chr2H	2832441	C/C	T/T	C/C	C/C	C/C	C/C	C/C	HORVU2Hr1G001340	MODIFIER	%5_prime_UTR_variant
chr2H_2832811	chr2H	2832811	T/T	C/C	T/T	T/T	T/T	T/T	T/T	HORVU2Hr1G001340	MODIFIER	%5_prime_UTR_variant
chr2H_2834279	chr2H	2834279	A/A	G/G	A/A	A/A	A/A	A/A	A/A	HORVU2Hr1G001340	LOW	synonymous_variant
chr2H_2845136	chr2H	2845136	T/T	G/G	T/T	./.	T/T	./.	./.	HORVU2Hr1G001350	MODERATE	missense_variant
chr2H_2846508	chr2H	2846508	C/C	G/G	C/C	C/C	C/C	C/C	C/C	HORVU2Hr1G001350	MODIFIER	%5_prime_UTR_variant
chr2H_2846763	chr2H	2846763	T/T	C/C	T/T	T/T	T/T	T/T	T/T	HORVU2Hr1G001350	LOW	synonymous_variant
chr2H_2846868	chr2H	2846868	G/G	A/A	G/G	G/G	G/G	G/G	G/G	HORVU2Hr1G001350	MODIFIER	%3_prime_UTR_variant
chr2H_2846927	chr2H	2846927	C/C	A/A	C/C	C/C	C/C	C/C	C/C	HORVU2Hr1G001350	MODIFIER	%3_prime_UTR_variant
chr2H_2848301	chr2H	2848301	C/C	T/T	C/C	C/C	C/C	C/C	C/C	HORVU2Hr1G001360	LOW	synonymous_variant
chr2H_2848527	chr2H	2848527	A/A	G/G	A/A	A/A	A/A	A/A	A/A	HORVU2Hr1G001360	LOW	synonymous_variant
chr2H_2848560	chr2H	2848560	G/G	A/A	G/G	G/G	G/G	G/G	G/G	HORVU2Hr1G001360	LOW	synonymous_variant
chr2H_2848884	chr2H	2848884	G/G	C/C	G/G	G/G	G/G	G/G	G/G	HORVU2Hr1G001360	MODERATE	missense_variant
chr2H_2849888	chr2H	2849888	A/A	G/G	A/A	A/A	A/A	A/A	A/A	HORVU2Hr1G001360	LOW	synonymous_variant
chr2H_2850005	chr2H	2850005	A/A	G/G	A/A	A/A	A/A	A/A	A/A	HORVU2Hr1G001360	LOW	synonymous_variant
chr2H_2850095	chr2H	2850095	C/C	T/T	./.	C/C	C/C	./.	C/C		NONE
chr2H_2850260	chr2H	2850260	A/A	G/G	A/A	A/A	A/A	A/A	A/A	HORVU2Hr1G001360	LOW	synonymous_variant
chr2H_2850655	chr2H	2850655	A/A	G/G	A/A	A/A	A/A	A/A	A/A	HORVU2Hr1G001360	LOW	synonymous_variant
chr2H_2850694	chr2H	2850694	G/G	A/A	G/G	G/G	./.	G/G	./.	HORVU2Hr1G001360	LOW	synonymous_variant
chr2H_2850812	chr2H	2850812	G/G	A/A	./.	./.	G/G	G/G	G/G	HORVU2Hr1G001360	MODERATE	missense_variant
chr2H_2851186	chr2H	2851186	A/A	G/G	A/A	A/A	A/A	A/A	A/A	HORVU2Hr1G001360	LOW	synonymous_variant
chr2H_2852038	chr2H	2852038	C/C	T/T	C/C	C/C	./.	C/C	./.	HORVU2Hr1G001360	LOW	synonymous_variant
chr2H_2852253	chr2H	2852253	G/G	C/C	G/G	G/G	G/G	G/G	G/G	HORVU2Hr1G001360	LOW	synonymous_variant
chr2H_2900661	chr2H	2900661	C/C	T/T	C/C	C/C	C/C	C/C	C/C	HORVU2Hr1G001370	MODIFIER	non_coding_transcript_exon_variant
chr2H_2905795	chr2H	2905795	T/T	C/C	T/T	T/T	T/T	T/T	T/T	HORVU2Hr1G001380	LOW	synonymous_variant
chr2H_2906250	chr2H	2906250	G/G	A/A	G/G	G/G	G/G	G/G	G/G	HORVU2Hr1G001380	LOW	synonymous_variant
chr2H_2956832	chr2H	2956832	T/T	C/C	T/T	T/T	T/T	T/T	T/T	HORVU2Hr1G001410	MODIFIER	%3_prime_UTR_variant
chr2H_3117530	chr2H	3117530	G/G	T/T	G/G	G/G	G/G	G/G	G/G	HORVU2Hr1G001490	MODIFIER	non_coding_transcript_exon_variant
chr2H_3117706	chr2H	3117706	T/T	C/C	T/T	T/T	T/T	T/T	T/T	HORVU2Hr1G001490	MODIFIER	non_coding_transcript_exon_variant
chr2H_3330635	chr2H	3330635	C/C	T/T	C/C	C/C	C/C	C/C	C/C		NONE
chr2H_3581142	chr2H	3581142	C/C	T/T	C/C	C/C	C/C	C/C	C/C	HORVU2Hr1G001690	MODERATE	missense_variant
chr2H_3581733	chr2H	3581733	T/T	C/C	T/T	T/T	T/T	T/T	T/T	HORVU2Hr1G001690	LOW	synonymous_variant
chr2H_3582467	chr2H	3582467	G/G	T/T	G/G	G/G	G/G	G/G	G/G	HORVU2Hr1G001690	LOW	synonymous_variant
chr2H_3583387	chr2H	3583387	C/C	T/T	C/C	C/C	C/C	C/C	C/C	HORVU2Hr1G001690	MODIFIER	%3_prime_UTR_variant
chr2H_3728797	chr2H	3728797	T/T	C/C	T/T	T/T	./.	T/T	T/T	HORVU2Hr1G001780	MODERATE	missense_variant
chr2H_3728944	chr2H	3728944	T/T	C/C	T/T	T/T	T/T	T/T	T/T	HORVU2Hr1G001780	LOW	synonymous_variant
chr2H_3731847	chr2H	3731847	A/A	C/C	A/A	A/A	A/A	A/A	A/A	HORVU2Hr1G001790	MODIFIER	%3_prime_UTR_variant
chr2H_3732158	chr2H	3732158	G/G	A/A	G/G	G/G	G/G	G/G	G/G	HORVU2Hr1G001790	LOW	synonymous_variant
chr2H_3732303	chr2H	3732303	T/T	G/G	T/T	T/T	T/T	T/T	T/T	HORVU2Hr1G001790	MODERATE	missense_variant
chr2H_3734773	chr2H	3734773	C/C	A/A	C/C	C/C	C/C	C/C	C/C	HORVU2Hr1G001790	MODERATE	missense_variant
chr2H_3737264	chr2H	3737264	C/C	T/T	C/C	C/C	C/C	C/C	C/C	HORVU2Hr1G001690	MODIFIER	intron_variant
chr2H_3739144	chr2H	3739144	T/T	C/C	T/T	T/T	T/T	T/T	T/T	HORVU2Hr1G001690	MODIFIER	intron_variant
chr2H_3739546	chr2H	3739546	T/T	C/C	T/T	T/T	T/T	T/T	T/T	HORVU2Hr1G001690	MODIFIER	intron_variant
chr2H_3740030	chr2H	3740030	G/G	A/A	G/G	G/G	G/G	G/G	G/G	HORVU2Hr1G001690	MODIFIER	intron_variant
chr2H_3740075	chr2H	3740075	./.	C/C	./.	./.	T/T	T/T	T/T	HORVU2Hr1G001690	MODIFIER	intron_variant
chr2H_3740189	chr2H	3740189	A/A	G/G	A/A	./.	A/A	./.	./.	HORVU2Hr1G001690	MODIFIER	intron_variant
chr2H_3740230	chr2H	3740230	G/G	A/A	G/G	G/G	G/G	G/G	G/G	HORVU2Hr1G001690	MODIFIER	intron_variant
chr2H_3742412	chr2H	3742412	C/C	T/T	C/C	C/C	C/C	C/C	C/C	HORVU2Hr1G001810	LOW	synonymous_variant
chr2H_3742495	chr2H	3742495	T/T	C/C	T/T	T/T	T/T	T/T	T/T	HORVU2Hr1G001810	MODERATE	missense_variant
chr2H_3745075	chr2H	3745075	T/T	C/C	T/T	T/T	T/T	T/T	T/T	HORVU2Hr1G001810	LOW	synonymous_variant
chr2H_3745399	chr2H	3745399	C/C	T/T	C/C	C/C	C/C	C/C	C/C	HORVU2Hr1G001810	LOW	synonymous_variant
chr2H_3745604	chr2H	3745604	G/G	A/A	G/G	G/G	G/G	G/G	G/G	HORVU2Hr1G001810	MODERATE	missense_variant
chr2H_3745817	chr2H	3745817	T/T	C/C	T/T	T/T	T/T	T/T	T/T	HORVU2Hr1G001810	MODERATE	missense_variant
chr2H_3746222	chr2H	3746222	T/T	C/C	T/T	T/T	T/T	T/T	T/T	HORVU2Hr1G001810	LOW	synonymous_variant
chr2H_3746369	chr2H	3746369	G/G	A/A	G/G	G/G	G/G	G/G	G/G	HORVU2Hr1G001810	LOW	synonymous_variant
chr2H_3758355	chr2H	3758355	C/C	T/T	C/C	C/C	C/C	C/C	C/C	HORVU2Hr1G001820	LOW	synonymous_variant
chr2H_3758514	chr2H	3758514	G/G	C/C	G/G	G/G	G/G	G/G	G/G	HORVU2Hr1G001820	LOW	synonymous_variant
chr2H_3811788	chr2H	3811788	C/C	G/G	C/C	C/C	C/C	C/C	C/C	HORVU2Hr1G001830	MODERATE	missense_variant
chr2H_3812332	chr2H	3812332	T/T	C/C	T/T	T/T	T/T	T/T	T/T	HORVU2Hr1G001830	LOW	synonymous_variant
chr2H_3815775	chr2H	3815775	A/A	G/G	A/A	A/A	A/A	A/A	A/A	HORVU2Hr1G001830	MODERATE	missense_variant
chr2H_3815877	chr2H	3815877	C/C	T/T	C/C	C/C	C/C	C/C	C/C	HORVU2Hr1G001830	MODERATE	missense_variant
chr2H_3989979	chr2H	3989979	T/T	G/G	T/T	T/T	T/T	T/T	T/T	HORVU2Hr1G001900	MODERATE	missense_variant
chr2H_3990409	chr2H	3990409	C/C	T/T	C/C	C/C	C/C	C/C	C/C	HORVU2Hr1G001900	LOW	synonymous_variant
chr2H_3996230	chr2H	3996230	C/C	T/T	C/C	C/C	C/C	C/C	C/C	HORVU2Hr1G001900	MODIFIER	%3_prime_UTR_variant
chr2H_3996349	chr2H	3996349	T/T	C/C	T/T	T/T	T/T	T/T	T/T	HORVU2Hr1G001900	MODIFIER	%3_prime_UTR_variant
chr2H_3996571	chr2H	3996571	G/G	A/A	G/G	G/G	G/G	G/G	G/G	HORVU2Hr1G001900	MODIFIER	%3_prime_UTR_variant
chr2H_4332428	chr2H	4332428	G/G	C/C	G/G	G/G	G/G	G/G	G/G	HORVU2Hr1G002040	MODIFIER	%3_prime_UTR_variant
chr2H_4333265	chr2H	4333265	G/G	T/T	G/G	G/G	G/G	G/G	G/G	HORVU2Hr1G002040	MODIFIER	intron_variant
chr2H_4340101	chr2H	4340101	G/G	A/A	G/G	G/G	G/G	G/G	G/G	HORVU2Hr1G002040	LOW	synonymous_variant
chr2H_4341517	chr2H	4341517	C/C	T/T	C/C	C/C	C/C	C/C	C/C	HORVU2Hr1G002040	LOW	synonymous_variant
chr2H_4410715	chr2H	4410715	A/A	G/G	A/A	A/A	A/A	A/A	A/A	HORVU2Hr1G002050	MODIFIER	%3_prime_UTR_variant
chr2H_4411108	chr2H	4411108	A/A	G/G	A/A	A/A	A/A	A/A	A/A	HORVU2Hr1G002050	LOW	synonymous_variant
chr2H_4411332	chr2H	4411332	A/A	G/G	A/A	A/A	A/A	A/A	A/A	HORVU2Hr1G002050	MODERATE	missense_variant
chr2H_4414683	chr2H	4414683	G/G	A/A	G/G	G/G	G/G	G/G	G/G	HORVU2Hr1G002050	LOW	synonymous_variant
chr2H_4416621	chr2H	4416621	T/T	C/C	T/T	T/T	T/T	T/T	T/T	HORVU2Hr1G002050	MODERATE	missense_variant
chr2H_4501173	chr2H	4501173	G/G	C/C	G/G	G/G	G/G	G/G	G/G	HORVU2Hr1G002180	MODERATE	missense_variant
chr2H_4608146	chr2H	4608146	C/C	G/G	C/C	C/C	C/C	C/C	C/C	HORVU2Hr1G002250	MODIFIER	%3_prime_UTR_variant
chr2H_4610583	chr2H	4610583	G/G	C/C	G/G	G/G	G/G	G/G	G/G	HORVU2Hr1G002250	MODERATE	missense_variant
chr2H_4610707	chr2H	4610707	A/A	T/T	A/A	A/A	A/A	A/A	A/A	HORVU2Hr1G002250	MODIFIER	%5_prime_UTR_variant
chr2H_5924452	chr2H	5924452	G/G	C/C	./.	G/G	G/G	G/G	G/G	HORVU2Hr1G002620	LOW	synonymous_variant
chr2H_6177534	chr2H	6177534	C/C	T/T	C/C	C/C	C/C	C/C	C/C	HORVU2Hr1G002700	MODERATE	missense_variant
chr2H_6177546	chr2H	6177546	G/G	C/C	G/G	G/G	G/G	G/G	G/G	HORVU2Hr1G002700	MODERATE	missense_variant
chr2H_6180020	chr2H	6180020	A/A	G/G	A/A	A/A	A/A	A/A	A/A	HORVU2Hr1G002700	LOW	synonymous_variant
chr2H_6190507	chr2H	6190507	C/C	T/T	C/C	C/C	C/C	C/C	C/C	HORVU2Hr1G002710	MODERATE	missense_variant
chr2H_6190648	chr2H	6190648	T/T	G/G	T/T	T/T	T/T	T/T	T/T	HORVU2Hr1G002710	MODERATE	missense_variant
chr2H_6190680	chr2H	6190680	A/A	G/G	A/A	A/A	A/A	A/A	A/A	HORVU2Hr1G002710	LOW	synonymous_variant
chr2H_6190928	chr2H	6190928	C/C	A/A	C/C	C/C	C/C	C/C	C/C	HORVU2Hr1G002710	MODERATE	missense_variant
chr2H_6190964	chr2H	6190964	A/A	G/G	A/A	A/A	A/A	A/A	A/A	HORVU2Hr1G002710	MODERATE	missense_variant
chr2H_6191297	chr2H	6191297	G/G	A/A	G/G	G/G	G/G	G/G	G/G	HORVU2Hr1G002710	MODERATE	missense_variant
chr2H_6191325	chr2H	6191325	G/G	A/A	G/G	G/G	G/G	G/G	G/G	HORVU2Hr1G002710	LOW	synonymous_variant
chr2H_6191964	chr2H	6191964	A/A	G/G	A/A	A/A	A/A	A/A	A/A	HORVU2Hr1G002710	LOW	synonymous_variant
chr2H_6192136	chr2H	6192136	G/G	A/A	G/G	G/G	G/G	G/G	G/G	HORVU2Hr1G002710	MODERATE	missense_variant
chr2H_6192413	chr2H	6192413	G/G	A/A	G/G	G/G	G/G	G/G	G/G	HORVU2Hr1G002710	LOW	synonymous_variant
chr2H_6193145	chr2H	6193145	C/C	A/A	C/C	C/C	C/C	C/C	C/C	HORVU2Hr1G002710	LOW	synonymous_variant
chr2H_6206555	chr2H	6206555	T/T	G/G	T/T	T/T	T/T	T/T	T/T	HORVU2Hr1G002720	MODIFIER	%5_prime_UTR_variant
chr2H_6207054	chr2H	6207054	C/C	T/T	C/C	C/C	C/C	C/C	C/C	HORVU2Hr1G002700	MODIFIER	intron_variant
chr2H_6207229	chr2H	6207229	T/T	G/G	T/T	T/T	T/T	T/T	T/T	HORVU2Hr1G002720	MODERATE	missense_variant
chr2H_6207271	chr2H	6207271	C/C	A/A	C/C	C/C	C/C	C/C	C/C	HORVU2Hr1G002720	MODIFIER	%3_prime_UTR_variant
chr2H_6290343	chr2H	6290343	G/G	T/T	G/G	G/G	G/G	G/G	G/G	HORVU2Hr1G002840	MODIFIER	%3_prime_UTR_variant
chr2H_6290387	chr2H	6290387	G/G	C/C	G/G	G/G	G/G	G/G	G/G	HORVU2Hr1G002840	MODIFIER	%3_prime_UTR_variant
chr2H_6290466	chr2H	6290466	G/G	A/A	G/G	G/G	G/G	G/G	G/G	HORVU2Hr1G002840	MODERATE	missense_variant
chr2H_6290836	chr2H	6290836	T/T	C/C	T/T	T/T	T/T	T/T	T/T	HORVU2Hr1G002840	LOW	synonymous_variant
chr2H_6290862	chr2H	6290862	T/T	C/C	T/T	T/T	T/T	T/T	T/T	HORVU2Hr1G002840	MODERATE	missense_variant
chr2H_6291013	chr2H	6291013	G/G	A/A	G/G	G/G	G/G	G/G	G/G	HORVU2Hr1G002840	LOW	synonymous_variant
chr2H_6291194	chr2H	6291194	A/A	G/G	A/A	A/A	A/A	A/A	A/A	HORVU2Hr1G002840	LOW	synonymous_variant
chr2H_6292338	chr2H	6292338	T/T	C/C	T/T	T/T	T/T	T/T	T/T	HORVU2Hr1G002840	MODIFIER	intron_variant
chr2H_6292418	chr2H	6292418	./.	G/G	A/A	A/A	A/A	A/A	./.	HORVU2Hr1G002840	MODIFIER	intron_variant
chr2H_6294166	chr2H	6294166	G/G	T/T	G/G	G/G	G/G	G/G	G/G	HORVU2Hr1G002840	HIGH	splice_donor_variant
chr2H_6566389	chr2H	6566389	A/A	G/G	A/A	A/A	A/A	A/A	A/A	HORVU2Hr1G003040	LOW	synonymous_variant
chr2H_6566647	chr2H	6566647	G/G	A/A	G/G	G/G	./.	G/G	G/G		NONE
chr2H_6567139	chr2H	6567139	G/G	A/A	G/G	G/G	G/G	G/G	G/G	HORVU2Hr1G003040	LOW	synonymous_variant
chr2H_7097123	chr2H	7097123	./.	G/G	T/T	./.	T/T	./.	./.	HORVU2Hr1G003260	MODERATE	missense_variant
chr2H_7267917	chr2H	7267917	T/T	C/C	C/C	T/T	T/T	T/T	T/T	HORVU2Hr1G003340	MODIFIER	%5_prime_UTR_variant
chr2H_7268670	chr2H	7268670	C/C	T/T	T/T	C/C	C/C	C/C	C/C	HORVU2Hr1G003340	MODERATE	missense_variant
chr2H_7269201	chr2H	7269201	T/T	G/G	G/G	T/T	T/T	T/T	T/T	HORVU2Hr1G003340	MODERATE	missense_variant
chr2H_7269720	chr2H	7269720	G/G	T/T	T/T	G/G	G/G	G/G	G/G	HORVU2Hr1G003340	MODIFIER	%3_prime_UTR_variant
chr2H_7271486	chr2H	7271486	C/C	A/A	A/A	C/C	C/C	C/C	C/C	HORVU2Hr1G003340	LOW	synonymous_variant
chr2H_7272669	chr2H	7272669	C/C	T/T	T/T	C/C	C/C	C/C	C/C	HORVU2Hr1G003340	MODIFIER	%3_prime_UTR_variant
chr2H_7273062	chr2H	7273062	A/A	T/T	T/T	A/A	A/A	A/A	A/A	HORVU2Hr1G003340	MODIFIER	%3_prime_UTR_variant
chr2H_7278550	chr2H	7278550	C/C	G/G	G/G	C/C	C/C	C/C	C/C	HORVU2Hr1G003350	MODERATE	missense_variant
chr2H_7278761	chr2H	7278761	C/C	T/T	T/T	C/C	C/C	C/C	C/C	HORVU2Hr1G003350	MODERATE	missense_variant
chr2H_8034582	chr2H	8034582	T/T	C/C	C/C	T/T	T/T	T/T	T/T	HORVU2Hr1G003460	MODIFIER	%3_prime_UTR_variant
chr2H_8034654	chr2H	8034654	T/T	G/G	G/G	T/T	T/T	T/T	T/T	HORVU2Hr1G003460	MODIFIER	%3_prime_UTR_variant
chr2H_8034772	chr2H	8034772	C/C	A/A	A/A	C/C	C/C	C/C	C/C	HORVU2Hr1G003460	LOW	synonymous_variant
chr2H_8034820	chr2H	8034820	T/T	C/C	C/C	T/T	T/T	T/T	T/T	HORVU2Hr1G003460	LOW	synonymous_variant
chr2H_8035063	chr2H	8035063	T/T	C/C	C/C	T/T	T/T	T/T	T/T	HORVU2Hr1G003460	MODIFIER	%5_prime_UTR_variant
chr2H_8035960	chr2H	8035960	G/G	A/A	A/A	G/G	G/G	G/G	G/G	HORVU2Hr1G003460	LOW	synonymous_variant
chr2H_8036201	chr2H	8036201	C/C	G/G	G/G	C/C	C/C	C/C	C/C	HORVU2Hr1G003460	MODIFIER	intron_variant
chr2H_8036665	chr2H	8036665	T/T	G/G	G/G	T/T	T/T	T/T	T/T	HORVU2Hr1G003460	MODIFIER	intron_variant
chr2H_9045980	chr2H	9045980	A/A	G/G	A/A	A/A	A/A	A/A	A/A		NONE
chr2H_9046168	chr2H	9046168	T/T	G/G	T/T	T/T	T/T	T/T	T/T	HORVU2Hr1G003840	MODIFIER	non_coding_transcript_exon_variant
chr2H_9046552	chr2H	9046552	C/C	C/C	T/T	C/C	C/C	C/C	C/C	HORVU2Hr1G003840	MODIFIER	non_coding_transcript_exon_variant
chr2H_9046729	chr2H	9046729	A/A	C/C	C/C	A/A	A/A	A/A	A/A	HORVU2Hr1G003840	MODIFIER	non_coding_transcript_exon_variant
chr2H_9047295	chr2H	9047295	C/C	G/G	C/C	C/C	C/C	C/C	C/C	HORVU2Hr1G003840	MODIFIER	non_coding_transcript_exon_variant
chr2H_9047455	chr2H	9047455	T/T	C/C	C/C	T/T	T/T	T/T	T/T	HORVU2Hr1G003840	MODIFIER	non_coding_transcript_exon_variant
chr2H_9047545	chr2H	9047545	T/T	T/T	A/A	T/T	T/T	T/T	T/T	HORVU2Hr1G003840	MODIFIER	non_coding_transcript_exon_variant
chr2H_9062664	chr2H	9062664	G/G	C/C	G/G	G/G	G/G	G/G	G/G	HORVU2Hr1G003860	MODIFIER	non_coding_transcript_exon_variant
chr2H_9077157	chr2H	9077157	G/G	A/A	G/G	G/G	G/G	G/G	G/G	HORVU2Hr1G003890	MODIFIER	non_coding_transcript_exon_variant
chr2H_9079599	chr2H	9079599	C/C	C/C	G/G	C/C	C/C	C/C	C/C	HORVU2Hr1G003900	MODERATE	missense_variant
chr2H_9079628	chr2H	9079628	G/G	A/A	G/G	G/G	G/G	G/G	G/G	HORVU2Hr1G003900	LOW	synonymous_variant
chr2H_9170680	chr2H	9170680	T/T	C/C	T/T	T/T	T/T	T/T	T/T	HORVU2Hr1G003970	LOW	synonymous_variant
chr2H_9176236	chr2H	9176236	A/A	C/C	C/C	A/A	A/A	A/A	A/A	HORVU2Hr1G003970	MODIFIER	%5_prime_UTR_variant
chr2H_9180188	chr2H	9180188	A/A	G/G	G/G	A/A	A/A	A/A	A/A	HORVU2Hr1G003970	MODERATE	missense_variant
chr2H_9181389	chr2H	9181389	T/T	C/C	C/C	T/T	T/T	T/T	T/T	HORVU2Hr1G003970	LOW	synonymous_variant
chr2H_9181503	chr2H	9181503	A/A	G/G	G/G	A/A	A/A	A/A	A/A	HORVU2Hr1G003970	MODIFIER	%3_prime_UTR_variant
chr2H_9181668	chr2H	9181668	T/T	C/C	C/C	T/T	T/T	T/T	T/T	HORVU2Hr1G003970	MODIFIER	%3_prime_UTR_variant
chr2H_9398810	chr2H	9398810	A/A	./.	G/G	A/A	A/A	A/A	A/A	HORVU2Hr1G004170	LOW	synonymous_variant
chr2H_9641733	chr2H	9641733	C/C	C/C	G/G	C/C	C/C	C/C	C/C	HORVU2Hr1G004190	LOW	synonymous_variant
chr2H_9641921	chr2H	9641921	C/C	./.	G/G	C/C	C/C	C/C	C/C	HORVU2Hr1G004190	MODIFIER	%3_prime_UTR_variant
chr2H_9838836	chr2H	9838836	T/T	T/T	C/C	T/T	T/T	T/T	T/T	HORVU2Hr1G004460	MODIFIER	%5_prime_UTR_variant
chr2H_9842014	chr2H	9842014	A/A	A/A	T/T	A/A	A/A	A/A	A/A	HORVU2Hr1G004460	MODERATE	missense_variant
chr2H_9844189	chr2H	9844189	C/C	C/C	T/T	C/C	C/C	C/C	C/C	HORVU2Hr1G004460	LOW	synonymous_variant
chr2H_10881532	chr2H	10881532	A/A	A/A	G/G	A/A	A/A	A/A	A/A	HORVU2Hr1G004720	MODIFIER	%3_prime_UTR_variant
chr2H_10881762	chr2H	10881762	A/A	A/A	G/G	A/A	A/A	A/A	A/A	HORVU2Hr1G004730	LOW	synonymous_variant
chr2H_10882569	chr2H	10882569	T/T	T/T	G/G	T/T	T/T	T/T	T/T	HORVU2Hr1G004730	MODERATE	missense_variant
chr2H_10894466	chr2H	10894466	A/A	A/A	G/G	A/A	A/A	A/A	A/A	HORVU2Hr1G004730	LOW	synonymous_variant
chr2H_10895285	chr2H	10895285	G/G	G/G	A/A	G/G	G/G	G/G	G/G	HORVU2Hr1G004730	LOW	synonymous_variant
chr2H_10896786	chr2H	10896786	T/T	T/T	C/C	T/T	T/T	T/T	T/T	HORVU2Hr1G004730	MODERATE	missense_variant
chr2H_11022421	chr2H	11022421	T/T	T/T	G/G	T/T	T/T	T/T	T/T	HORVU2Hr1G004870	LOW	synonymous_variant
chr2H_11049407	chr2H	11049407	A/A	A/A	G/G	A/A	A/A	A/A	A/A	HORVU2Hr1G004870	MODERATE	missense_variant
chr2H_11057906	chr2H	11057906	T/T	C/C	T/T	T/T	T/T	T/T	T/T	HORVU2Hr1G004930	MODERATE	missense_variant
chr2H_11076143	chr2H	11076143	C/C	T/T	C/C	C/C	C/C	C/C	C/C		NONE
chr2H_11076581	chr2H	11076581	T/T	C/C	T/T	T/T	T/T	T/T	T/T		NONE
chr2H_11116373	chr2H	11116373	C/C	T/T	C/C	C/C	C/C	C/C	C/C	HORVU2Hr1G004960	MODERATE	missense_variant
chr2H_11117166	chr2H	11117166	T/T	T/T	G/G	T/T	T/T	T/T	T/T	HORVU2Hr1G004960	MODERATE	missense_variant
chr2H_11117586	chr2H	11117586	T/T	C/C	./.	T/T	T/T	T/T	T/T	HORVU2Hr1G004960	LOW	synonymous_variant
chr2H_11117670	chr2H	11117670	A/A	G/G	./.	A/A	A/A	A/A	A/A	HORVU2Hr1G004960	MODERATE	missense_variant
chr2H_11118072	chr2H	11118072	C/C	./.	T/T	C/C	C/C	C/C	C/C	HORVU2Hr1G004960	MODERATE	missense_variant
chr2H_11118624	chr2H	11118624	T/T	./.	C/C	T/T	T/T	T/T	T/T	HORVU2Hr1G004960	MODIFIER	%3_prime_UTR_variant
chr2H_11118706	chr2H	11118706	T/T	./.	G/G	T/T	T/T	T/T	T/T	HORVU2Hr1G004960	MODIFIER	%3_prime_UTR_variant
chr2H_11119191	chr2H	11119191	G/G	./.	T/T	G/G	G/G	G/G	G/G	HORVU2Hr1G004960	MODIFIER	%3_prime_UTR_variant
chr2H_11119235	chr2H	11119235	C/C	./.	T/T	C/C	C/C	C/C	C/C	HORVU2Hr1G004960	MODERATE	missense_variant
chr2H_11119455	chr2H	11119455	G/G	./.	T/T	G/G	G/G	G/G	G/G	HORVU2Hr1G004960	MODERATE	missense_variant
chr2H_11119815	chr2H	11119815	T/T	./.	C/C	T/T	T/T	T/T	T/T	HORVU2Hr1G004960	MODIFIER	%3_prime_UTR_variant
chr2H_11121093	chr2H	11121093	T/T	T/T	C/C	./.	./.	./.	./.	HORVU2Hr1G004980	LOW	synonymous_variant
chr2H_11121105	chr2H	11121105	C/C	C/C	T/T	./.	./.	./.	./.	HORVU2Hr1G004980	LOW	synonymous_variant
chr2H_11121174	chr2H	11121174	T/T	T/T	C/C	T/T	T/T	T/T	T/T	HORVU2Hr1G004980	LOW	synonymous_variant
chr2H_11122029	chr2H	11122029	A/A	A/A	C/C	A/A	A/A	A/A	A/A	HORVU2Hr1G004980	LOW	synonymous_variant
chr2H_11122908	chr2H	11122908	G/G	./.	A/A	G/G	G/G	G/G	G/G	HORVU2Hr1G004980	MODERATE	missense_variant
chr2H_11126573	chr2H	11126573	G/G	A/A	A/A	G/G	G/G	G/G	G/G	HORVU2Hr1G005000	LOW	synonymous_variant
chr2H_11127120	chr2H	11127120	G/G	A/A	./.	G/G	G/G	G/G	G/G	HORVU2Hr1G005000	MODERATE	missense_variant
chr2H_11128798	chr2H	11128798	T/T	A/A	A/A	T/T	T/T	T/T	T/T	HORVU2Hr1G005000	LOW	synonymous_variant
chr2H_11185374	chr2H	11185374	C/C	T/T	C/C	C/C	C/C	C/C	C/C	HORVU2Hr1G004930	MODIFIER	non_coding_transcript_exon_variant
chr2H_11188932	chr2H	11188932	T/T	C/C	T/T	T/T	T/T	T/T	T/T	HORVU2Hr1G004930	MODIFIER	non_coding_transcript_exon_variant
chr2H_11189507	chr2H	11189507	T/T	C/C	T/T	T/T	T/T	T/T	T/T	HORVU2Hr1G004930	MODIFIER	non_coding_transcript_exon_variant
chr2H_11191240	chr2H	11191240	A/A	C/C	A/A	A/A	A/A	A/A	A/A	HORVU2Hr1G005060	MODIFIER	non_coding_transcript_exon_variant
chr2H_11191394	chr2H	11191394	G/G	A/A	G/G	G/G	G/G	G/G	G/G	HORVU2Hr1G005060	MODIFIER	non_coding_transcript_exon_variant
chr2H_11191617	chr2H	11191617	T/T	C/C	T/T	T/T	T/T	T/T	T/T	HORVU2Hr1G005060	MODIFIER	non_coding_transcript_exon_variant
chr2H_11192563	chr2H	11192563	C/C	T/T	C/C	C/C	C/C	C/C	C/C		NONE
chr2H_11193440	chr2H	11193440	T/T	C/C	T/T	T/T	T/T	T/T	T/T	HORVU2Hr1G005060	MODIFIER	non_coding_transcript_exon_variant
chr2H_11226172	chr2H	11226172	C/C	T/T	T/T	C/C	C/C	C/C	C/C	HORVU2Hr1G005110	MODIFIER	non_coding_transcript_exon_variant
chr2H_11263167	chr2H	11263167	T/T	C/C	T/T	T/T	T/T	T/T	T/T	HORVU2Hr1G005140	MODIFIER	%3_prime_UTR_variant
chr2H_11263253	chr2H	11263253	A/A	G/G	A/A	A/A	A/A	A/A	A/A	HORVU2Hr1G005140	LOW	synonymous_variant
chr2H_11263412	chr2H	11263412	G/G	C/C	G/G	G/G	G/G	G/G	G/G	HORVU2Hr1G005140	LOW	synonymous_variant
chr2H_11263540	chr2H	11263540	A/A	C/C	A/A	A/A	A/A	A/A	A/A	HORVU2Hr1G005140	MODERATE	missense_variant
chr2H_11263825	chr2H	11263825	T/T	A/A	T/T	T/T	T/T	T/T	T/T	HORVU2Hr1G005140	MODIFIER	%3_prime_UTR_variant
chr2H_11264207	chr2H	11264207	C/C	G/G	C/C	C/C	C/C	C/C	C/C	HORVU2Hr1G005140	MODERATE	missense_variant
chr2H_11264473	chr2H	11264473	G/G	A/A	G/G	G/G	G/G	G/G	G/G	HORVU2Hr1G005140	LOW	synonymous_variant
chr2H_11264535	chr2H	11264535	C/C	T/T	C/C	C/C	C/C	C/C	C/C	HORVU2Hr1G005140	MODERATE	missense_variant
chr2H_11264626	chr2H	11264626	G/G	G/G	A/A	G/G	G/G	G/G	G/G	HORVU2Hr1G005140	LOW	synonymous_variant
chr2H_11264731	chr2H	11264731	C/C	T/T	C/C	C/C	C/C	C/C	C/C	HORVU2Hr1G005140	LOW	synonymous_variant
chr2H_11270423	chr2H	11270423	T/T	C/C	C/C	T/T	T/T	T/T	T/T	HORVU2Hr1G005150	LOW	synonymous_variant
chr2H_11270471	chr2H	11270471	A/A	A/A	C/C	A/A	A/A	A/A	A/A	HORVU2Hr1G005150	LOW	synonymous_variant
chr2H_11270582	chr2H	11270582	A/A	A/A	T/T	A/A	A/A	A/A	A/A	HORVU2Hr1G005150	MODIFIER	%3_prime_UTR_variant
chr2H_11270586	chr2H	11270586	T/T	C/C	T/T	T/T	T/T	T/T	T/T	HORVU2Hr1G005150	MODIFIER	%3_prime_UTR_variant
chr2H_11270785	chr2H	11270785	C/C	./.	T/T	C/C	C/C	C/C	C/C	HORVU2Hr1G005150	MODIFIER	%3_prime_UTR_variant
chr2H_11270836	chr2H	11270836	C/C	T/T	C/C	C/C	C/C	C/C	C/C	HORVU2Hr1G005150	MODIFIER	%3_prime_UTR_variant
chr2H_11316219	chr2H	11316219	T/T	A/A	T/T	T/T	T/T	T/T	T/T	HORVU2Hr1G005180	MODIFIER	non_coding_transcript_exon_variant
chr2H_11316542	chr2H	11316542	G/G	G/G	T/T	G/G	G/G	G/G	G/G	HORVU2Hr1G005180	MODIFIER	non_coding_transcript_exon_variant
chr2H_11322818	chr2H	11322818	T/T	C/C	T/T	T/T	T/T	T/T	T/T	HORVU2Hr1G005150	MODERATE	missense_variant
chr2H_11323196	chr2H	11323196	C/C	T/T	C/C	C/C	C/C	C/C	C/C	HORVU2Hr1G005150	MODERATE	missense_variant
chr2H_11323329	chr2H	11323329	A/A	G/G	A/A	A/A	A/A	A/A	A/A	HORVU2Hr1G005150	MODIFIER	%3_prime_UTR_variant
chr2H_11394961	chr2H	11394961	A/A	G/G	G/G	A/A	A/A	A/A	A/A	HORVU2Hr1G005230	MODERATE	missense_variant
chr2H_11395863	chr2H	11395863	A/A	A/A	T/T	A/A	A/A	A/A	A/A	HORVU2Hr1G005230	MODERATE	missense_variant
chr2H_11396390	chr2H	11396390	T/T	T/T	C/C	T/T	T/T	T/T	T/T	HORVU2Hr1G005220	MODIFIER	%3_prime_UTR_variant
chr2H_11396445	chr2H	11396445	G/G	C/C	G/G	G/G	G/G	G/G	G/G	HORVU2Hr1G005220	MODIFIER	%3_prime_UTR_variant
chr2H_11398267	chr2H	11398267	G/G	C/C	G/G	G/G	G/G	G/G	G/G	HORVU2Hr1G005220	LOW	synonymous_variant
chr2H_11398405	chr2H	11398405	A/A	G/G	A/A	A/A	A/A	A/A	A/A		NONE
chr2H_11633793	chr2H	11633793	C/C	G/G	C/C	C/C	C/C	C/C	C/C	HORVU2Hr1G005320	LOW	synonymous_variant
chr2H_11634180	chr2H	11634180	T/T	A/A	T/T	T/T	T/T	T/T	T/T	HORVU2Hr1G005320	LOW	synonymous_variant
chr2H_11635075	chr2H	11635075	T/T	T/T	C/C	T/T	T/T	T/T	T/T	HORVU2Hr1G005320	MODIFIER	%5_prime_UTR_variant
chr2H_11635445	chr2H	11635445	A/A	G/G	G/G	A/A	A/A	A/A	A/A	HORVU2Hr1G005320	LOW	synonymous_variant
chr2H_11635530	chr2H	11635530	A/A	G/G	G/G	A/A	A/A	A/A	A/A	HORVU2Hr1G005320	MODIFIER	%3_prime_UTR_variant
chr2H_11898430	chr2H	11898430	A/A	./.	G/G	A/A	A/A	A/A	A/A	HORVU2Hr1G005470	MODIFIER	%3_prime_UTR_variant
chr2H_11898487	chr2H	11898487	T/T	A/A	T/T	T/T	T/T	T/T	T/T	HORVU2Hr1G005470	HIGH	stop_gained
chr2H_11898685	chr2H	11898685	A/A	C/C	C/C	A/A	A/A	A/A	A/A	HORVU2Hr1G005470	MODERATE	missense_variant
chr2H_11899934	chr2H	11899934	C/C	C/C	T/T	C/C	C/C	C/C	C/C		NONE
chr2H_11900450	chr2H	11900450	C/C	T/T	C/C	C/C	C/C	C/C	C/C	HORVU2Hr1G005470	LOW	synonymous_variant
chr2H_11900540	chr2H	11900540	C/C	G/G	G/G	C/C	C/C	C/C	C/C	HORVU2Hr1G005470	LOW	synonymous_variant
chr2H_11900741	chr2H	11900741	T/T	G/G	G/G	T/T	T/T	T/T	T/T	HORVU2Hr1G005470	LOW	synonymous_variant
chr2H_11901052	chr2H	11901052	T/T	C/C	C/C	T/T	T/T	T/T	T/T	HORVU2Hr1G005470	MODERATE	missense_variant
chr2H_11907063	chr2H	11907063	A/A	G/G	G/G	A/A	A/A	A/A	A/A	HORVU2Hr1G005480	LOW	synonymous_variant
chr2H_11907129	chr2H	11907129	A/A	G/G	./.	A/A	A/A	A/A	A/A		NONE
chr2H_11907474	chr2H	11907474	A/A	G/G	G/G	A/A	A/A	A/A	A/A	HORVU2Hr1G005480	MODIFIER	intron_variant
chr2H_11907813	chr2H	11907813	T/T	C/C	C/C	T/T	T/T	T/T	T/T	HORVU2Hr1G005480	LOW	synonymous_variant
chr2H_11907977	chr2H	11907977	G/G	A/A	A/A	./.	G/G	G/G	G/G	HORVU2Hr1G005480	LOW	synonymous_variant
chr2H_11998751	chr2H	11998751	C/C	C/C	G/G	C/C	C/C	C/C	C/C	HORVU2Hr1G005510	MODERATE	missense_variant
chr2H_11999080	chr2H	11999080	A/A	A/A	G/G	A/A	A/A	A/A	A/A	HORVU2Hr1G005510	LOW	synonymous_variant
chr2H_12007986	chr2H	12007986	T/T	./.	C/C	T/T	T/T	T/T	T/T	HORVU2Hr1G005520	LOW	synonymous_variant
chr2H_12009713	chr2H	12009713	T/T	C/C	C/C	T/T	T/T	T/T	T/T	HORVU2Hr1G005530	LOW	synonymous_variant
chr2H_12033442	chr2H	12033442	./.	A/A	C/C	C/C	C/C	C/C	C/C	HORVU2Hr1G005570	MODIFIER	%3_prime_UTR_variant
chr2H_12033599	chr2H	12033599	C/C	C/C	T/T	C/C	C/C	C/C	./.	HORVU2Hr1G005570	LOW	synonymous_variant
chr2H_12033743	chr2H	12033743	G/G	A/A	G/G	G/G	G/G	G/G	G/G	HORVU2Hr1G005570	LOW	synonymous_variant
chr2H_12033785	chr2H	12033785	C/C	C/C	T/T	C/C	C/C	C/C	C/C	HORVU2Hr1G005570	LOW	synonymous_variant
chr2H_12033845	chr2H	12033845	G/G	G/G	A/A	G/G	G/G	G/G	G/G	HORVU2Hr1G005570	LOW	synonymous_variant
chr2H_12034254	chr2H	12034254	./.	G/G	C/C	./.	G/G	G/G	G/G	HORVU2Hr1G005570	MODERATE	missense_variant
chr2H_12034321	chr2H	12034321	./.	C/C	C/C	A/A	A/A	A/A	./.	HORVU2Hr1G005570	MODERATE	missense_variant
chr2H_12053569	chr2H	12053569	C/C	G/G	C/C	C/C	C/C	C/C	C/C	HORVU2Hr1G005590	MODIFIER	%5_prime_UTR_variant
chr2H_12054511	chr2H	12054511	T/T	./.	C/C	T/T	T/T	T/T	T/T	HORVU2Hr1G005590	LOW	synonymous_variant
chr2H_12054547	chr2H	12054547	C/C	T/T	C/C	C/C	C/C	C/C	C/C	HORVU2Hr1G005590	LOW	synonymous_variant
chr2H_12054548	chr2H	12054548	A/A	G/G	G/G	A/A	A/A	A/A	A/A	HORVU2Hr1G005590	MODERATE	missense_variant
chr2H_12055246	chr2H	12055246	G/G	A/A	./.	G/G	G/G	G/G	G/G	HORVU2Hr1G005600	MODIFIER	%3_prime_UTR_variant
chr2H_12056115	chr2H	12056115	A/A	A/A	G/G	A/A	A/A	A/A	A/A	HORVU2Hr1G005600	LOW	synonymous_variant
chr2H_12056238	chr2H	12056238	T/T	C/C	C/C	T/T	T/T	T/T	T/T	HORVU2Hr1G005600	LOW	synonymous_variant
chr2H_12056516	chr2H	12056516	G/G	C/C	C/C	G/G	G/G	G/G	G/G	HORVU2Hr1G005600	LOW	synonymous_variant
chr2H_12212786	chr2H	12212786	G/G	G/G	A/A	G/G	G/G	G/G	G/G	HORVU2Hr1G005630	MODERATE	missense_variant
chr2H_12212793	chr2H	12212793	G/G	G/G	T/T	G/G	G/G	G/G	G/G	HORVU2Hr1G005630	MODERATE	missense_variant
chr2H_12213031	chr2H	12213031	A/A	G/G	G/G	A/A	A/A	A/A	A/A	HORVU2Hr1G005630	MODERATE	missense_variant
chr2H_12214088	chr2H	12214088	G/G	G/G	A/A	G/G	G/G	G/G	G/G	HORVU2Hr1G005630	MODERATE	missense_variant
chr2H_12214089	chr2H	12214089	G/G	C/C	G/G	G/G	G/G	G/G	G/G	HORVU2Hr1G005630	MODERATE	missense_variant
chr2H_12214780	chr2H	12214780	A/A	G/G	G/G	A/A	A/A	A/A	A/A	HORVU2Hr1G005630	MODERATE	missense_variant
chr2H_12214968	chr2H	12214968	T/T	G/G	T/T	T/T	T/T	T/T	T/T	HORVU2Hr1G005630	MODERATE	missense_variant
chr2H_12214998	chr2H	12214998	T/T	C/C	T/T	T/T	T/T	T/T	T/T	HORVU2Hr1G005630	LOW	synonymous_variant
chr2H_12234721	chr2H	12234721	T/T	G/G	G/G	T/T	T/T	T/T	T/T	HORVU2Hr1G005650	MODIFIER	%5_prime_UTR_variant
chr2H_12235670	chr2H	12235670	A/A	A/A	G/G	A/A	A/A	A/A	A/A	HORVU2Hr1G005650	LOW	synonymous_variant
chr2H_12236552	chr2H	12236552	A/A	A/A	G/G	A/A	A/A	A/A	A/A	HORVU2Hr1G005650	LOW	synonymous_variant
chr2H_12238689	chr2H	12238689	C/C	C/C	T/T	C/C	C/C	C/C	C/C	HORVU2Hr1G005650	LOW	synonymous_variant
chr2H_12239093	chr2H	12239093	C/C	C/C	G/G	C/C	C/C	C/C	C/C		NONE
chr2H_12239242	chr2H	12239242	G/G	A/A	G/G	G/G	G/G	G/G	G/G	HORVU2Hr1G005650	LOW	synonymous_variant
chr2H_12239941	chr2H	12239941	C/C	C/C	T/T	C/C	C/C	C/C	C/C	HORVU2Hr1G005650	MODERATE	missense_variant
chr2H_12240533	chr2H	12240533	G/G	C/C	C/C	G/G	G/G	G/G	G/G	HORVU2Hr1G005650	LOW	synonymous_variant
chr2H_12241470	chr2H	12241470	C/C	T/T	C/C	C/C	C/C	C/C	C/C	HORVU2Hr1G005650	LOW	synonymous_variant
chr2H_12325271	chr2H	12325271	C/C	./.	G/G	C/C	C/C	C/C	C/C	HORVU2Hr1G005670	LOW	synonymous_variant
chr2H_12325409	chr2H	12325409	T/T	C/C	T/T	T/T	T/T	T/T	T/T	HORVU2Hr1G005670	LOW	synonymous_variant
chr2H_12325709	chr2H	12325709	A/A	G/G	G/G	A/A	A/A	A/A	A/A	HORVU2Hr1G005670	LOW	synonymous_variant
chr2H_12325749	chr2H	12325749	G/G	G/G	A/A	G/G	G/G	G/G	G/G	HORVU2Hr1G005670	MODERATE	missense_variant
chr2H_12325865	chr2H	12325865	C/C	C/C	T/T	C/C	C/C	C/C	C/C	HORVU2Hr1G005670	LOW	synonymous_variant
chr2H_12325904	chr2H	12325904	C/C	./.	A/A	C/C	C/C	C/C	C/C	HORVU2Hr1G005670	LOW	synonymous_variant
chr2H_12346745	chr2H	12346745	A/A	A/A	C/C	A/A	A/A	A/A	A/A	HORVU2Hr1G005690	MODERATE	missense_variant
chr2H_12350797	chr2H	12350797	C/C	T/T	T/T	C/C	C/C	C/C	C/C	HORVU2Hr1G005690	LOW	synonymous_variant
chr2H_12351439	chr2H	12351439	T/T	T/T	C/C	T/T	T/T	T/T	T/T	HORVU2Hr1G005690	MODERATE	missense_variant
chr2H_12353250	chr2H	12353250	T/T	A/A	T/T	T/T	T/T	T/T	T/T	HORVU2Hr1G005690	LOW	synonymous_variant
chr2H_12354046	chr2H	12354046	A/A	A/A	T/T	A/A	A/A	A/A	A/A	HORVU2Hr1G005690	MODIFIER	%3_prime_UTR_variant
chr2H_12692301	chr2H	12692301	A/A	G/G	G/G	A/A	A/A	A/A	A/A	HORVU2Hr1G005940	MODIFIER	%3_prime_UTR_variant
chr2H_12692438	chr2H	12692438	T/T	C/C	T/T	T/T	T/T	T/T	T/T	HORVU2Hr1G005940	MODIFIER	%3_prime_UTR_variant
chr2H_12692529	chr2H	12692529	T/T	C/C	C/C	T/T	T/T	T/T	T/T	HORVU2Hr1G005940	LOW	synonymous_variant
chr2H_12693880	chr2H	12693880	C/C	T/T	T/T	C/C	C/C	C/C	C/C	HORVU2Hr1G005940	LOW	synonymous_variant
chr2H_12694273	chr2H	12694273	G/G	A/A	A/A	G/G	G/G	G/G	G/G	HORVU2Hr1G005940	LOW	synonymous_variant
chr2H_12694667	chr2H	12694667	C/C	C/C	T/T	C/C	C/C	C/C	C/C	HORVU2Hr1G005940	LOW	synonymous_variant
chr2H_12696125	chr2H	12696125	C/C	T/T	T/T	C/C	C/C	C/C	C/C	HORVU2Hr1G005940	LOW	synonymous_variant
chr2H_12696194	chr2H	12696194	T/T	T/T	C/C	T/T	T/T	T/T	T/T	HORVU2Hr1G005940	LOW	synonymous_variant
chr2H_12696535	chr2H	12696535	C/C	T/T	C/C	C/C	C/C	C/C	C/C	HORVU2Hr1G005940	LOW	synonymous_variant
chr2H_12696909	chr2H	12696909	G/G	G/G	A/A	G/G	G/G	G/G	G/G		NONE
chr2H_12697781	chr2H	12697781	G/G	A/A	G/G	G/G	G/G	G/G	G/G	HORVU2Hr1G005940	MODERATE	missense_variant
chr2H_12800615	chr2H	12800615	G/G	G/G	T/T	G/G	G/G	G/G	G/G	HORVU2Hr1G005990	MODERATE	missense_variant
chr2H_12800689	chr2H	12800689	G/G	C/C	G/G	G/G	G/G	G/G	G/G	HORVU2Hr1G005990	LOW	synonymous_variant
chr2H_12800889	chr2H	12800889	C/C	T/T	C/C	C/C	C/C	C/C	C/C	HORVU2Hr1G005990	MODERATE	missense_variant
chr2H_12801196	chr2H	12801196	C/C	C/C	T/T	C/C	C/C	C/C	C/C	HORVU2Hr1G005990	LOW	synonymous_variant
chr2H_12801232	chr2H	12801232	G/G	A/A	G/G	G/G	G/G	G/G	G/G	HORVU2Hr1G005990	LOW	synonymous_variant
chr2H_12801280	chr2H	12801280	C/C	C/C	T/T	C/C	C/C	C/C	C/C	HORVU2Hr1G005990	LOW	synonymous_variant
chr2H_12806474	chr2H	12806474	C/C	C/C	T/T	C/C	C/C	C/C	C/C	HORVU2Hr1G005990	LOW	synonymous_variant
chr2H_12806510	chr2H	12806510	G/G	A/A	G/G	G/G	G/G	G/G	G/G	HORVU2Hr1G005990	LOW	synonymous_variant
chr2H_12808070	chr2H	12808070	G/G	A/A	A/A	G/G	G/G	G/G	G/G	HORVU2Hr1G005990	LOW	synonymous_variant
chr2H_12808643	chr2H	12808643	G/G	C/C	G/G	G/G	G/G	G/G	G/G	HORVU2Hr1G005990	LOW	synonymous_variant
chr2H_12860193	chr2H	12860193	C/C	C/C	T/T	C/C	C/C	C/C	C/C	HORVU2Hr1G006000	LOW	synonymous_variant
chr2H_12862390	chr2H	12862390	T/T	T/T	C/C	T/T	T/T	T/T	T/T	HORVU2Hr1G006000	MODIFIER	%3_prime_UTR_variant
chr2H_12864177	chr2H	12864177	C/C	T/T	C/C	T/T	C/C	C/C	C/C	HORVU2Hr1G006010	LOW	synonymous_variant
chr2H_12865167	chr2H	12865167	C/C	T/T	C/C	T/T	C/C	C/C	C/C	HORVU2Hr1G006010	LOW	synonymous_variant
chr2H_12867544	chr2H	12867544	T/T	A/A	T/T	A/A	T/T	T/T	T/T	HORVU2Hr1G006030	MODIFIER	%3_prime_UTR_variant
chr2H_12868110	chr2H	12868110	C/C	C/C	T/T	C/C	C/C	C/C	C/C	HORVU2Hr1G006030	LOW	synonymous_variant
chr2H_12868299	chr2H	12868299	G/G	A/A	G/G	A/A	G/G	G/G	G/G	HORVU2Hr1G006030	LOW	synonymous_variant
chr2H_12868654	chr2H	12868654	C/C	T/T	C/C	T/T	C/C	C/C	C/C	HORVU2Hr1G006030	LOW	synonymous_variant
chr2H_12868672	chr2H	12868672	A/A	G/G	A/A	G/G	A/A	A/A	A/A	HORVU2Hr1G006030	LOW	synonymous_variant
chr2H_12869023	chr2H	12869023	G/G	A/A	G/G	A/A	G/G	G/G	G/G	HORVU2Hr1G006030	LOW	synonymous_variant
chr2H_12949145	chr2H	12949145	A/A	./.	G/G	./.	A/A	A/A	A/A	HORVU2Hr1G006040	MODIFIER	%3_prime_UTR_variant
chr2H_12949406	chr2H	12949406	C/C	./.	G/G	./.	C/C	C/C	C/C	HORVU2Hr1G006040	MODIFIER	%3_prime_UTR_variant
chr2H_12950276	chr2H	12950276	T/T	C/C	T/T	C/C	T/T	T/T	T/T	HORVU2Hr1G006040	MODIFIER	%3_prime_UTR_variant
chr2H_12951392	chr2H	12951392	T/T	C/C	T/T	C/C	T/T	T/T	T/T	HORVU2Hr1G006040	MODERATE	missense_variant
chr2H_12952167	chr2H	12952167	C/C	./.	T/T	./.	C/C	C/C	C/C	HORVU2Hr1G006040	LOW	synonymous_variant
chr2H_12952685	chr2H	12952685	C/C	C/C	T/T	C/C	C/C	C/C	C/C	HORVU2Hr1G006040	MODERATE	missense_variant
chr2H_12954409	chr2H	12954409	T/T	./.	T/T	C/C	T/T	T/T	T/T	HORVU2Hr1G006040	MODIFIER	%5_prime_UTR_variant
chr2H_13102503	chr2H	13102503	T/T	T/T	C/C	T/T	T/T	T/T	T/T	HORVU2Hr1G006180	MODIFIER	non_coding_transcript_exon_variant
chr2H_13103466	chr2H	13103466	T/T	T/T	C/C	T/T	T/T	T/T	T/T	HORVU2Hr1G006180	MODIFIER	non_coding_transcript_exon_variant
chr2H_13105185	chr2H	13105185	A/A	A/A	T/T	A/A	A/A	A/A	A/A	HORVU2Hr1G006180	MODIFIER	non_coding_transcript_exon_variant
chr2H_13106215	chr2H	13106215	A/A	A/A	G/G	A/A	A/A	A/A	A/A	HORVU2Hr1G006180	MODIFIER	non_coding_transcript_exon_variant
chr2H_13106782	chr2H	13106782	A/A	A/A	G/G	A/A	A/A	A/A	A/A	HORVU2Hr1G006180	MODIFIER	non_coding_transcript_exon_variant
chr2H_13109452	chr2H	13109452	A/A	A/A	G/G	A/A	A/A	A/A	A/A	HORVU2Hr1G006180	MODIFIER	non_coding_transcript_exon_variant
chr2H_13137867	chr2H	13137867	C/C	T/T	C/C	T/T	C/C	C/C	C/C	HORVU2Hr1G006250	MODIFIER	non_coding_transcript_exon_variant
chr2H_13138263	chr2H	13138263	C/C	T/T	C/C	T/T	C/C	C/C	C/C	HORVU2Hr1G006250	MODIFIER	non_coding_transcript_exon_variant
chr2H_13138391	chr2H	13138391	G/G	A/A	G/G	A/A	G/G	G/G	G/G	HORVU2Hr1G006250	MODIFIER	non_coding_transcript_exon_variant
chr2H_13242949	chr2H	13242949	C/C	T/T	T/T	./.	C/C	C/C	C/C	HORVU2Hr1G006280	MODIFIER	%3_prime_UTR_variant
chr2H_13242976	chr2H	13242976	C/C	T/T	T/T	./.	C/C	C/C	C/C	HORVU2Hr1G006280	MODIFIER	%3_prime_UTR_variant
chr2H_13246037	chr2H	13246037	C/C	C/C	T/T	C/C	C/C	C/C	C/C	HORVU2Hr1G006280	MODERATE	missense_variant
chr2H_13507247	chr2H	13507247	G/G	T/T	./.	T/T	G/G	G/G	G/G	HORVU2Hr1G006480	MODERATE	missense_variant
chr2H_14013657	chr2H	14013657	G/G	G/G	T/T	G/G	G/G	G/G	G/G	HORVU2Hr1G006690	MODIFIER	%5_prime_UTR_variant
chr2H_14324386	chr2H	14324386	T/T	./.	C/C	C/C	T/T	T/T	T/T	HORVU2Hr1G006910	MODIFIER	non_coding_transcript_exon_variant
chr2H_14324488	chr2H	14324488	G/G	./.	A/A	A/A	G/G	G/G	G/G	HORVU2Hr1G006910	MODIFIER	non_coding_transcript_exon_variant
chr2H_14352380	chr2H	14352380	T/T	./.	C/C	C/C	T/T	T/T	T/T	HORVU2Hr1G006910	MODIFIER	%3_prime_UTR_variant
chr2H_14358114	chr2H	14358114	C/C	./.	T/T	T/T	C/C	C/C	C/C	HORVU2Hr1G006910	LOW	synonymous_variant
chr2H_14358192	chr2H	14358192	T/T	./.	C/C	C/C	T/T	T/T	T/T	HORVU2Hr1G006910	LOW	synonymous_variant
chr2H_14358294	chr2H	14358294	G/G	./.	A/A	A/A	G/G	G/G	G/G	HORVU2Hr1G006910	LOW	synonymous_variant
chr2H_14611661	chr2H	14611661	C/C	T/T	C/C	T/T	C/C	C/C	C/C	HORVU2Hr1G007080	MODIFIER	%5_prime_UTR_variant
chr2H_14611747	chr2H	14611747	A/A	./.	G/G	./.	A/A	A/A	A/A	HORVU2Hr1G007080	MODIFIER	%5_prime_UTR_variant
chr2H_14998887	chr2H	14998887	./.	A/A	G/G	A/A	./.	./.	./.	HORVU2Hr1G007350	MODIFIER	%3_prime_UTR_variant
chr2H_14999084	chr2H	14999084	C/C	C/C	G/G	C/C	C/C	C/C	C/C	HORVU2Hr1G007350	LOW	synonymous_variant
chr2H_14999198	chr2H	14999198	G/G	G/G	C/C	G/G	G/G	G/G	G/G	HORVU2Hr1G007350	LOW	synonymous_variant
chr2H_15306975	chr2H	15306975	A/A	A/A	C/C	A/A	A/A	A/A	A/A	HORVU2Hr1G007490	LOW	synonymous_variant
chr2H_15435881	chr2H	15435881	T/T	G/G	T/T	G/G	T/T	T/T	T/T	HORVU2Hr1G007570	MODERATE	missense_variant
chr2H_15436530	chr2H	15436530	G/G	A/A	G/G	A/A	G/G	G/G	G/G	HORVU2Hr1G007570	LOW	synonymous_variant
chr2H_15436885	chr2H	15436885	G/G	A/A	G/G	A/A	G/G	G/G	G/G	HORVU2Hr1G007570	MODERATE	missense_variant
chr2H_15437024	chr2H	15437024	G/G	C/C	G/G	C/C	G/G	G/G	G/G	HORVU2Hr1G007570	MODIFIER	%3_prime_UTR_variant
chr2H_15437230	chr2H	15437230	C/C	T/T	./.	T/T	C/C	./.	C/C	HORVU2Hr1G007570	MODIFIER	%3_prime_UTR_variant
chr2H_16224476	chr2H	16224476	A/A	G/G	A/A	G/G	A/A	A/A	A/A	HORVU2Hr1G007760	MODIFIER	non_coding_transcript_exon_variant
chr2H_16748958	chr2H	16748958	C/C	T/T	C/C	T/T	C/C	C/C	C/C	HORVU2Hr1G007980	LOW	synonymous_variant
chr2H_16751427	chr2H	16751427	T/T	./.	C/C	./.	T/T	T/T	T/T	HORVU2Hr1G007980	LOW	synonymous_variant
chr2H_16751508	chr2H	16751508	C/C	T/T	C/C	T/T	C/C	C/C	C/C	HORVU2Hr1G007980	MODIFIER	%3_prime_UTR_variant
chr2H_16801195	chr2H	16801195	./.	./.	G/G	./.	A/A	A/A	./.	HORVU2Hr1G008090	MODIFIER	%3_prime_UTR_variant
chr2H_16803558	chr2H	16803558	A/A	A/A	G/G	A/A	A/A	A/A	A/A	HORVU2Hr1G008090	MODERATE	missense_variant
chr2H_16806460	chr2H	16806460	./.	./.	C/C	G/G	G/G	G/G	./.	HORVU2Hr1G008090	LOW	synonymous_variant
chr2H_17250641	chr2H	17250641	G/G	G/G	A/A	G/G	G/G	G/G	G/G	HORVU2Hr1G008390	LOW	synonymous_variant
chr2H_17250685	chr2H	17250685	G/G	G/G	A/A	G/G	G/G	G/G	G/G	HORVU2Hr1G008390	LOW	synonymous_variant
chr2H_17258211	chr2H	17258211	T/T	T/T	C/C	T/T	T/T	T/T	T/T	HORVU2Hr1G008390	LOW	synonymous_variant
chr2H_17258378	chr2H	17258378	G/G	G/G	C/C	G/G	G/G	G/G	G/G	HORVU2Hr1G008390	MODERATE	missense_variant
chr2H_17258526	chr2H	17258526	A/A	A/A	G/G	A/A	A/A	A/A	A/A	HORVU2Hr1G008390	LOW	synonymous_variant
chr2H_17258626	chr2H	17258626	C/C	C/C	T/T	C/C	C/C	C/C	C/C	HORVU2Hr1G008390	MODERATE	missense_variant
chr2H_17258770	chr2H	17258770	G/G	G/G	A/A	G/G	G/G	G/G	G/G	HORVU2Hr1G008390	MODERATE	missense_variant
chr2H_17259021	chr2H	17259021	C/C	C/C	T/T	C/C	C/C	C/C	C/C	HORVU2Hr1G008390	LOW	synonymous_variant
chr2H_17259744	chr2H	17259744	./.	C/C	T/T	C/C	./.	C/C	C/C	HORVU2Hr1G008390	MODERATE	missense_variant
chr2H_17269023	chr2H	17269023	G/G	G/G	G/G	T/T	G/G	G/G	G/G	HORVU2Hr1G008380	LOW	synonymous_variant
chr2H_17270667	chr2H	17270667	A/A	A/A	A/A	G/G	A/A	A/A	A/A	HORVU2Hr1G008380	MODIFIER	%5_prime_UTR_variant
chr2H_17270693	chr2H	17270693	G/G	G/G	G/G	A/A	G/G	G/G	G/G	HORVU2Hr1G008380	MODIFIER	%5_prime_UTR_variant
chr2H_17271232	chr2H	17271232	G/G	G/G	G/G	A/A	G/G	G/G	G/G	HORVU2Hr1G008380	MODERATE	missense_variant
chr2H_17271480	chr2H	17271480	C/C	C/C	C/C	T/T	C/C	C/C	C/C	HORVU2Hr1G008380	LOW	synonymous_variant
chr2H_17271928	chr2H	17271928	A/A	A/A	A/A	G/G	A/A	A/A	A/A	HORVU2Hr1G008380	MODIFIER	%5_prime_UTR_variant
chr2H_17272067	chr2H	17272067	G/G	G/G	G/G	T/T	G/G	G/G	G/G	HORVU2Hr1G008380	LOW	synonymous_variant
chr2H_17272596	chr2H	17272596	G/G	G/G	G/G	A/A	G/G	G/G	G/G	HORVU2Hr1G008380	MODIFIER	%3_prime_UTR_variant
chr2H_17806378	chr2H	17806378	C/C	C/C	C/C	G/G	C/C	C/C	C/C	HORVU2Hr1G008980	MODERATE	missense_variant
chr2H_17806515	chr2H	17806515	G/G	G/G	G/G	A/A	G/G	G/G	G/G	HORVU2Hr1G008980	LOW	synonymous_variant
chr2H_17806570	chr2H	17806570	T/T	T/T	T/T	A/A	T/T	T/T	T/T	HORVU2Hr1G008980	MODERATE	missense_variant
chr2H_17812287	chr2H	17812287	C/C	C/C	C/C	A/A	C/C	C/C	C/C	HORVU2Hr1G008980	LOW	synonymous_variant
chr2H_17812644	chr2H	17812644	G/G	G/G	G/G	C/C	G/G	G/G	G/G	HORVU2Hr1G008980	LOW	synonymous_variant
chr2H_18515367	chr2H	18515367	C/C	C/C	C/C	T/T	C/C	C/C	C/C	HORVU2Hr1G009580	LOW	synonymous_variant
chr2H_18519116	chr2H	18519116	A/A	A/A	A/A	G/G	A/A	A/A	A/A	HORVU2Hr1G009580	LOW	synonymous_variant
chr2H_18519859	chr2H	18519859	C/C	C/C	C/C	T/T	C/C	C/C	C/C	HORVU2Hr1G009580	LOW	synonymous_variant
chr2H_18520354	chr2H	18520354	A/A	A/A	A/A	G/G	A/A	A/A	A/A	HORVU2Hr1G009580	LOW	synonymous_variant
chr2H_18520510	chr2H	18520510	G/G	G/G	G/G	C/C	G/G	G/G	G/G	HORVU2Hr1G009580	LOW	synonymous_variant
chr2H_18521925	chr2H	18521925	C/C	C/C	C/C	T/T	C/C	C/C	C/C	HORVU2Hr1G009580	LOW	synonymous_variant
chr2H_18522024	chr2H	18522024	C/C	C/C	C/C	G/G	C/C	C/C	C/C	HORVU2Hr1G009580	LOW	synonymous_variant
chr2H_18522350	chr2H	18522350	C/C	C/C	C/C	T/T	C/C	C/C	C/C	HORVU2Hr1G009580	MODIFIER	%3_prime_UTR_variant
chr2H_18522419	chr2H	18522419	T/T	T/T	T/T	C/C	T/T	T/T	T/T	HORVU2Hr1G009580	MODIFIER	%3_prime_UTR_variant
chr2H_18543578	chr2H	18543578	G/G	G/G	G/G	A/A	G/G	G/G	G/G	HORVU2Hr1G009710	LOW	synonymous_variant
chr2H_18544189	chr2H	18544189	T/T	T/T	T/T	C/C	T/T	T/T	T/T	HORVU2Hr1G009710	LOW	synonymous_variant
chr2H_18587911	chr2H	18587911	A/A	A/A	A/A	G/G	A/A	A/A	A/A	HORVU2Hr1G009780	LOW	synonymous_variant
chr2H_18639969	chr2H	18639969	C/C	C/C	C/C	T/T	C/C	C/C	C/C	HORVU2Hr1G009840	MODERATE	missense_variant
chr2H_18639970	chr2H	18639970	T/T	T/T	T/T	G/G	T/T	T/T	T/T	HORVU2Hr1G009840	MODERATE	missense_variant
chr2H_18640129	chr2H	18640129	A/A	A/A	A/A	G/G	A/A	A/A	A/A	HORVU2Hr1G009840	MODERATE	missense_variant
chr2H_18659725	chr2H	18659725	T/T	T/T	T/T	C/C	T/T	T/T	T/T	HORVU2Hr1G009850	MODERATE	missense_variant
chr2H_18661265	chr2H	18661265	A/A	A/A	A/A	T/T	A/A	A/A	A/A	HORVU2Hr1G009850	LOW	synonymous_variant
chr2H_18662424	chr2H	18662424	T/T	./.	./.	G/G	T/T	T/T	./.	HORVU2Hr1G009850	MODIFIER	%3_prime_UTR_variant
chr2H_18671192	chr2H	18671192	G/G	G/G	G/G	A/A	G/G	G/G	G/G	HORVU2Hr1G009890	MODIFIER	%3_prime_UTR_variant
chr2H_18671383	chr2H	18671383	G/G	G/G	G/G	A/A	G/G	G/G	G/G	HORVU2Hr1G009890	MODIFIER	%3_prime_UTR_variant
chr2H_18672669	chr2H	18672669	C/C	C/C	C/C	T/T	C/C	C/C	C/C	HORVU2Hr1G009890	MODERATE	missense_variant
chr2H_18678863	chr2H	18678863	G/G	G/G	G/G	A/A	G/G	G/G	G/G	HORVU2Hr1G009890	MODERATE	missense_variant
chr2H_18681883	chr2H	18681883	G/G	G/G	G/G	A/A	G/G	G/G	G/G	HORVU2Hr1G009890	LOW	synonymous_variant
chr2H_18754942	chr2H	18754942	G/G	G/G	G/G	A/A	G/G	G/G	G/G	HORVU2Hr1G009900	MODERATE	missense_variant
chr2H_18754950	chr2H	18754950	C/C	C/C	C/C	T/T	C/C	C/C	C/C	HORVU2Hr1G009900	LOW	synonymous_variant
chr2H_18758658	chr2H	18758658	G/G	G/G	G/G	A/A	G/G	G/G	G/G	HORVU2Hr1G009900	LOW	synonymous_variant
chr2H_18759047	chr2H	18759047	G/G	G/G	G/G	A/A	G/G	G/G	G/G	HORVU2Hr1G009900	MODERATE	missense_variant
chr2H_18759193	chr2H	18759193	G/G	G/G	G/G	T/T	G/G	G/G	G/G	HORVU2Hr1G009900	MODERATE	missense_variant
chr2H_18759915	chr2H	18759915	G/G	G/G	G/G	A/A	G/G	G/G	G/G	HORVU2Hr1G009900	LOW	synonymous_variant
chr2H_18759984	chr2H	18759984	A/A	A/A	A/A	G/G	A/A	A/A	A/A	HORVU2Hr1G009900	LOW	synonymous_variant
chr2H_18834230	chr2H	18834230	A/A	A/A	A/A	G/G	A/A	A/A	A/A	HORVU2Hr1G009970	MODERATE	missense_variant
chr2H_18835183	chr2H	18835183	G/G	./.	./.	C/C	./.	./.	G/G	HORVU2Hr1G009970	LOW	synonymous_variant
chr2H_18976633	chr2H	18976633	C/C	C/C	C/C	A/A	C/C	C/C	C/C	HORVU2Hr1G010040	MODIFIER	non_coding_transcript_exon_variant
chr2H_19058262	chr2H	19058262	G/G	G/G	G/G	C/C	G/G	G/G	G/G	HORVU2Hr1G010100	LOW	synonymous_variant
chr2H_19073883	chr2H	19073883	T/T	T/T	T/T	C/C	T/T	T/T	T/T	HORVU2Hr1G010130	LOW	synonymous_variant
chr2H_19076227	chr2H	19076227	A/A	A/A	A/A	G/G	A/A	A/A	A/A	HORVU2Hr1G010130	MODIFIER	%3_prime_UTR_variant
chr2H_19076328	chr2H	19076328	T/T	T/T	T/T	C/C	T/T	T/T	T/T	HORVU2Hr1G010130	MODIFIER	%3_prime_UTR_variant
chr2H_19585268	chr2H	19585268	T/T	T/T	T/T	C/C	T/T	T/T	T/T	HORVU2Hr1G010350	LOW	synonymous_variant
chr2H_19616283	chr2H	19616283	C/C	C/C	C/C	T/T	C/C	C/C	C/C	HORVU2Hr1G010380	MODIFIER	%3_prime_UTR_variant
chr2H_19616449	chr2H	19616449	C/C	C/C	C/C	G/G	C/C	C/C	C/C	HORVU2Hr1G010380	MODERATE	missense_variant
chr2H_19620427	chr2H	19620427	T/T	T/T	T/T	C/C	T/T	T/T	T/T		NONE
chr2H_19669030	chr2H	19669030	T/T	T/T	T/T	C/C	T/T	T/T	T/T	HORVU2Hr1G010400	MODIFIER	%3_prime_UTR_variant
chr2H_19671366	chr2H	19671366	A/A	A/A	A/A	G/G	A/A	A/A	A/A	HORVU2Hr1G010400	LOW	synonymous_variant
chr2H_19818793	chr2H	19818793	G/G	G/G	G/G	T/T	G/G	G/G	G/G	HORVU2Hr1G010440	LOW	synonymous_variant
chr2H_19819497	chr2H	19819497	./.	T/T	T/T	C/C	T/T	T/T	T/T	HORVU2Hr1G010440	MODERATE	missense_variant
chr2H_19820198	chr2H	19820198	A/A	A/A	A/A	G/G	A/A	A/A	A/A	HORVU2Hr1G010440	LOW	synonymous_variant
chr2H_19820518	chr2H	19820518	T/T	T/T	T/T	C/C	T/T	T/T	T/T	HORVU2Hr1G010440	LOW	synonymous_variant
chr2H_19821433	chr2H	19821433	C/C	C/C	C/C	T/T	C/C	C/C	C/C	HORVU2Hr1G010440	LOW	synonymous_variant
chr2H_19823401	chr2H	19823401	A/A	A/A	A/A	G/G	A/A	A/A	A/A	HORVU2Hr1G010440	LOW	synonymous_variant
chr2H_19825664	chr2H	19825664	T/T	T/T	T/T	C/C	T/T	T/T	T/T	HORVU2Hr1G010440	LOW	synonymous_variant
chr2H_19826757	chr2H	19826757	T/T	T/T	T/T	C/C	T/T	T/T	T/T	HORVU2Hr1G010440	LOW	synonymous_variant
chr2H_19827105	chr2H	19827105	G/G	G/G	G/G	A/A	G/G	G/G	G/G	HORVU2Hr1G010440	LOW	synonymous_variant
chr2H_19828476	chr2H	19828476	C/C	C/C	C/C	T/T	C/C	C/C	C/C	HORVU2Hr1G010440	MODIFIER	%3_prime_UTR_variant
chr2H_19828878	chr2H	19828878	A/A	A/A	A/A	G/G	A/A	A/A	A/A	HORVU2Hr1G010440	MODIFIER	%3_prime_UTR_variant
chr2H_19829130	chr2H	19829130	A/A	A/A	A/A	G/G	A/A	A/A	A/A	HORVU2Hr1G010440	MODERATE	missense_variant
chr2H_19957982	chr2H	19957982	G/G	G/G	G/G	C/C	G/G	G/G	G/G	HORVU2Hr1G010480	MODIFIER	%5_prime_UTR_variant
chr2H_19964478	chr2H	19964478	C/C	C/C	C/C	T/T	C/C	C/C	C/C	HORVU2Hr1G010490	LOW	synonymous_variant
chr2H_19964733	chr2H	19964733	G/G	G/G	G/G	C/C	G/G	G/G	G/G	HORVU2Hr1G010490	MODERATE	missense_variant
chr2H_19964948	chr2H	19964948	G/G	G/G	G/G	A/A	G/G	G/G	G/G	HORVU2Hr1G010490	LOW	synonymous_variant
chr2H_19965299	chr2H	19965299	T/T	T/T	T/T	A/A	T/T	T/T	T/T	HORVU2Hr1G010490	MODIFIER	%3_prime_UTR_variant
chr2H_19965362	chr2H	19965362	C/C	C/C	C/C	T/T	C/C	C/C	C/C	HORVU2Hr1G010490	MODIFIER	%3_prime_UTR_variant
chr2H_19981703	chr2H	19981703	T/T	T/T	T/T	A/A	T/T	T/T	T/T	HORVU2Hr1G010500	MODERATE	missense_variant
chr2H_19981889	chr2H	19981889	C/C	C/C	C/C	G/G	C/C	C/C	C/C	HORVU2Hr1G010500	MODERATE	missense_variant
chr2H_19981920	chr2H	19981920	A/A	A/A	A/A	G/G	A/A	A/A	A/A	HORVU2Hr1G010500	MODERATE	missense_variant
chr2H_19982044	chr2H	19982044	T/T	T/T	T/T	C/C	T/T	T/T	T/T	HORVU2Hr1G010500	LOW	synonymous_variant
chr2H_19982137	chr2H	19982137	G/G	G/G	G/G	C/C	G/G	G/G	G/G	HORVU2Hr1G010500	LOW	synonymous_variant
chr2H_19982786	chr2H	19982786	C/C	C/C	C/C	A/A	C/C	C/C	C/C	HORVU2Hr1G010500	MODERATE	missense_variant
chr2H_19983340	chr2H	19983340	C/C	C/C	C/C	T/T	C/C	C/C	C/C	HORVU2Hr1G010500	MODERATE	missense_variant
chr2H_19983727	chr2H	19983727	G/G	G/G	G/G	A/A	G/G	G/G	G/G	HORVU2Hr1G010500	MODERATE	missense_variant
chr2H_20047417	chr2H	20047417	A/A	A/A	A/A	T/T	A/A	A/A	A/A	HORVU2Hr1G010520	LOW	synonymous_variant
chr2H_20069660	chr2H	20069660	A/A	A/A	A/A	C/C	A/A	A/A	A/A	HORVU2Hr1G010560	MODERATE	missense_variant
chr2H_20069672	chr2H	20069672	G/G	G/G	G/G	T/T	G/G	G/G	G/G	HORVU2Hr1G010560	LOW	synonymous_variant
chr2H_20069690	chr2H	20069690	T/T	T/T	T/T	C/C	T/T	T/T	T/T	HORVU2Hr1G010560	LOW	synonymous_variant
chr2H_20076549	chr2H	20076549	A/A	A/A	A/A	G/G	A/A	A/A	A/A	HORVU2Hr1G010520	MODIFIER	%3_prime_UTR_variant
chr2H_20076722	chr2H	20076722	C/C	C/C	C/C	T/T	C/C	C/C	C/C	HORVU2Hr1G010520	LOW	synonymous_variant
chr2H_20078631	chr2H	20078631	C/C	C/C	C/C	T/T	C/C	C/C	C/C	HORVU2Hr1G010520	LOW	synonymous_variant
chr2H_20079031	chr2H	20079031	C/C	C/C	C/C	A/A	C/C	C/C	C/C	HORVU2Hr1G010520	LOW	synonymous_variant
chr2H_20080141	chr2H	20080141	A/A	A/A	A/A	G/G	A/A	A/A	A/A	HORVU2Hr1G010520	LOW	synonymous_variant
chr2H_20080998	chr2H	20080998	T/T	T/T	T/T	C/C	T/T	T/T	T/T	HORVU2Hr1G010520	MODERATE	missense_variant
chr2H_20086407	chr2H	20086407	A/A	A/A	A/A	G/G	A/A	A/A	A/A	HORVU2Hr1G010590	LOW	synonymous_variant
chr2H_20086858	chr2H	20086858	T/T	T/T	T/T	C/C	T/T	T/T	T/T	HORVU2Hr1G010590	MODERATE	missense_variant
chr2H_20087300	chr2H	20087300	G/G	G/G	G/G	A/A	G/G	G/G	G/G	HORVU2Hr1G010590	LOW	synonymous_variant
chr2H_20092131	chr2H	20092131	G/G	G/G	G/G	T/T	G/G	G/G	G/G	HORVU2Hr1G010590	MODERATE	missense_variant
chr2H_20100580	chr2H	20100580	A/A	A/A	A/A	G/G	A/A	A/A	A/A	HORVU2Hr1G010610	MODERATE	missense_variant
chr2H_20101405	chr2H	20101405	C/C	C/C	C/C	A/A	C/C	C/C	C/C	HORVU2Hr1G010610	MODIFIER	%5_prime_UTR_variant
chr2H_20252823	chr2H	20252823	G/G	G/G	G/G	C/C	G/G	G/G	G/G	HORVU2Hr1G010630	MODIFIER	%5_prime_UTR_variant
chr2H_20253837	chr2H	20253837	G/G	G/G	G/G	T/T	G/G	G/G	G/G	HORVU2Hr1G010630	LOW	synonymous_variant
chr2H_20253894	chr2H	20253894	C/C	C/C	C/C	G/G	C/C	C/C	C/C	HORVU2Hr1G010630	LOW	synonymous_variant
chr2H_20254026	chr2H	20254026	C/C	C/C	C/C	G/G	C/C	C/C	C/C	HORVU2Hr1G010630	LOW	synonymous_variant
chr2H_20509745	chr2H	20509745	G/G	G/G	G/G	A/A	G/G	G/G	G/G	HORVU2Hr1G010670	MODIFIER	intron_variant
chr2H_20509971	chr2H	20509971	G/G	G/G	G/G	T/T	G/G	G/G	G/G	HORVU2Hr1G010670	LOW	synonymous_variant
chr2H_20510028	chr2H	20510028	C/C	C/C	C/C	G/G	C/C	C/C	C/C	HORVU2Hr1G010670	LOW	synonymous_variant
chr2H_20510508	chr2H	20510508	C/C	C/C	C/C	T/T	C/C	C/C	C/C	HORVU2Hr1G010670	MODIFIER	%3_prime_UTR_variant
chr2H_20579748	chr2H	20579748	T/T	T/T	T/T	C/C	T/T	./.	T/T	HORVU2Hr1G010690	MODIFIER	%3_prime_UTR_variant
chr2H_20579885	chr2H	20579885	G/G	G/G	G/G	A/A	G/G	G/G	G/G	HORVU2Hr1G010690	MODIFIER	%3_prime_UTR_variant
chr2H_20580241	chr2H	20580241	G/G	G/G	G/G	C/C	G/G	G/G	G/G	HORVU2Hr1G010690	LOW	synonymous_variant
chr2H_20580400	chr2H	20580400	C/C	C/C	C/C	T/T	C/C	C/C	C/C	HORVU2Hr1G010690	LOW	synonymous_variant
chr2H_20580871	chr2H	20580871	C/C	./.	T/T	C/C	C/C	./.	T/T	HORVU2Hr1G010690	MODIFIER	%3_prime_UTR_variant
chr2H_20660566	chr2H	20660566	G/G	G/G	G/G	C/C	G/G	G/G	G/G	HORVU2Hr1G010690	MODERATE	missense_variant
chr2H_20662456	chr2H	20662456	T/T	T/T	T/T	C/C	T/T	T/T	T/T	HORVU2Hr1G010690	MODIFIER	%3_prime_UTR_variant
chr2H_20662474	chr2H	20662474	C/C	C/C	C/C	A/A	C/C	C/C	C/C	HORVU2Hr1G010690	MODIFIER	%3_prime_UTR_variant
chr2H_20662647	chr2H	20662647	C/C	C/C	C/C	G/G	C/C	C/C	C/C	HORVU2Hr1G010690	MODIFIER	%3_prime_UTR_variant
chr2H_20662649	chr2H	20662649	A/A	A/A	A/A	T/T	A/A	A/A	A/A	HORVU2Hr1G010690	MODIFIER	%3_prime_UTR_variant
chr2H_21014182	chr2H	21014182	T/T	T/T	T/T	C/C	T/T	T/T	T/T	HORVU2Hr1G010690	MODIFIER	intron_variant
chr2H_21014993	chr2H	21014993	G/G	G/G	G/G	C/C	G/G	C/C	G/G	HORVU2Hr1G010690	MODERATE	missense_variant
chr2H_21015364	chr2H	21015364	C/C	C/C	C/C	T/T	C/C	C/C	C/C		NONE
chr2H_21015536	chr2H	21015536	T/T	T/T	T/T	C/C	T/T	T/T	T/T	HORVU2Hr1G010690	MODIFIER	%3_prime_UTR_variant
chr2H_21015850	chr2H	21015850	C/C	C/C	C/C	G/G	C/C	C/C	C/C	HORVU2Hr1G010690	MODIFIER	intron_variant
chr2H_21348101	chr2H	21348101	T/T	T/T	T/T	C/C	T/T	T/T	T/T	HORVU2Hr1G010830	MODERATE	missense_variant
chr2H_21354610	chr2H	21354610	T/T	T/T	T/T	G/G	T/T	T/T	T/T	HORVU2Hr1G010840	LOW	synonymous_variant
chr2H_21354799	chr2H	21354799	G/G	G/G	G/G	C/C	G/G	G/G	G/G	HORVU2Hr1G010840	LOW	synonymous_variant
chr2H_21354908	chr2H	21354908	A/A	A/A	A/A	G/G	A/A	A/A	A/A	HORVU2Hr1G010840	MODERATE	missense_variant
chr2H_21355180	chr2H	21355180	C/C	C/C	C/C	G/G	C/C	C/C	C/C	HORVU2Hr1G010840	LOW	synonymous_variant
chr2H_21355514	chr2H	21355514	G/G	G/G	G/G	A/A	G/G	G/G	G/G	HORVU2Hr1G010840	MODERATE	missense_variant
chr2H_21419024	chr2H	21419024	T/T	T/T	T/T	C/C	T/T	T/T	T/T	HORVU2Hr1G010870	LOW	synonymous_variant
chr2H_21419072	chr2H	21419072	C/C	C/C	C/C	T/T	C/C	C/C	C/C	HORVU2Hr1G010870	LOW	synonymous_variant
chr2H_21419458	chr2H	21419458	T/T	T/T	T/T	C/C	T/T	T/T	T/T	HORVU2Hr1G010870	MODIFIER	%3_prime_UTR_variant
chr2H_21428909	chr2H	21428909	G/G	G/G	G/G	A/A	G/G	G/G	G/G	HORVU2Hr1G010890	LOW	synonymous_variant
chr2H_21542589	chr2H	21542589	A/A	A/A	A/A	G/G	A/A	A/A	A/A	HORVU2Hr1G010980	LOW	synonymous_variant
chr2H_21543464	chr2H	21543464	G/G	G/G	G/G	A/A	G/G	G/G	G/G	HORVU2Hr1G010980	LOW	synonymous_variant
chr2H_21543483	chr2H	21543483	A/A	A/A	A/A	G/G	A/A	A/A	A/A	HORVU2Hr1G010980	LOW	synonymous_variant
chr2H_21549117	chr2H	21549117	A/A	A/A	A/A	T/T	A/A	A/A	A/A	HORVU2Hr1G010980	LOW	synonymous_variant
chr2H_21549212	chr2H	21549212	G/G	G/G	G/G	A/A	G/G	G/G	G/G	HORVU2Hr1G010980	LOW	synonymous_variant
chr2H_21551081	chr2H	21551081	T/T	T/T	T/T	C/C	T/T	T/T	T/T	HORVU2Hr1G010980	LOW	synonymous_variant
chr2H_21551099	chr2H	21551099	A/A	A/A	A/A	G/G	A/A	A/A	A/A	HORVU2Hr1G010980	LOW	synonymous_variant
chr2H_21581841	chr2H	21581841	A/A	A/A	A/A	C/C	A/A	A/A	A/A	HORVU2Hr1G010990	LOW	synonymous_variant
chr2H_21582404	chr2H	21582404	C/C	C/C	C/C	A/A	C/C	C/C	C/C	HORVU2Hr1G010990	HIGH	stop_gained
chr2H_21582577	chr2H	21582577	T/T	T/T	T/T	G/G	T/T	T/T	T/T	HORVU2Hr1G010990	MODIFIER	%3_prime_UTR_variant
chr2H_21582729	chr2H	21582729	C/C	C/C	C/C	G/G	C/C	./.	C/C	HORVU2Hr1G010990	MODIFIER	%3_prime_UTR_variant
chr2H_21822395	chr2H	21822395	C/C	C/C	C/C	T/T	C/C	C/C	C/C	HORVU2Hr1G011030	LOW	synonymous_variant
chr2H_21822615	chr2H	21822615	A/A	A/A	A/A	G/G	A/A	A/A	A/A	HORVU2Hr1G011030	MODIFIER	%3_prime_UTR_variant
chr2H_21842072	chr2H	21842072	T/T	T/T	C/C	C/C	T/T	T/T	T/T	HORVU2Hr1G011040	LOW	synonymous_variant
chr2H_21846008	chr2H	21846008	T/T	T/T	C/C	C/C	T/T	T/T	T/T	HORVU2Hr1G011040	LOW	synonymous_variant
chr2H_21846043	chr2H	21846043	G/G	G/G	A/A	A/A	G/G	G/G	G/G	HORVU2Hr1G011040	MODERATE	missense_variant
chr2H_21846438	chr2H	21846438	C/C	C/C	T/T	T/T	C/C	C/C	C/C	HORVU2Hr1G011040	LOW	synonymous_variant
chr2H_21847003	chr2H	21847003	A/A	A/A	C/C	C/C	A/A	A/A	A/A	HORVU2Hr1G011040	MODERATE	missense_variant
chr2H_21847157	chr2H	21847157	T/T	T/T	C/C	C/C	T/T	T/T	T/T	HORVU2Hr1G011040	LOW	synonymous_variant
chr2H_21848933	chr2H	21848933	C/C	C/C	A/A	A/A	C/C	C/C	C/C	HORVU2Hr1G011040	MODERATE	missense_variant
chr2H_21849152	chr2H	21849152	G/G	G/G	A/A	A/A	G/G	G/G	G/G	HORVU2Hr1G011040	LOW	synonymous_variant
chr2H_21849686	chr2H	21849686	A/A	A/A	T/T	T/T	A/A	A/A	A/A	HORVU2Hr1G011040	LOW	synonymous_variant
chr2H_21850023	chr2H	21850023	T/T	T/T	G/G	G/G	T/T	T/T	T/T	HORVU2Hr1G011040	MODERATE	missense_variant
chr2H_21850128	chr2H	21850128	C/C	C/C	T/T	T/T	C/C	C/C	C/C	HORVU2Hr1G011040	MODERATE	missense_variant
chr2H_21850940	chr2H	21850940	C/C	C/C	T/T	T/T	C/C	C/C	C/C	HORVU2Hr1G011040	LOW	synonymous_variant
chr2H_21851562	chr2H	21851562	G/G	G/G	A/A	A/A	G/G	G/G	G/G	HORVU2Hr1G011040	MODIFIER	%3_prime_UTR_variant
chr2H_22221558	chr2H	22221558	T/T	T/T	C/C	C/C	T/T	T/T	T/T	HORVU2Hr1G011100	MODERATE	missense_variant
chr2H_22226616	chr2H	22226616	T/T	T/T	C/C	C/C	T/T	T/T	T/T	HORVU2Hr1G011100	MODERATE	missense_variant
chr2H_22228800	chr2H	22228800	G/G	G/G	C/C	C/C	G/G	G/G	G/G	HORVU2Hr1G011100	MODERATE	missense_variant
chr2H_22228887	chr2H	22228887	A/A	A/A	G/G	G/G	A/A	A/A	A/A	HORVU2Hr1G011100	LOW	synonymous_variant
chr2H_22303922	chr2H	22303922	C/C	C/C	A/A	./.	C/C	C/C	C/C	HORVU2Hr1G011140	LOW	synonymous_variant
chr2H_22305246	chr2H	22305246	C/C	C/C	T/T	T/T	C/C	C/C	C/C	HORVU2Hr1G011140	LOW	synonymous_variant
chr2H_22306431	chr2H	22306431	A/A	A/A	C/C	C/C	A/A	A/A	A/A	HORVU2Hr1G011140	MODIFIER	%3_prime_UTR_variant
chr2H_22399065	chr2H	22399065	T/T	T/T	C/C	C/C	T/T	T/T	T/T	HORVU2Hr1G011200	MODIFIER	intron_variant
chr2H_22400246	chr2H	22400246	C/C	C/C	T/T	T/T	C/C	C/C	C/C	HORVU2Hr1G011200	MODERATE	missense_variant
chr2H_22402118	chr2H	22402118	T/T	T/T	A/A	A/A	T/T	T/T	T/T	HORVU2Hr1G011200	MODIFIER	%3_prime_UTR_variant
chr2H_22594905	chr2H	22594905	G/G	G/G	A/A	A/A	G/G	G/G	G/G	HORVU2Hr1G011300	MODERATE	missense_variant
chr2H_22595791	chr2H	22595791	C/C	C/C	T/T	T/T	C/C	C/C	C/C	HORVU2Hr1G011300	LOW	synonymous_variant
chr2H_22687665	chr2H	22687665	T/T	T/T	C/C	C/C	T/T	T/T	T/T	HORVU2Hr1G011350	MODIFIER	%3_prime_UTR_variant
chr2H_22748802	chr2H	22748802	A/A	A/A	G/G	G/G	A/A	A/A	A/A	HORVU2Hr1G011400	LOW	synonymous_variant
chr2H_23189369	chr2H	23189369	C/C	C/C	G/G	G/G	G/G	C/C	C/C	HORVU2Hr1G011560	LOW	synonymous_variant
chr2H_23222068	chr2H	23222068	T/T	T/T	C/C	C/C	C/C	T/T	T/T	HORVU2Hr1G011580	LOW	synonymous_variant
chr2H_23222208	chr2H	23222208	C/C	C/C	T/T	T/T	T/T	C/C	C/C	HORVU2Hr1G011580	MODERATE	missense_variant
chr2H_23240246	chr2H	23240246	G/G	G/G	A/A	A/A	A/A	G/G	G/G	HORVU2Hr1G011580	LOW	synonymous_variant
chr2H_23305050	chr2H	23305050	C/C	C/C	T/T	T/T	T/T	C/C	C/C	HORVU2Hr1G011580	LOW	synonymous_variant
chr2H_23399822	chr2H	23399822	A/A	A/A	C/C	C/C	C/C	A/A	A/A	HORVU2Hr1G011610	LOW	synonymous_variant
chr2H_23406246	chr2H	23406246	A/A	A/A	G/G	G/G	G/G	A/A	A/A	HORVU2Hr1G011610	LOW	synonymous_variant
chr2H_23652670	chr2H	23652670	C/C	C/C	T/T	T/T	T/T	C/C	C/C	HORVU2Hr1G011700	LOW	synonymous_variant
chr2H_23652827	chr2H	23652827	C/C	C/C	T/T	T/T	T/T	C/C	C/C	HORVU2Hr1G011700	MODIFIER	intron_variant
chr2H_23655403	chr2H	23655403	C/C	C/C	A/A	A/A	A/A	C/C	C/C	HORVU2Hr1G011700	MODERATE	missense_variant
chr2H_23656157	chr2H	23656157	T/T	T/T	C/C	C/C	C/C	T/T	T/T	HORVU2Hr1G011700	LOW	synonymous_variant
chr2H_23656329	chr2H	23656329	./.	T/T	C/C	C/C	C/C	T/T	T/T	HORVU2Hr1G011700	MODIFIER	%3_prime_UTR_variant
chr2H_23656432	chr2H	23656432	C/C	C/C	T/T	T/T	T/T	C/C	C/C	HORVU2Hr1G011700	MODIFIER	%3_prime_UTR_variant
chr2H_23656509	chr2H	23656509	G/G	G/G	C/C	C/C	C/C	G/G	G/G	HORVU2Hr1G011700	MODIFIER	%3_prime_UTR_variant
chr2H_25354711	chr2H	25354711	A/A	A/A	C/C	C/C	C/C	A/A	A/A	HORVU2Hr1G011960	MODIFIER	%3_prime_UTR_variant
chr2H_25356046	chr2H	25356046	A/A	A/A	G/G	G/G	G/G	A/A	A/A	HORVU2Hr1G011960	LOW	synonymous_variant
chr2H_25356049	chr2H	25356049	A/A	A/A	G/G	G/G	G/G	A/A	A/A	HORVU2Hr1G011960	LOW	synonymous_variant
chr2H_25356174	chr2H	25356174	C/C	C/C	T/T	T/T	T/T	C/C	C/C	HORVU2Hr1G011960	MODERATE	missense_variant
chr2H_25356763	chr2H	25356763	G/G	G/G	A/A	A/A	A/A	G/G	G/G	HORVU2Hr1G011960	MODERATE	missense_variant
chr2H_25575796	chr2H	25575796	C/C	C/C	T/T	T/T	T/T	C/C	C/C	HORVU2Hr1G012040	MODERATE	missense_variant
chr2H_25575897	chr2H	25575897	C/C	C/C	T/T	T/T	T/T	C/C	C/C	HORVU2Hr1G012040	MODERATE	missense_variant
chr2H_25576485	chr2H	25576485	G/G	G/G	A/A	A/A	A/A	G/G	G/G	HORVU2Hr1G012040	MODERATE	missense_variant
chr2H_25576613	chr2H	25576613	T/T	T/T	C/C	C/C	C/C	T/T	T/T	HORVU2Hr1G012040	LOW	synonymous_variant
chr2H_25740574	chr2H	25740574	T/T	T/T	C/C	C/C	C/C	T/T	T/T	HORVU2Hr1G012180	LOW	synonymous_variant
chr2H_25749674	chr2H	25749674	A/A	A/A	C/C	C/C	C/C	A/A	A/A	HORVU2Hr1G012200	LOW	synonymous_variant
chr2H_25749854	chr2H	25749854	A/A	A/A	G/G	G/G	G/G	A/A	A/A	HORVU2Hr1G012200	MODERATE	missense_variant
chr2H_25750293	chr2H	25750293	C/C	C/C	T/T	T/T	T/T	C/C	C/C	HORVU2Hr1G012200	MODERATE	missense_variant
chr2H_25750754	chr2H	25750754	G/G	G/G	C/C	C/C	C/C	G/G	G/G	HORVU2Hr1G012200	MODIFIER	%3_prime_UTR_variant
chr2H_25776724	chr2H	25776724	T/T	T/T	C/C	C/C	C/C	T/T	T/T	HORVU2Hr1G012230	MODIFIER	%3_prime_UTR_variant
chr2H_25776863	chr2H	25776863	G/G	G/G	A/A	A/A	A/A	G/G	G/G	HORVU2Hr1G012230	LOW	synonymous_variant
chr2H_25778000	chr2H	25778000	C/C	C/C	T/T	T/T	T/T	C/C	C/C	HORVU2Hr1G012230	LOW	synonymous_variant
chr2H_25780920	chr2H	25780920	G/G	G/G	A/A	A/A	A/A	G/G	G/G	HORVU2Hr1G012230	LOW	synonymous_variant
chr2H_25781113	chr2H	25781113	A/A	A/A	G/G	G/G	G/G	A/A	A/A	HORVU2Hr1G012230	LOW	synonymous_variant
chr2H_26123281	chr2H	26123281	A/A	A/A	G/G	G/G	G/G	A/A	A/A	HORVU2Hr1G012420	MODIFIER	non_coding_transcript_exon_variant
chr2H_26124854	chr2H	26124854	C/C	C/C	T/T	T/T	T/T	C/C	C/C	HORVU2Hr1G012420	MODIFIER	non_coding_transcript_exon_variant
chr2H_26197252	chr2H	26197252	G/G	G/G	A/A	A/A	A/A	G/G	G/G	HORVU2Hr1G012440	LOW	synonymous_variant
chr2H_26197791	chr2H	26197791	G/G	G/G	A/A	A/A	A/A	G/G	G/G	HORVU2Hr1G012440	MODERATE	missense_variant
chr2H_26199206	chr2H	26199206	A/A	A/A	G/G	G/G	G/G	A/A	A/A	HORVU2Hr1G012440	LOW	synonymous_variant
chr2H_26199616	chr2H	26199616	T/T	T/T	C/C	C/C	C/C	T/T	T/T	HORVU2Hr1G012440	MODIFIER	%3_prime_UTR_variant
chr2H_26205602	chr2H	26205602	A/A	A/A	G/G	G/G	G/G	A/A	A/A	HORVU2Hr1G012460	MODERATE	missense_variant
chr2H_26205720	chr2H	26205720	C/C	C/C	T/T	T/T	T/T	C/C	C/C	HORVU2Hr1G012460	MODERATE	missense_variant
chr2H_26301582	chr2H	26301582	C/C	C/C	G/G	G/G	G/G	C/C	C/C	HORVU2Hr1G012520	MODERATE	missense_variant
chr2H_26302864	chr2H	26302864	G/G	G/G	T/T	T/T	T/T	G/G	G/G	HORVU2Hr1G012520	MODERATE	missense_variant
chr2H_26303018	chr2H	26303018	G/G	G/G	C/C	C/C	C/C	G/G	G/G	HORVU2Hr1G012520	MODERATE	missense_variant
chr2H_26376146	chr2H	26376146	T/T	T/T	C/C	C/C	C/C	T/T	T/T	HORVU2Hr1G012540	MODERATE	missense_variant
chr2H_26376284	chr2H	26376284	C/C	C/C	T/T	T/T	T/T	C/C	C/C	HORVU2Hr1G012540	MODERATE	missense_variant
chr2H_26377752	chr2H	26377752	C/C	C/C	G/G	G/G	G/G	C/C	C/C	HORVU2Hr1G012540	MODERATE	missense_variant
chr2H_26378903	chr2H	26378903	T/T	./.	C/C	C/C	C/C	T/T	T/T	HORVU2Hr1G012540	MODERATE	missense_variant
chr2H_26815907	chr2H	26815907	A/A	T/T	T/T	A/A	T/T	T/T	T/T	HORVU2Hr1G012690	MODIFIER	intron_variant
chr2H_26816127	chr2H	26816127	G/G	A/A	A/A	G/G	A/A	A/A	A/A	HORVU2Hr1G012690	LOW	synonymous_variant
chr2H_26954221	chr2H	26954221	C/C	C/C	A/A	A/A	A/A	C/C	C/C	HORVU2Hr1G012710	MODERATE	missense_variant
chr2H_26954358	chr2H	26954358	T/T	T/T	A/A	A/A	A/A	T/T	T/T	HORVU2Hr1G012710	MODERATE	missense_variant
chr2H_26954761	chr2H	26954761	G/G	G/G	C/C	C/C	C/C	G/G	G/G	HORVU2Hr1G012710	LOW	synonymous_variant
chr2H_26955677	chr2H	26955677	T/T	T/T	C/C	C/C	C/C	T/T	T/T	HORVU2Hr1G012710	LOW	synonymous_variant
chr2H_26956908	chr2H	26956908	A/A	A/A	G/G	G/G	G/G	A/A	A/A	HORVU2Hr1G012710	LOW	synonymous_variant
chr2H_26957138	chr2H	26957138	T/T	T/T	G/G	G/G	G/G	T/T	T/T		NONE
chr2H_27019761	chr2H	27019761	G/G	G/G	A/A	A/A	A/A	G/G	G/G	HORVU2Hr1G012760	MODIFIER	non_coding_transcript_exon_variant
chr2H_27019887	chr2H	27019887	T/T	T/T	G/G	G/G	G/G	T/T	T/T	HORVU2Hr1G012760	MODIFIER	non_coding_transcript_exon_variant
chr2H_27366544	chr2H	27366544	A/A	A/A	G/G	G/G	G/G	A/A	A/A	HORVU2Hr1G012840	MODIFIER	%3_prime_UTR_variant
chr2H_27366667	chr2H	27366667	A/A	A/A	C/C	C/C	C/C	A/A	A/A	HORVU2Hr1G012840	LOW	synonymous_variant
chr2H_27367031	chr2H	27367031	C/C	C/C	T/T	T/T	T/T	C/C	C/C	HORVU2Hr1G012840	MODERATE	missense_variant
chr2H_27367105	chr2H	27367105	T/T	T/T	G/G	G/G	G/G	T/T	T/T	HORVU2Hr1G012840	MODERATE	missense_variant
chr2H_27377110	chr2H	27377110	C/C	C/C	G/G	G/G	G/G	C/C	C/C	HORVU2Hr1G012840	MODERATE	missense_variant
chr2H_27377999	chr2H	27377999	C/C	C/C	T/T	T/T	T/T	C/C	C/C	HORVU2Hr1G012840	LOW	synonymous_variant
chr2H_27388394	chr2H	27388394	./.	C/C	A/A	A/A	A/A	./.	./.	HORVU2Hr1G012850	LOW	synonymous_variant
chr2H_28055971	chr2H	28055971	G/G	G/G	A/A	A/A	A/A	G/G	G/G	HORVU2Hr1G012930	MODIFIER	%3_prime_UTR_variant
chr2H_28510073	chr2H	28510073	G/G	G/G	T/T	T/T	T/T	G/G	G/G	HORVU2Hr1G013060	LOW	synonymous_variant
chr2H_28616364	chr2H	28616364	G/G	G/G	A/A	A/A	A/A	G/G	G/G	HORVU2Hr1G013090	MODERATE	missense_variant
chr2H_28666105	chr2H	28666105	C/C	C/C	G/G	G/G	G/G	C/C	C/C	HORVU2Hr1G013130	LOW	synonymous_variant
chr2H_28666144	chr2H	28666144	T/T	T/T	C/C	C/C	C/C	T/T	T/T	HORVU2Hr1G013130	LOW	synonymous_variant
chr2H_28677102	chr2H	28677102	G/G	G/G	C/C	C/C	C/C	G/G	G/G	HORVU2Hr1G013150	HIGH	stop_gained
chr2H_28684949	chr2H	28684949	C/C	C/C	G/G	G/G	G/G	C/C	C/C	HORVU2Hr1G013170	LOW	synonymous_variant
chr2H_28685972	chr2H	28685972	T/T	T/T	C/C	C/C	C/C	T/T	T/T	HORVU2Hr1G013170	MODERATE	missense_variant
chr2H_28686651	chr2H	28686651	A/A	A/A	G/G	G/G	G/G	A/A	A/A	HORVU2Hr1G013170	LOW	synonymous_variant
chr2H_28688210	chr2H	28688210	C/C	C/C	T/T	T/T	T/T	C/C	C/C	HORVU2Hr1G013170	LOW	synonymous_variant
chr2H_28728652	chr2H	28728652	C/C	C/C	T/T	T/T	T/T	C/C	C/C	HORVU2Hr1G013200	MODIFIER	%3_prime_UTR_variant
chr2H_28731728	chr2H	28731728	C/C	C/C	T/T	T/T	T/T	C/C	C/C	HORVU2Hr1G013200	MODERATE	missense_variant
chr2H_28731857	chr2H	28731857	C/C	C/C	A/A	A/A	A/A	C/C	C/C	HORVU2Hr1G013200	MODERATE	missense_variant
chr2H_28731912	chr2H	28731912	C/C	C/C	A/A	A/A	A/A	C/C	C/C	HORVU2Hr1G013200	LOW	synonymous_variant
chr2H_28741039	chr2H	28741039	G/G	G/G	C/C	C/C	C/C	G/G	G/G	HORVU2Hr1G013210	MODERATE	missense_variant
chr2H_28741069	chr2H	28741069	C/C	C/C	T/T	T/T	T/T	C/C	C/C	HORVU2Hr1G013210	MODERATE	missense_variant
chr2H_28741481	chr2H	28741481	C/C	C/C	T/T	T/T	T/T	C/C	C/C	HORVU2Hr1G013210	LOW	synonymous_variant
chr2H_28741592	chr2H	28741592	T/T	T/T	A/A	A/A	A/A	T/T	T/T	HORVU2Hr1G013210	LOW	synonymous_variant
chr2H_28741838	chr2H	28741838	A/A	A/A	G/G	G/G	G/G	A/A	A/A	HORVU2Hr1G013210	MODERATE	missense_variant
chr2H_28742080	chr2H	28742080	G/G	G/G	A/A	./.	A/A	G/G	G/G	HORVU2Hr1G013210	LOW	synonymous_variant
chr2H_28926103	chr2H	28926103	T/T	T/T	C/C	C/C	C/C	T/T	T/T	HORVU2Hr1G013330	MODERATE	missense_variant
chr2H_29040597	chr2H	29040597	C/C	C/C	T/T	T/T	T/T	C/C	C/C	HORVU2Hr1G013370	LOW	synonymous_variant
chr2H_29040815	chr2H	29040815	C/C	C/C	T/T	T/T	T/T	C/C	C/C	HORVU2Hr1G013370	MODERATE	missense_variant
chr2H_29041362	chr2H	29041362	A/A	A/A	C/C	C/C	C/C	A/A	A/A	HORVU2Hr1G013370	LOW	synonymous_variant
chr2H_29041821	chr2H	29041821	G/G	G/G	A/A	A/A	A/A	G/G	G/G	HORVU2Hr1G013370	MODIFIER	%3_prime_UTR_variant
chr2H_29042050	chr2H	29042050	T/T	T/T	C/C	C/C	C/C	T/T	T/T	HORVU2Hr1G013370	MODIFIER	%3_prime_UTR_variant
chr2H_29099476	chr2H	29099476	T/T	T/T	C/C	C/C	C/C	T/T	T/T	HORVU2Hr1G013390	MODERATE	missense_variant
chr2H_29099735	chr2H	29099735	A/A	A/A	G/G	G/G	G/G	A/A	A/A	HORVU2Hr1G013390	LOW	synonymous_variant
chr2H_29123942	chr2H	29123942	A/A	A/A	G/G	G/G	G/G	A/A	A/A	HORVU2Hr1G013400	MODIFIER	%5_prime_UTR_variant
chr2H_29124351	chr2H	29124351	G/G	G/G	C/C	C/C	C/C	G/G	G/G	HORVU2Hr1G013400	MODERATE	missense_variant
chr2H_29124624	chr2H	29124624	C/C	C/C	T/T	T/T	T/T	C/C	C/C	HORVU2Hr1G013400	LOW	synonymous_variant
chr2H_29124902	chr2H	29124902	C/C	C/C	G/G	G/G	G/G	C/C	C/C	HORVU2Hr1G013400	LOW	synonymous_variant
chr2H_29126025	chr2H	29126025	T/T	T/T	C/C	C/C	C/C	T/T	T/T	HORVU2Hr1G013400	MODIFIER	intron_variant
chr2H_29126332	chr2H	29126332	G/G	G/G	A/A	A/A	A/A	G/G	G/G	HORVU2Hr1G013400	LOW	synonymous_variant
chr2H_29126336	chr2H	29126336	T/T	T/T	C/C	C/C	C/C	T/T	T/T	HORVU2Hr1G013400	MODERATE	missense_variant
chr2H_29126530	chr2H	29126530	C/C	C/C	T/T	T/T	T/T	C/C	C/C	HORVU2Hr1G013400	MODIFIER	%5_prime_UTR_variant
chr2H_29126792	chr2H	29126792	T/T	T/T	G/G	G/G	G/G	T/T	T/T	HORVU2Hr1G013400	LOW	synonymous_variant
chr2H_29126802	chr2H	29126802	C/C	C/C	T/T	T/T	T/T	C/C	C/C	HORVU2Hr1G013400	MODERATE	missense_variant
chr2H_29126843	chr2H	29126843	C/C	C/C	T/T	T/T	T/T	C/C	C/C	HORVU2Hr1G013400	LOW	synonymous_variant
chr2H_29127021	chr2H	29127021	A/A	A/A	G/G	G/G	G/G	A/A	A/A	HORVU2Hr1G013400	MODERATE	missense_variant
chr2H_29127381	chr2H	29127381	T/T	T/T	G/G	G/G	G/G	T/T	T/T	HORVU2Hr1G013400	MODERATE	missense_variant
chr2H_29127414	chr2H	29127414	A/A	A/A	G/G	G/G	G/G	A/A	A/A	HORVU2Hr1G013400	MODERATE	missense_variant
chr2H_29127624	chr2H	29127624	G/G	G/G	C/C	C/C	C/C	G/G	G/G	HORVU2Hr1G013400	MODIFIER	%3_prime_UTR_variant
chr2H_29127760	chr2H	29127760	A/A	A/A	G/G	G/G	G/G	A/A	A/A	HORVU2Hr1G013400	MODIFIER	%3_prime_UTR_variant
chr2H_29132031	chr2H	29132031	T/T	T/T	./.	./.	A/A	T/T	T/T	HORVU2Hr1G013420	MODIFIER	%3_prime_UTR_variant
chr2H_29132116	chr2H	29132116	G/G	G/G	./.	./.	C/C	G/G	G/G	HORVU2Hr1G013420	MODIFIER	%3_prime_UTR_variant
chr2H_29132277	chr2H	29132277	G/G	G/G	./.	C/C	C/C	G/G	G/G	HORVU2Hr1G013420	MODERATE	missense_variant
chr2H_29132422	chr2H	29132422	G/G	G/G	./.	A/A	A/A	./.	G/G	HORVU2Hr1G013420	MODERATE	missense_variant
chr2H_29194447	chr2H	29194447	G/G	G/G	A/A	A/A	A/A	G/G	G/G	HORVU2Hr1G013440	LOW	synonymous_variant
chr2H_29194585	chr2H	29194585	T/T	T/T	C/C	C/C	C/C	T/T	T/T		NONE
chr2H_29195734	chr2H	29195734	C/C	C/C	G/G	G/G	G/G	C/C	C/C	HORVU2Hr1G013440	LOW	synonymous_variant
chr2H_29196081	chr2H	29196081	T/T	T/T	C/C	C/C	C/C	T/T	T/T	HORVU2Hr1G013440	MODIFIER	%3_prime_UTR_variant
chr2H_29196086	chr2H	29196086	G/G	G/G	A/A	A/A	A/A	G/G	G/G	HORVU2Hr1G013440	MODIFIER	%3_prime_UTR_variant
chr2H_29202440	chr2H	29202440	C/C	C/C	G/G	G/G	G/G	C/C	C/C	HORVU2Hr1G013450	MODIFIER	%3_prime_UTR_variant
chr2H_29202796	chr2H	29202796	T/T	T/T	C/C	C/C	C/C	T/T	T/T	HORVU2Hr1G013450	MODERATE	missense_variant
chr2H_29202906	chr2H	29202906	A/A	A/A	G/G	G/G	G/G	A/A	A/A	HORVU2Hr1G013450	LOW	synonymous_variant
chr2H_29203249	chr2H	29203249	T/T	T/T	G/G	G/G	G/G	T/T	T/T	HORVU2Hr1G013450	MODERATE	missense_variant
chr2H_29204427	chr2H	29204427	G/G	G/G	C/C	./.	C/C	G/G	G/G	HORVU2Hr1G013450	MODERATE	missense_variant
chr2H_29300298	chr2H	29300298	C/C	C/C	T/T	T/T	T/T	C/C	C/C	HORVU2Hr1G013480	MODIFIER	intron_variant
chr2H_29301217	chr2H	29301217	C/C	C/C	T/T	T/T	T/T	C/C	C/C	HORVU2Hr1G013480	MODIFIER	intron_variant
chr2H_29315141	chr2H	29315141	A/A	A/A	C/C	C/C	C/C	A/A	A/A	HORVU2Hr1G013500	LOW	synonymous_variant
chr2H_29453121	chr2H	29453121	C/C	C/C	T/T	T/T	T/T	C/C	C/C	HORVU2Hr1G013550	MODIFIER	%5_prime_UTR_variant
chr2H_29512090	chr2H	29512090	G/G	G/G	A/A	A/A	A/A	G/G	G/G	HORVU2Hr1G013560	MODIFIER	%3_prime_UTR_variant
chr2H_29512227	chr2H	29512227	C/C	C/C	G/G	G/G	G/G	C/C	C/C	HORVU2Hr1G013560	MODIFIER	%3_prime_UTR_variant
chr2H_29513743	chr2H	29513743	T/T	T/T	C/C	C/C	C/C	T/T	T/T	HORVU2Hr1G013560	MODERATE	missense_variant
chr2H_29513774	chr2H	29513774	T/T	T/T	C/C	C/C	C/C	T/T	T/T	HORVU2Hr1G013560	LOW	synonymous_variant
chr2H_29514109	chr2H	29514109	A/A	A/A	G/G	G/G	G/G	A/A	A/A	HORVU2Hr1G013560	LOW	synonymous_variant
chr2H_29514534	chr2H	29514534	G/G	G/G	T/T	T/T	T/T	G/G	G/G	HORVU2Hr1G013560	MODERATE	missense_variant
chr2H_29517315	chr2H	29517315	C/C	C/C	A/A	A/A	A/A	C/C	C/C	HORVU2Hr1G013570	LOW	synonymous_variant
chr2H_29517420	chr2H	29517420	A/A	A/A	G/G	G/G	G/G	A/A	A/A	HORVU2Hr1G013570	LOW	synonymous_variant
chr2H_29517858	chr2H	29517858	A/A	A/A	G/G	G/G	G/G	A/A	A/A	HORVU2Hr1G013570	LOW	synonymous_variant
chr2H_29623146	chr2H	29623146	G/G	G/G	A/A	A/A	A/A	G/G	G/G	HORVU2Hr1G013680	LOW	synonymous_variant
chr2H_29623377	chr2H	29623377	C/C	C/C	T/T	T/T	T/T	C/C	C/C	HORVU2Hr1G013680	LOW	synonymous_variant
chr2H_29623593	chr2H	29623593	T/T	T/T	C/C	C/C	C/C	T/T	T/T	HORVU2Hr1G013680	LOW	synonymous_variant
chr2H_29624180	chr2H	29624180	T/T	T/T	C/C	C/C	C/C	T/T	T/T	HORVU2Hr1G013680	LOW	synonymous_variant
chr2H_29624393	chr2H	29624393	T/T	T/T	G/G	G/G	G/G	T/T	T/T	HORVU2Hr1G013680	LOW	synonymous_variant
chr2H_29624654	chr2H	29624654	T/T	T/T	C/C	C/C	C/C	T/T	T/T	HORVU2Hr1G013680	LOW	synonymous_variant
chr2H_29624726	chr2H	29624726	C/C	C/C	T/T	T/T	T/T	C/C	C/C	HORVU2Hr1G013680	LOW	synonymous_variant
chr2H_29727670	chr2H	29727670	G/G	G/G	T/T	T/T	T/T	G/G	G/G	HORVU2Hr1G013730	LOW	synonymous_variant
chr2H_29727715	chr2H	29727715	G/G	G/G	A/A	A/A	A/A	G/G	G/G	HORVU2Hr1G013730	LOW	synonymous_variant
chr2H_29728225	chr2H	29728225	A/A	A/A	G/G	G/G	G/G	A/A	A/A		NONE
chr2H_29729880	chr2H	29729880	T/T	T/T	G/G	G/G	G/G	T/T	T/T	HORVU2Hr1G013730	MODERATE	missense_variant
chr2H_29839310	chr2H	29839310	G/G	G/G	C/C	C/C	C/C	G/G	G/G	HORVU2Hr1G013790	MODIFIER	%3_prime_UTR_variant
chr2H_29839500	chr2H	29839500	C/C	C/C	T/T	T/T	T/T	C/C	C/C	HORVU2Hr1G013790	MODIFIER	%3_prime_UTR_variant
chr2H_29839583	chr2H	29839583	C/C	C/C	G/G	G/G	G/G	C/C	C/C	HORVU2Hr1G013790	MODIFIER	%3_prime_UTR_variant
chr2H_29839795	chr2H	29839795	C/C	C/C	T/T	T/T	T/T	C/C	C/C	HORVU2Hr1G013790	MODERATE	missense_variant
chr2H_29840929	chr2H	29840929	A/A	A/A	G/G	G/G	G/G	A/A	A/A	HORVU2Hr1G013790	MODERATE	missense_variant
chr2H_29841255	chr2H	29841255	C/C	C/C	G/G	G/G	G/G	C/C	C/C	HORVU2Hr1G013790	MODERATE	missense_variant
chr2H_29843661	chr2H	29843661	G/G	G/G	A/A	A/A	A/A	G/G	G/G	HORVU2Hr1G013790	HIGH	stop_gained
chr2H_29844716	chr2H	29844716	A/A	A/A	G/G	G/G	G/G	A/A	A/A	HORVU2Hr1G013790	LOW	synonymous_variant
chr2H_29844773	chr2H	29844773	G/G	G/G	A/A	A/A	A/A	G/G	G/G	HORVU2Hr1G013790	LOW	synonymous_variant
chr2H_29845832	chr2H	29845832	G/G	G/G	C/C	C/C	C/C	G/G	G/G	HORVU2Hr1G013790	LOW	synonymous_variant
chr2H_29847851	chr2H	29847851	A/A	A/A	G/G	G/G	G/G	A/A	A/A	HORVU2Hr1G013790	MODERATE	missense_variant
chr2H_29848115	chr2H	29848115	G/G	G/G	C/C	C/C	C/C	G/G	G/G	HORVU2Hr1G013790	MODERATE	missense_variant
chr2H_29917500	chr2H	29917500	G/G	G/G	A/A	A/A	A/A	G/G	G/G	HORVU2Hr1G013850	LOW	synonymous_variant
chr2H_29917884	chr2H	29917884	T/T	T/T	G/G	G/G	G/G	T/T	T/T	HORVU2Hr1G013850	MODERATE	missense_variant
chr2H_29918259	chr2H	29918259	G/G	G/G	A/A	A/A	A/A	G/G	G/G	HORVU2Hr1G013850	MODIFIER	%3_prime_UTR_variant
chr2H_29990150	chr2H	29990150	A/A	A/A	G/G	G/G	G/G	A/A	A/A	HORVU2Hr1G013870	MODIFIER	%5_prime_UTR_variant
chr2H_29990279	chr2H	29990279	T/T	T/T	C/C	C/C	C/C	T/T	T/T	HORVU2Hr1G013870	MODIFIER	%5_prime_UTR_variant
chr2H_29990527	chr2H	29990527	C/C	C/C	G/G	G/G	G/G	C/C	C/C	HORVU2Hr1G013870	LOW	synonymous_variant
chr2H_29990591	chr2H	29990591	T/T	T/T	G/G	G/G	G/G	T/T	T/T	HORVU2Hr1G013870	MODIFIER	%5_prime_UTR_variant
chr2H_29990875	chr2H	29990875	T/T	T/T	C/C	C/C	C/C	T/T	T/T	HORVU2Hr1G013870	MODERATE	missense_variant
chr2H_29991515	chr2H	29991515	C/C	C/C	T/T	T/T	T/T	C/C	C/C	HORVU2Hr1G013870	LOW	synonymous_variant
chr2H_29991648	chr2H	29991648	T/T	T/T	C/C	C/C	C/C	T/T	T/T	HORVU2Hr1G013870	MODERATE	missense_variant
chr2H_29991818	chr2H	29991818	C/C	C/C	T/T	T/T	T/T	C/C	C/C	HORVU2Hr1G013870	LOW	synonymous_variant
chr2H_29991902	chr2H	29991902	C/C	C/C	T/T	T/T	T/T	C/C	C/C	HORVU2Hr1G013870	LOW	synonymous_variant
chr2H_29992130	chr2H	29992130	C/C	C/C	G/G	G/G	G/G	C/C	C/C	HORVU2Hr1G013870	MODIFIER	%3_prime_UTR_variant
chr2H_30092609	chr2H	30092609	A/A	A/A	G/G	G/G	G/G	A/A	A/A	HORVU2Hr1G013900	LOW	synonymous_variant
chr2H_30092621	chr2H	30092621	T/T	T/T	G/G	G/G	G/G	T/T	T/T	HORVU2Hr1G013900	LOW	synonymous_variant
chr2H_30095433	chr2H	30095433	G/G	G/G	A/A	A/A	A/A	G/G	G/G	HORVU2Hr1G013900	LOW	synonymous_variant
chr2H_30096617	chr2H	30096617	G/G	G/G	A/A	A/A	A/A	G/G	G/G	HORVU2Hr1G013900	LOW	synonymous_variant
chr2H_30098590	chr2H	30098590	G/G	G/G	T/T	T/T	T/T	G/G	./.	HORVU2Hr1G013900	MODERATE	missense_variant
chr2H_30099069	chr2H	30099069	G/G	G/G	A/A	A/A	A/A	G/G	G/G	HORVU2Hr1G013900	LOW	synonymous_variant
chr2H_30892712	chr2H	30892712	T/T	T/T	G/G	G/G	G/G	T/T	T/T	HORVU2Hr1G014130	LOW	synonymous_variant
chr2H_30893950	chr2H	30893950	A/A	A/A	C/C	C/C	C/C	A/A	A/A	HORVU2Hr1G014130	LOW	synonymous_variant
chr2H_30894373	chr2H	30894373	A/A	A/A	T/T	T/T	T/T	A/A	A/A	HORVU2Hr1G014130	LOW	synonymous_variant
chr2H_30894512	chr2H	30894512	C/C	C/C	G/G	G/G	G/G	C/C	C/C	HORVU2Hr1G014130	MODERATE	missense_variant
chr2H_30895644	chr2H	30895644	C/C	C/C	T/T	T/T	T/T	C/C	C/C	HORVU2Hr1G014130	LOW	synonymous_variant
chr2H_30896440	chr2H	30896440	A/A	A/A	G/G	G/G	G/G	A/A	A/A	HORVU2Hr1G014130	LOW	synonymous_variant
chr2H_30896527	chr2H	30896527	G/G	G/G	A/A	A/A	A/A	G/G	G/G	HORVU2Hr1G014130	LOW	synonymous_variant
chr2H_30897302	chr2H	30897302	A/A	A/A	C/C	C/C	C/C	A/A	A/A	HORVU2Hr1G014130	LOW	synonymous_variant
chr2H_30935250	chr2H	30935250	C/C	C/C	T/T	T/T	T/T	C/C	C/C	HORVU2Hr1G014150	LOW	synonymous_variant
chr2H_31139696	chr2H	31139696	T/T	T/T	C/C	C/C	C/C	T/T	T/T	HORVU2Hr1G014200	MODIFIER	non_coding_transcript_exon_variant
chr2H_31139840	chr2H	31139840	G/G	G/G	A/A	A/A	A/A	G/G	G/G	HORVU2Hr1G014200	MODIFIER	non_coding_transcript_exon_variant
chr2H_31139998	chr2H	31139998	T/T	T/T	C/C	C/C	C/C	T/T	T/T		NONE
chr2H_31141982	chr2H	31141982	C/C	C/C	A/A	A/A	A/A	C/C	C/C	HORVU2Hr1G014200	MODIFIER	non_coding_transcript_exon_variant
chr2H_31142053	chr2H	31142053	C/C	C/C	T/T	T/T	T/T	C/C	C/C	HORVU2Hr1G014200	MODIFIER	non_coding_transcript_exon_variant
chr2H_31143608	chr2H	31143608	C/C	C/C	T/T	T/T	T/T	C/C	C/C	HORVU2Hr1G014200	MODIFIER	non_coding_transcript_exon_variant
chr2H_31143994	chr2H	31143994	A/A	A/A	T/T	T/T	T/T	A/A	A/A	HORVU2Hr1G014200	MODIFIER	non_coding_transcript_exon_variant
chr2H_31150670	chr2H	31150670	T/T	T/T	C/C	C/C	C/C	T/T	T/T	HORVU2Hr1G014200	MODIFIER	non_coding_transcript_exon_variant
chr2H_31150788	chr2H	31150788	C/C	C/C	T/T	T/T	T/T	C/C	C/C	HORVU2Hr1G014200	MODIFIER	non_coding_transcript_exon_variant
chr2H_31150911	chr2H	31150911	A/A	A/A	G/G	G/G	G/G	A/A	A/A	HORVU2Hr1G014200	MODIFIER	non_coding_transcript_exon_variant
chr2H_31151680	chr2H	31151680	T/T	T/T	G/G	G/G	G/G	T/T	T/T	HORVU2Hr1G014200	MODIFIER	non_coding_transcript_exon_variant
chr2H_31206348	chr2H	31206348	C/C	C/C	G/G	G/G	G/G	C/C	C/C	HORVU2Hr1G014240	MODERATE	missense_variant
chr2H_31206674	chr2H	31206674	A/A	A/A	G/G	G/G	G/G	A/A	A/A	HORVU2Hr1G014240	LOW	synonymous_variant
chr2H_31213496	chr2H	31213496	G/G	G/G	T/T	T/T	T/T	G/G	G/G	HORVU2Hr1G014240	LOW	synonymous_variant
chr2H_31556796	chr2H	31556796	G/G	G/G	T/T	T/T	T/T	G/G	G/G	HORVU2Hr1G014440	MODERATE	missense_variant
chr2H_31557148	chr2H	31557148	T/T	T/T	C/C	C/C	C/C	T/T	T/T	HORVU2Hr1G014440	MODERATE	missense_variant
chr2H_31557198	chr2H	31557198	G/G	G/G	A/A	A/A	A/A	G/G	G/G	HORVU2Hr1G014440	LOW	synonymous_variant
chr2H_31559696	chr2H	31559696	C/C	C/C	T/T	T/T	T/T	C/C	C/C	HORVU2Hr1G014440	LOW	synonymous_variant
chr2H_31559906	chr2H	31559906	C/C	C/C	T/T	T/T	T/T	C/C	C/C	HORVU2Hr1G014440	LOW	synonymous_variant
chr2H_31560117	chr2H	31560117	C/C	C/C	T/T	T/T	T/T	C/C	C/C	HORVU2Hr1G014440	MODIFIER	%3_prime_UTR_variant
chr2H_31563126	chr2H	31563126	A/A	A/A	G/G	G/G	G/G	A/A	A/A	HORVU2Hr1G014450	LOW	synonymous_variant
chr2H_31563405	chr2H	31563405	A/A	A/A	G/G	G/G	G/G	A/A	A/A	HORVU2Hr1G014450	LOW	synonymous_variant
chr2H_31563593	chr2H	31563593	G/G	G/G	A/A	A/A	A/A	G/G	G/G	HORVU2Hr1G014450	LOW	synonymous_variant
chr2H_31564133	chr2H	31564133	T/T	T/T	A/A	A/A	A/A	T/T	T/T	HORVU2Hr1G014450	LOW	synonymous_variant
chr2H_31564298	chr2H	31564298	C/C	C/C	T/T	T/T	T/T	C/C	C/C	HORVU2Hr1G014450	LOW	synonymous_variant
chr2H_31564439	chr2H	31564439	G/G	G/G	A/A	A/A	A/A	G/G	G/G	HORVU2Hr1G014450	LOW	synonymous_variant
chr2H_31564637	chr2H	31564637	G/G	G/G	C/C	C/C	C/C	G/G	G/G	HORVU2Hr1G014450	LOW	synonymous_variant
chr2H_31564927	chr2H	31564927	G/G	G/G	C/C	C/C	C/C	G/G	G/G	HORVU2Hr1G014450	MODIFIER	%3_prime_UTR_variant
chr2H_31784551	chr2H	31784551	C/C	C/C	G/G	G/G	G/G	C/C	C/C	HORVU2Hr1G014580	LOW	synonymous_variant
chr2H_31897047	chr2H	31897047	A/A	A/A	T/T	T/T	T/T	A/A	A/A	HORVU2Hr1G014610	HIGH	stop_gained
chr2H_31897192	chr2H	31897192	C/C	C/C	T/T	T/T	T/T	C/C	C/C	HORVU2Hr1G014610	MODIFIER	%3_prime_UTR_variant
chr2H_31897729	chr2H	31897729	G/G	G/G	A/A	A/A	A/A	G/G	G/G	HORVU2Hr1G014610	MODERATE	missense_variant
chr2H_32081674	chr2H	32081674	T/T	T/T	C/C	C/C	C/C	T/T	T/T	HORVU2Hr1G014710	MODIFIER	non_coding_transcript_exon_variant
chr2H_32082032	chr2H	32082032	A/A	A/A	G/G	G/G	G/G	A/A	A/A	HORVU2Hr1G014710	MODIFIER	non_coding_transcript_exon_variant
chr2H_32082318	chr2H	32082318	T/T	T/T	G/G	G/G	G/G	T/T	T/T	HORVU2Hr1G014710	MODIFIER	non_coding_transcript_exon_variant
chr2H_32082565	chr2H	32082565	G/G	G/G	A/A	A/A	A/A	G/G	G/G	HORVU2Hr1G014710	MODIFIER	non_coding_transcript_exon_variant
chr2H_32082703	chr2H	32082703	T/T	T/T	C/C	C/C	C/C	T/T	T/T	HORVU2Hr1G014710	MODIFIER	non_coding_transcript_exon_variant
chr2H_32347551	chr2H	32347551	A/A	A/A	G/G	G/G	G/G	A/A	A/A	HORVU2Hr1G014770	MODIFIER	%3_prime_UTR_variant
chr2H_32347979	chr2H	32347979	A/A	A/A	C/C	C/C	C/C	A/A	A/A	HORVU2Hr1G014770	MODIFIER	intron_variant
chr2H_32350293	chr2H	32350293	G/G	G/G	T/T	T/T	T/T	G/G	G/G	HORVU2Hr1G014770	LOW	synonymous_variant
chr2H_32350392	chr2H	32350392	G/G	G/G	T/T	T/T	T/T	G/G	G/G	HORVU2Hr1G014770	LOW	synonymous_variant
chr2H_32541651	chr2H	32541651	T/T	T/T	C/C	C/C	C/C	T/T	T/T	HORVU2Hr1G014840	MODERATE	missense_variant
chr2H_32542134	chr2H	32542134	A/A	A/A	G/G	G/G	G/G	A/A	A/A	HORVU2Hr1G014840	LOW	synonymous_variant
chr2H_32542290	chr2H	32542290	G/G	G/G	C/C	C/C	C/C	G/G	G/G	HORVU2Hr1G014840	LOW	synonymous_variant
chr2H_32542407	chr2H	32542407	T/T	T/T	G/G	G/G	G/G	T/T	T/T	HORVU2Hr1G014840	LOW	synonymous_variant
chr2H_32542574	chr2H	32542574	A/A	A/A	G/G	G/G	G/G	A/A	A/A	HORVU2Hr1G014840	MODERATE	missense_variant
chr2H_32705189	chr2H	32705189	A/A	A/A	G/G	G/G	G/G	A/A	A/A	HORVU2Hr1G014890	LOW	synonymous_variant
chr2H_32705240	chr2H	32705240	T/T	T/T	C/C	C/C	C/C	T/T	T/T	HORVU2Hr1G014890	LOW	synonymous_variant
chr2H_32705633	chr2H	32705633	T/T	T/T	C/C	C/C	C/C	T/T	T/T	HORVU2Hr1G014890	LOW	synonymous_variant
chr2H_32705635	chr2H	32705635	G/G	G/G	T/T	T/T	T/T	G/G	G/G	HORVU2Hr1G014890	MODERATE	missense_variant
chr2H_32706013	chr2H	32706013	G/G	G/G	A/A	A/A	A/A	G/G	G/G	HORVU2Hr1G014890	MODERATE	missense_variant
chr2H_32706074	chr2H	32706074	A/A	A/A	G/G	G/G	G/G	A/A	A/A	HORVU2Hr1G014890	LOW	synonymous_variant
chr2H_32706311	chr2H	32706311	C/C	C/C	A/A	A/A	A/A	C/C	C/C	HORVU2Hr1G014890	LOW	synonymous_variant
chr2H_32706551	chr2H	32706551	T/T	T/T	C/C	C/C	C/C	T/T	T/T	HORVU2Hr1G014890	LOW	synonymous_variant
chr2H_32744582	chr2H	32744582	G/G	G/G	C/C	C/C	C/C	G/G	G/G	HORVU2Hr1G014930	MODERATE	missense_variant
chr2H_32745225	chr2H	32745225	T/T	T/T	G/G	G/G	G/G	T/T	T/T	HORVU2Hr1G014930	MODERATE	missense_variant
chr2H_33124125	chr2H	33124125	G/G	G/G	T/T	T/T	./.	G/G	G/G	HORVU2Hr1G014900	MODIFIER	intron_variant
chr2H_33210227	chr2H	33210227	A/A	A/A	G/G	G/G	G/G	A/A	A/A	HORVU2Hr1G014900	LOW	synonymous_variant
chr2H_33210480	chr2H	33210480	G/G	G/G	C/C	C/C	C/C	G/G	G/G	HORVU2Hr1G014900	MODERATE	missense_variant
chr2H_33900206	chr2H	33900206	T/T	T/T	C/C	C/C	C/C	T/T	T/T	HORVU2Hr1G015260	LOW	synonymous_variant
chr2H_33900729	chr2H	33900729	G/G	G/G	T/T	T/T	T/T	G/G	G/G	HORVU2Hr1G015260	MODIFIER	%3_prime_UTR_variant
chr2H_34038185	chr2H	34038185	T/T	T/T	C/C	C/C	C/C	T/T	T/T		NONE
chr2H_34038348	chr2H	34038348	G/G	G/G	A/A	A/A	A/A	G/G	G/G	HORVU2Hr1G015340	MODERATE	missense_variant
chr2H_34038672	chr2H	34038672	T/T	T/T	C/C	C/C	C/C	T/T	T/T	HORVU2Hr1G015340	LOW	synonymous_variant
chr2H_34038877	chr2H	34038877	T/T	T/T	A/A	A/A	A/A	T/T	T/T	HORVU2Hr1G015340	MODIFIER	%5_prime_UTR_variant
chr2H_34039046	chr2H	34039046	A/A	A/A	G/G	G/G	G/G	A/A	A/A	HORVU2Hr1G015340	MODERATE	missense_variant
chr2H_34039291	chr2H	34039291	G/G	G/G	T/T	T/T	T/T	G/G	G/G	HORVU2Hr1G015340	MODERATE	missense_variant
[truncated: 15,264 more rows]
