# Supplementary material for: Transcriptome profiling disclosed the effect of single and combined drought and heat stress on reprogramming of genes expression in barley flag leaf
Source: Front Plant Sci. 2023 Jan 16;13:1096685. doi: 10.3389/fpls.2022.1096685 (PMC9885109; doi:10.3389/fpls.2022.1096685)
Supplement: Supplementary file 11 [file Table_8.xlsx]

## Sheet: Sheet
Supplementary Table 8. GO term overrepresentation for genes with HIGH translation effect predicted by VEP within molecular function category: fold enrichement, raw P-value, FDR (FDR < 0.05)
GO term (GO identifier)	Fold enrichment	raw P-value	FDR
ABC-type transporter activity (GO:0140359)	9.46	0.000235	0.0345
ATPase-coupled transmembrane transporter activity (GO:0042626)	6.67	0.000346	0.0479
purine ribonucleoside triphosphate binding (GO:0035639)	2.3	1.15e-05	0.0271
ribonucleotide binding (GO:0032553)	2.28	1.54e-05	0.0181
ATP binding (GO:0005524)	2.27	4.29e-05	0.0112
carbohydrate derivative binding (GO:0097367)	2.26	1.66e-05	0.0131
purine ribonucleotide binding (GO:0032555)	2.24	2.61e-05	0.0123
purine nucleotide binding (GO:0017076)	2.22	2.81e-05	0.00827
adenyl ribonucleotide binding (GO:0032559)	2.2	9.22e-05	0.0167
adenyl nucleotide binding (GO:0030554)	2.19	9.71e-05	0.0163
anion binding (GO:0043168)	2.15	1.73e-05	0.0102
nucleotide binding (GO:0000166)	2.14	2.63e-05	0.0103
nucleoside phosphate binding (GO:1901265)	2.14	2.63e-05	0.00884
small molecule binding (GO:0036094)	2.02	7.92e-05	0.0155
catalytic activity (GO:0003824)	1.46	0.000155	0.0242
molecular_function (GO:0003674)	1.3	4.83e-05	0.0114
