# Supplementary material for: Transcriptome profiling disclosed the effect of single and combined drought and heat stress on reprogramming of genes expression in barley flag leaf
Source: Front Plant Sci. 2023 Jan 16;13:1096685. doi: 10.3389/fpls.2022.1096685 (PMC9885109; doi:10.3389/fpls.2022.1096685)
Supplement: Supplementary file 12 [file Table_9.xlsx]

## Sheet: A
Supplementary Table 9A. Results of ANOVA for phenotypic traits
Phenotypic traits					ANOVA P value
Group of trait	Trait identifier	Trait name (unit)	Description	Trait/Crop ontology (TO/CO)	Treatment	Flag leaf size group	Treatment × Flag leaf size
Tillers	T1	Number of tillers per plant	Total number of tillers in a mature plant	TO:0000346	< 0.001	0.60662	< 0.001
	T2	Number of productive tillers per plant	Number of tillers with spikes containing grains	-	< 0.001	< 0.001	0.2016
Main stem	T3	Length of main stem (cm)	Length of main stem from ground level to the spike tip (excluding awns)	TO_0001005	< 0.001	< 0.001	< 0.001
	T4	Peduncle length of main stem (cm)	Top internode in main stem measured from last node to the ligule of flag leaf	TO:0002691	< 0.001	< 0.001	< 0.001
	T5	Basal internode length of main stem (cm)	Lowermost internode measured from ground level to the first node in main stem	-	0.25591	1e-05	0.1243
	T6	Internal internodes length of main stem (cm)	Average length of internodes located between bottom internode and peduncle in main stem	TO:0000145	< 0.001	0.5649	< 0.001
	T7	Number of internodes of main stem	Total number of internodes of main stem including peduncle, internal and bottom internodes	CO_324:0000235	5e-05	< 0.001	0.3669
Lateral stem	T8	Length of lateral stem (cm)	Length of lateral stem from ground level to the spike tip (excluding awns); average from lateral stems per plant	TO:0000576	< 0.001	< 0.001	< 0.001
	T9	Peduncle length of lateral stem (cm)	Top internode in lateral stem measured from last node to the ligule of flag leaf; average from lateral stems per plant	TO:0002691	< 0.001	< 0.001	< 0.001
	T10	Basal internode length of lateral stem (cm)	Lowermost internode measured from ground level to the first node in lateral stem; average from lateral stems per plant	-	0.07486	0.02236	0.3949
	T11	Internal internodes length of lateral stem (cm)	Average length of internodes located between bottom internode and peduncle in lateral stem; average from lateral stems per plant	TO:0000145	< 0.001	0.05992	< 0.001
	T12	Number of internodes of lateral stem	Total number of internodes of lateral stem including peduncle, internal and bottom internodes; calculated as average from lateral stems per plant	-	< 0.001	< 0.001	0.5239
Main spike	T13	Length of main spike (cm)	Length of mature spike from main stem measured from the spike base to its tip (excluding awns)	TO:0000431	< 0.001	< 0.001	0.0022
	T14	Number of spikelets per main spike	Number of spikelets of mature spike of main stem	TO:0000456	< 0.001	< 0.001	0.0136
	T15	Number of grains per main spike	Number of grains collected from spike of main stem	TO:0000937	< 0.001	0.51574	< 0.001
	T16	Grain weight per main spike (g)	Weight of grains collected from spike of main stem	TO:0000935	< 0.001	4e-05	0.1496
Lateral spike	T17	Length of lateral spike (cm)	Length of mature spike from the lateral stem measured from the spike base to its tip (excluding awns); average from lateral spikes per plant	TO:0000431	< 0.001	< 0.001	0.2611
	T18	Number of spikelets per lateral spike	Number of spikelets of the mature spike of the lateral stem; average from lateral spikes per plant	TO:0000456	< 0.001	< 0.001	0.0668
	T19	Number of grains per lateral spike	Number of grains collected from spike of lateral stem; average from lateral spikes per plant	TO:0000937	< 0.001	0.02747	< 0.001
	T20	Grain weight per lateral spike (g)	Weight of grains collected from spike of lateral stem; average from lateral spikes per plant	CO_321:0001526	< 0.001	< 0.001	0.0133
Grain yield	T21	Grain weight per plant (g)	Weight of grains collected from one plant	TO:0000919	< 0.001	< 0.001	0.9603
	T22	Thousand grain weight (g)	Weight of 1000 grains calculated for grains collected from one plant	CO_323:0000036	< 0.001	< 0.001	0.0018
Phenology	T23	Tillering stage (day)	Number of days from sowing to the tillering (21 BBCH) observed for at least 50% of plants in a pot	TO:0000933	0.60055	0.00017	0.9638
	T24	Flag leaf stage (day)	Number of days from sowing to the full emergence of flag leaf (39 BBCH) observed for at least 50% of plants in a pot	TO:0001008	0.97791	< 0.001	0.9997
	T25	Heading date (day)	Number of days from sowing to the beginning of heading (51 BBCH) - tip of inflorescence emerged from sheath; observed for at least 50% of plants in a pot	TO:0000137	0.31674	< 0.001	0.7563
	T26	Full maturity stage (day)	Number of days required from seeding to grain ripening (89 BBCH) observed for at least 50% of plants in a pot	TO:0000469	1e-05	< 0.001	0.006

## Sheet: B
Supplementary Table 9B. Results of ANOVA for chlorophyll fluorescence parameters
Chlorophyll fluorescence parameters			ANOVA P value
Trait name	Trait abbreviation	Trait identifier	Time point	Treatment	Flag leaf size group	Time × Treatment	Time × Flag leaf size group	Treatment × Flag leaf size group
Absorbed photon flux per RC	ABS_RC	F1	0.29476	< 0.001	0.5131	< 0.001	< 0.001	< 0.001
Trapped excitation ﬂux of absorbed photons per RC	TR0_RC	F2	0.18312	< 0.001	0.0603	< 0.001	< 0.001	< 0.001
Electron transport ﬂux per RC	ET0_RC	F3	< 0.001	< 0.001	0.3585	< 0.001	< 0.001	< 0.001
Dissipated energy ﬂux per RC	DI0_RC	F4	< 0.001	< 0.001	0.4528	< 0.001	< 0.001	< 0.001
Maximum quantum yield of PSII	Fv_Fm	F5	< 0.001	< 0.001	< 0.001	< 0.001	< 0.001	< 0.001
Probability that an electron moves further than QA−	Psi_0	F6	< 0.001	< 0.001	0.1519	< 0.001	< 0.001	< 0.001
Maximum quantum yield for primary photochemistry	Phi_E0	F7	< 0.001	< 0.001	0.0254	< 0.001	< 0.001	< 0.001
Quantum yield of energy dissipation	Phi_D0	F8	< 0.001	< 0.001	0.7804	< 0.001	< 0.001	< 0.001
Performance index for energy conservation from exciton to the reduction of intersystem electron acceptors	Pi_Abs	F9	< 0.001	< 0.001	0.0081	< 0.001	0.04497	0.005414
